# Supplementary material for: The gastrin and cholecystokinin receptors mediated signaling network: a scaffold for data analysis and new hypotheses on regulatory mechanisms
Source: BMC Syst Biol. 2015 Jul 24;9:40. doi: 10.1186/s12918-015-0181-z (PMC4513977; doi:10.1186/s12918-015-0181-z)
Supplement: Additional file 4: — The file contains a list of CCKR model protein interactors identified from the large scale protein-protein interaction network. [file 12918_2015_181_MOESM4_ESM.xls]

## Sheet: Interactors
CCK model protein interactors	CCK model status	PathExpandGlobal	Interactors from the CCK model	All interactors	CCK model protein interactors	Ensembl Ids	HGNC symbol	Gene name	MF_GO_slim	KEGG	Reactome
4EBP2_HUMAN	NA	PathExpandGlobal	MTOR_HUMAN IF4E_HUMAN	MTOR_HUMAN IF4E_HUMAN	4EBP2_HUMAN	ENSG00000148730	EIF4EBP2	eukaryotic translation initiation factor 4E binding protein 2 [Source:HGNC Symbol;Acc:3289]	NA	NA	NA
4EBP3_HUMAN	NA	PathExpandGlobal	MTOR_HUMAN IF4E_HUMAN 4EBP1_HUMAN	MTOR_HUMAN IF4E_HUMAN IF4E2_HUMAN 4EBP1_HUMAN	4EBP3_HUMAN	ENSG00000243056	EIF4EBP3	eukaryotic translation initiation factor 4E binding protein 3 [Source:HGNC Symbol;Acc:3290]	NA	NA	NA
A8K5S8_HUMAN	NA	PathExpandGlobal	FAK2_HUMAN SRC_HUMAN	FAK2_HUMAN SRC_HUMAN	A8K5S8_HUMAN	ENSG00000095370	SH2D3C	SH2 domain containing 3C [Source:HGNC Symbol;Acc:16884]	NA	NA	NA
ARHGP_HUMAN	NA	PathExpandGlobal	CDC42_HUMAN RHOA_HUMAN RAC1_HUMAN	CDC42_HUMAN RHOA_HUMAN RAC1_HUMAN	ARHGP_HUMAN	ENSG00000240771	ARHGEF25	Rho guanine nucleotide exchange factor (GEF) 25 [Source:HGNC Symbol;Acc:30275]	GO:0030234_enzyme regulator activity	NA	NA
CPSM_HUMAN	NA	PathExpandGlobal	ARAF_HUMAN RAF1_HUMAN	ARAF_HUMAN RAF1_HUMAN	CPSM_HUMAN	ENSG00000021826	CPS1	carbamoyl-phosphate synthase 1, mitochondrial [Source:HGNC Symbol;Acc:2323]	GO:0043167_ion binding,GO:0016874_ligase activity,GO:0008289_lipid binding,GO:0006630_lipid binding,GO:0008233_peptidase activity	hsa00250:Alanine, aspartate and glutamate metabolism,hsa00330:Arginine and proline metabolism,hsa00910:Nitrogen metabolism,	REACT_13:Metabolism of amino acids,
DDR2_HUMAN	NA	PathExpandGlobal	SHC1_HUMAN SRC_HUMAN	SHC1_HUMAN COBA2_HUMAN SRC_HUMAN	DDR2_HUMAN	ENSG00000162733	DDR2	discoidin domain receptor tyrosine kinase 2 [Source:HGNC Symbol;Acc:2731]	GO:0016301_kinase activity,GO:0004871_signal transducer activity	NA	NA
DUS2_HUMAN	NA	PathExpandGlobal	MK03_HUMAN MK14_HUMAN	MK03_HUMAN MK14_HUMAN	DUS2_HUMAN	ENSG00000158050	DUSP2	dual specificity phosphatase 2 [Source:HGNC Symbol;Acc:3068]	GO:0019899_enzyme binding,GO:0016791_phosphatase activity	hsa04010:MAPK signaling pathway,	NA
DUS4_HUMAN	NA	PathExpandGlobal	MK08_HUMAN MK01_HUMAN MK14_HUMAN MK03_HUMAN MK09_HUMAN	NMDZ1_HUMAN MK08_HUMAN MK01_HUMAN MK14_HUMAN MK03_HUMAN MK09_HUMAN DPYL1_HUMAN NMDE4_HUMAN	DUS4_HUMAN	ENSG00000120875	DUSP4	dual specificity phosphatase 4 [Source:HGNC Symbol;Acc:3070]	GO:0016791_phosphatase activity	hsa04010:MAPK signaling pathway,	REACT_11061:Signalling by NGF,
DUS5_HUMAN	NA	PathExpandGlobal	MK03_HUMAN MK01_HUMAN	MK03_HUMAN Q9BWJ1_HUMAN MK01_HUMAN	DUS5_HUMAN	ENSG00000138166	DUSP5	dual specificity phosphatase 5 [Source:HGNC Symbol;Acc:3071]	GO:0016791_phosphatase activity	hsa04010:MAPK signaling pathway,	NA
DUS7_HUMAN	NA	PathExpandGlobal	MK08_HUMAN MK14_HUMAN MK01_HUMAN	MK08_HUMAN EF1A1_HUMAN MK14_HUMAN MK01_HUMAN GHR_HUMAN	DUS7_HUMAN	ENSG00000164086	DUSP7	dual specificity phosphatase 7 [Source:HGNC Symbol;Acc:3073]	GO:0016791_phosphatase activity	hsa04010:MAPK signaling pathway,	REACT_11061:Signalling by NGF,
DUS9_HUMAN	NA	PathExpandGlobal	GSK3B_HUMAN MK01_HUMAN MK14_HUMAN MK03_HUMAN	GSK3B_HUMAN MK01_HUMAN MK14_HUMAN CDK4_HUMAN MK03_HUMAN	DUS9_HUMAN	ENSG00000130829	DUSP9	dual specificity phosphatase 9 [Source:HGNC Symbol;Acc:3076]	GO:0016791_phosphatase activity	hsa04010:MAPK signaling pathway,	NA
E9PDN8_HUMAN	NA	PathExpandGlobal	CDC42_HUMAN RHOA_HUMAN	CDC42_HUMAN RHOA_HUMAN	E9PDN8_HUMAN	ENSG00000126217	MCF2L	MCF.2 cell line derived transforming sequence-like [Source:HGNC Symbol;Acc:14576]	NA	NA	NA
ERRFI_HUMAN	NA	PathExpandGlobal	CDC42_HUMAN GRB2_HUMAN EGFR_HUMAN	CDC42_HUMAN GRB2_HUMAN EGFR_HUMAN	ERRFI_HUMAN	ENSG00000116285	ERRFI1	ERBB receptor feedback inhibitor 1 [Source:HGNC Symbol;Acc:18185]	GO:0030234_enzyme regulator activity,GO:0019899_enzyme binding	NA	NA
F263_HUMAN	NA	PathExpandGlobal	AKT1_HUMAN KPCA_HUMAN	AKT1_HUMAN KPCA_HUMAN B0LPE5_HUMAN	F263_HUMAN	ENSG00000170525	PFKFB3	6-phosphofructo-2-kinase/fructose-2,6-biphosphatase 3 [Source:HGNC Symbol;Acc:8874]	GO:0016791_phosphatase activity,GO:0016301_kinase activity	hsa00051:Fructose and mannose metabolism,	REACT_1505:Integration of energy metabolism,REACT_15380:Diabetes pathways,REACT_474:Metabolism of carbohydrates,
F5GWV9_HUMAN	NA	PathExpandGlobal	CDC42_HUMAN MK14_HUMAN	CDC42_HUMAN MK14_HUMAN	F5GWV9_HUMAN	ENSG00000205277	MUC12	mucin 12, cell surface associated [Source:HGNC Symbol;Acc:7510]	NA	NA	NA
GNB1L_HUMAN	NA	PathExpandGlobal	MTOR_HUMAN RICTR_HUMAN	MTOR_HUMAN RICTR_HUMAN	GNB1L_HUMAN	ENSG00000185838	GNB1L	guanine nucleotide binding protein (G protein), beta polypeptide 1-like [Source:HGNC Symbol;Acc:4397]	NA	NA	NA
ICMT_HUMAN	NA	PathExpandGlobal	RASH_HUMAN RHOA_HUMAN	RASH_HUMAN RAC2_HUMAN RHOA_HUMAN	ICMT_HUMAN	ENSG00000116237	ICMT	isoprenylcysteine carboxyl methyltransferase [Source:HGNC Symbol;Acc:5350]	GO:0008168_methyltransferase activity,GO:0000988_protein binding transcription factor activity	NA	NA
KS6A4_HUMAN	NA	PathExpandGlobal	FOS_HUMAN CREB1_HUMAN MK03_HUMAN MP2K1_HUMAN MK01_HUMAN MK14_HUMAN	FOS_HUMAN CREB1_HUMAN HMGN1_HUMAN MK03_HUMAN MP2K1_HUMAN MK01_HUMAN MK14_HUMAN	KS6A4_HUMAN	ENSG00000162302	RPS6KA4	ribosomal protein S6 kinase, 90kDa, polypeptide 4 [Source:HGNC Symbol;Acc:10433]	GO:0043167_ion binding,GO:0019899_enzyme binding,GO:0016301_kinase activity	hsa04010:MAPK signaling pathway,hsa04722:Neurotrophin signaling pathway,	NA
MK15_HUMAN	NA	PathExpandGlobal	SRC_HUMAN CSK_HUMAN	F1D8N4_HUMAN SRC_HUMAN CSK_HUMAN	MK15_HUMAN	ENSG00000260463	MAPK15	mitogen-activated protein kinase 15 [Source:HGNC Symbol;Acc:24667]	GO:0016301_kinase activity,GO:0004871_signal transducer activity	NA	NA
MTPN_HUMAN	NA	PathExpandGlobal	TF65_HUMAN MK01_HUMAN NFKB1_HUMAN	TF65_HUMAN AKTIP_HUMAN MK01_HUMAN NFKB1_HUMAN REL_HUMAN	MTPN_HUMAN	ENSG00000105887	MTPN	myotrophin [Source:HGNC Symbol;Acc:15667]	NA	NA	NA
MUC12_HUMAN	NA	PathExpandGlobal	CDC42_HUMAN MK14_HUMAN	CDC42_HUMAN MK14_HUMAN	MUC12_HUMAN	ENSG00000205277	MUC12	mucin 12, cell surface associated [Source:HGNC Symbol;Acc:7510]	NA	NA	NA
OPHN1_HUMAN	NA	PathExpandGlobal	CDC42_HUMAN RHOA_HUMAN RAC1_HUMAN	CDC42_HUMAN A4D2P0_HUMAN RHOA_HUMAN RAC1_HUMAN	OPHN1_HUMAN	ENSG00000079482	OPHN1	oligophrenin 1 [Source:HGNC Symbol;Acc:8148]	GO:0030674_protein binding, bridging,GO:0030234_enzyme regulator activity,GO:0008092_cytoskeletal protein binding	NA	REACT_11044:Signaling by Rho GTPases,
P4K2B_HUMAN	NA	PathExpandGlobal	MK14_HUMAN AKT1_HUMAN	B0LPE5_HUMAN MK14_HUMAN AKT1_HUMAN	P4K2B_HUMAN	ENSG00000038210	PI4K2B	phosphatidylinositol 4-kinase type 2 beta [Source:HGNC Symbol;Acc:18215]	GO:0016301_kinase activity	NA	NA
PKHG2_HUMAN	NA	PathExpandGlobal	CDC42_HUMAN RHOA_HUMAN RAC1_HUMAN	ACTN3_HUMAN CDC42_HUMAN RHOA_HUMAN RAC1_HUMAN	PKHG2_HUMAN	ENSG00000090924	PLEKHG2	pleckstrin homology domain containing, family G (with RhoGef domain) member 2 [Source:HGNC Symbol;Acc:29515]	GO:0030234_enzyme regulator activity	NA	REACT_11044:Signaling by Rho GTPases,
Q498B9_HUMAN	NA	PathExpandGlobal	FAK2_HUMAN GRB2_HUMAN	NCK1_HUMAN FAK2_HUMAN GRB2_HUMAN	Q498B9_HUMAN	ENSG00000171456	ASXL1	additional sex combs like 1 (Drosophila) [Source:HGNC Symbol;Acc:18318]	NA	NA	NA
Q53SD7_HUMAN	NA	PathExpandGlobal	KPCE_HUMAN KAPCA_HUMAN KPCD_HUMAN KPCB_HUMAN	PK3CA_HUMAN KPCE_HUMAN KAPCA_HUMAN KPCD_HUMAN KPCB_HUMAN	Q53SD7_HUMAN	ENSG00000152689	RASGRP3	RAS guanyl releasing protein 3 (calcium and DAG-regulated) [Source:HGNC Symbol;Acc:14545]	NA	hsa04010:MAPK signaling pathway,hsa04662:B cell receptor signaling pathway,	NA
Q59HA3_HUMAN	NA	PathExpandGlobal	CDC42_HUMAN TF65_HUMAN RAC1_HUMAN	IKBB_HUMAN CDC42_HUMAN TF65_HUMAN M3K3_HUMAN RAC1_HUMAN	Q59HA3_HUMAN	ENSG00000145703	IQGAP2	IQ motif containing GTPase activating protein 2 [Source:HGNC Symbol;Acc:6111]	NA	hsa04810:Regulation of actin cytoskeleton	NA
Q5SXQ0_HUMAN	NA	PathExpandGlobal	MK01_HUMAN MK03_HUMAN	MK01_HUMAN CADH2_HUMAN MK03_HUMAN	Q5SXQ0_HUMAN	ENSG00000143851	PTPN7	protein tyrosine phosphatase, non-receptor type 7 [Source:HGNC Symbol;Acc:9659]	NA	NA	NA
Q64GA9_HUMAN	NA	PathExpandGlobal	IKKA_HUMAN TRAF6_HUMAN	IKKA_HUMAN TRAF6_HUMAN	Q64GA9_HUMAN	ENSG00000128604	IRF5	interferon regulatory factor 5 [Source:HGNC Symbol;Acc:6120]	NA	hsa04620:Toll-like receptor signaling pathway,	NA
Q6FHM9_HUMAN	NA	PathExpandGlobal	GRB2_HUMAN EGFR_HUMAN	GRB2_HUMAN EGFR_HUMAN	Q6FHM9_HUMAN	ENSG00000085063	CD59	CD59 molecule, complement regulatory protein [Source:HGNC Symbol;Acc:1689]	NA	hsa04610:Complement and coagulation cascades,hsa04640:Hematopoietic cell lineage,	NA
Q96RR5_HUMAN	NA	PathExpandGlobal	IKKA_HUMAN IKKB_HUMAN	IKKA_HUMAN IKKB_HUMAN	Q96RR5_HUMAN	ENSG00000088325	TPX2	TPX2, microtubule-associated, homolog (Xenopus laevis) [Source:HGNC Symbol;Acc:1249]	NA	NA	NA
Q96T11_HUMAN	NA	PathExpandGlobal	RHOA_HUMAN KPCB_HUMAN KPCD_HUMAN	RHOA_HUMAN KPCB_HUMAN KPCD_HUMAN	Q96T11_HUMAN	ENSG00000183421	RIPK4	receptor-interacting serine-threonine kinase 4 [Source:HGNC Symbol;Acc:496]	NA	NA	NA
Q9NYE8_HUMAN	NA	PathExpandGlobal	GRB2_HUMAN ARAF_HUMAN	GRB2_HUMAN ARAF_HUMAN MRCKA_HUMAN	Q9NYE8_HUMAN	ENSG00000221995	TIAF1	TGFB1-induced anti-apoptotic factor 1 [Source:HGNC Symbol;Acc:11803]	NA	NA	NA
RHG31_HUMAN	NA	PathExpandGlobal	CDC42_HUMAN RAC1_HUMAN	CDC42_HUMAN A4D2P0_HUMAN RAC1_HUMAN	RHG31_HUMAN	ENSG00000031081	ARHGAP31	Rho GTPase activating protein 31 [Source:HGNC Symbol;Acc:29216]	GO:0030234_enzyme regulator activity	NA	NA
RL27_HUMAN	NA	PathExpandGlobal	M3K14_HUMAN TF65_HUMAN IKKA_HUMAN	EP300_HUMAN M3K14_HUMAN NRP1_HUMAN TF65_HUMAN IKKA_HUMAN	RL27_HUMAN	ENSG00000131469	RPL27	ribosomal protein L27 [Source:HGNC Symbol;Acc:10328]	GO:0003735_structural constituent of ribosome,GO:0003735_structural constituent of ribosome	hsa03010:Ribosome,	REACT_17015:Metabolism of proteins,REACT_1762:3' -UTR-mediated translational regulation,REACT_6167:Influenza Infection,REACT_71:Gene Expression,
RRP5_HUMAN	NA	PathExpandGlobal	TF65_HUMAN NFKB1_HUMAN	TF65_HUMAN S10A8_HUMAN NFKB1_HUMAN	RRP5_HUMAN	ENSG00000148843	PDCD11	programmed cell death 11 [Source:HGNC Symbol;Acc:13408]	GO:0008134_transcription factor binding,GO:0003723_RNA binding	NA	NA
SEC20_HUMAN	NA	PathExpandGlobal	BCL2_HUMAN B2CL1_HUMAN	BCL2_HUMAN B2CL1_HUMAN NCBP1_HUMAN	SEC20_HUMAN	ENSG00000113734	BNIP1	BCL2/adenovirus E1B 19kDa interacting protein 1 [Source:HGNC Symbol;Acc:1082]	NA	hsa04130:SNARE interactions in vesicular transport,	NA
STP1_HUMAN	NA	PathExpandGlobal	KAPCA_HUMAN KAPCG_HUMAN KAPCB_HUMAN KPCA_HUMAN	KAPCA_HUMAN KAPCG_HUMAN KAPCB_HUMAN KPCA_HUMAN SDCB2_HUMAN	STP1_HUMAN	ENSG00000118245	TNP1	transition protein 1 (during histone to protamine replacement) [Source:HGNC Symbol;Acc:11951]	GO:0003677_DNA binding	NA	NA
TBC3F_HUMAN	NA	PathExpandGlobal	CDC42_HUMAN RAC1_HUMAN	CDC42_HUMAN 1433E_HUMAN RAC1_HUMAN	TBC3F_HUMAN	ENSG00000185128	TBC1D3F	TBC1 domain family, member 3F [Source:HGNC Symbol;Acc:18257]	GO:0030234_enzyme regulator activity	NA	NA
A8K0R3_HUMAN	NA	PathExpandGlobal	SRC_HUMAN CRK_HUMAN	ABL1_HUMAN SRC_HUMAN CRK_HUMAN	A8K0R3_HUMAN	ENSG00000106809	OGN	osteoglycin [Source:HGNC Symbol;Acc:8126]	NA	NA	NA
AFAP1_HUMAN	NA	PathExpandGlobal	KPCE_HUMAN KPCB_HUMAN KPCD_HUMAN KPCA_HUMAN	KPCE_HUMAN ACTC_HUMAN KPCB_HUMAN KPCG_HUMAN KPCD_HUMAN KPCA_HUMAN	AFAP1_HUMAN	ENSG00000196526	AFAP1	actin filament associated protein 1 [Source:HGNC Symbol;Acc:24017]	GO:0008092_cytoskeletal protein binding	NA	NA
AKA28_HUMAN	NA	PathExpandGlobal	KAPCA_HUMAN KAP2_HUMAN KAP3_HUMAN	KAPCA_HUMAN KAP2_HUMAN MYCBP_HUMAN KAP3_HUMAN	AKA28_HUMAN	ENSG00000186471	AKAP14	A kinase (PRKA) anchor protein 14 [Source:HGNC Symbol;Acc:24061]	NA	NA	NA
ASXL1_HUMAN	NA	PathExpandGlobal	STAT3_HUMAN GRB2_HUMAN AKT1_HUMAN	NCK1_HUMAN STAT3_HUMAN B0LPE5_HUMAN GRB2_HUMAN AKT1_HUMAN	ASXL1_HUMAN	ENSG00000171456	ASXL1	additional sex combs like 1 (Drosophila) [Source:HGNC Symbol;Acc:18318]	GO:0043167_ion binding	NA	NA
ATP5J_HUMAN	NA	PathExpandGlobal	NFKB1_HUMAN KS6A3_HUMAN	NFKB1_HUMAN MK06_HUMAN KS6A3_HUMAN	ATP5J_HUMAN	ENSG00000154723	ATP5J	ATP synthase, H+ transporting, mitochondrial Fo complex, subunit F6 [Source:HGNC Symbol;Acc:847]	GO:0022857_transmembrane transporter activity,GO:0016887_ATPase activity	hsa00190:Oxidative phosphorylation,hsa05010:Alzheimer's disease,hsa05012:Parkinson's disease,hsa05016:Huntington's disease,	REACT_1505:Integration of energy metabolism,REACT_15380:Diabetes pathways,REACT_1698:Metablism of nucleotides,
BIEA_HUMAN	NA	PathExpandGlobal	MK01_HUMAN MK03_HUMAN KPCB_HUMAN MP2K1_HUMAN KPCZ_HUMAN	MK01_HUMAN MK03_HUMAN KPCB_HUMAN LNX1_HUMAN MP2K1_HUMAN KPCZ_HUMAN	BIEA_HUMAN	ENSG00000106605	BLVRA	biliverdin reductase A [Source:HGNC Symbol;Acc:1062]	GO:0043167_ion binding,GO:0016491_oxidoreductase activity	hsa00860:Porphyrin and chlorophyll metabolism,	NA
CXB1_HUMAN	NA	PathExpandGlobal	KAPCA_HUMAN KPCA_HUMAN	CXB2_HUMAN KAPCA_HUMAN KPCA_HUMAN	CXB1_HUMAN	ENSG00000169562	GJB1	gap junction protein, beta 1, 32kDa [Source:HGNC Symbol;Acc:4283]	GO:0022857_transmembrane transporter activity	NA	REACT_9442:Synthesis of Cx32,REACT_9480:Gap junction trafficking and regulation,
DUS22_HUMAN	NA	PathExpandGlobal	MK08_HUMAN MP2K4_HUMAN MK14_HUMAN MK01_HUMAN	MP2K7_HUMAN MK08_HUMAN HXA1_HUMAN MP2K4_HUMAN MK14_HUMAN MK01_HUMAN A1L4K2_HUMAN	DUS22_HUMAN	ENSG00000112679	DUSP22	dual specificity phosphatase 22 [Source:HGNC Symbol;Acc:16077]	GO:0016791_phosphatase activity	NA	NA
FA59A_HUMAN	NA	PathExpandGlobal	PTN11_HUMAN GRB2_HUMAN	CRKL_HUMAN PTN11_HUMAN GRB2_HUMAN	FA59A_HUMAN	ENSG00000141441	FAM59A	family with sequence similarity 59, member A [Source:HGNC Symbol;Acc:26136]	NA	NA	NA
FCG2C_HUMAN	NA	PathExpandGlobal	CRK_HUMAN SRC_HUMAN PLCG1_HUMAN GRB2_HUMAN	NCK1_HUMAN CRK_HUMAN FYN_HUMAN SRC_HUMAN PLCG1_HUMAN GRB2_HUMAN	FCG2C_HUMAN	ENSG00000244682	FCGR2C	Fc fragment of IgG, low affinity IIc, receptor for (CD32) (gene/pseudogene) [Source:HGNC Symbol;Acc:15626]	GO:0004871_signal transducer activity	hsa04662:B cell receptor signaling pathway,hsa04666:Fc gamma R-mediated phagocytosis,hsa05322:Systemic lupus erythematosus	NA
GAB3_HUMAN	NA	PathExpandGlobal	SRC_HUMAN LYN_HUMAN GRB2_HUMAN	SRC_HUMAN LYN_HUMAN FYN_HUMAN GRB2_HUMAN	GAB3_HUMAN	ENSG00000160219	GAB3	GRB2-associated binding protein 3 [Source:HGNC Symbol;Acc:17515]	NA	NA	NA
GCYA3_HUMAN	NA	PathExpandGlobal	MK08_HUMAN NEMO_HUMAN	MK08_HUMAN AGAP1_HUMAN NEMO_HUMAN	GCYA3_HUMAN	ENSG00000164116	GUCY1A3	guanylate cyclase 1, soluble, alpha 3 [Source:HGNC Symbol;Acc:4685]	GO:0043167_ion binding,GO:0016829_lyase activity	hsa00230:Purine metabolism,hsa04270:Vascular smooth muscle contraction,hsa04540:Gap junction,hsa04730:Long-term depression,	NA
GRDN_HUMAN	NA	PathExpandGlobal	PPARG_HUMAN KAPCA_HUMAN AKT1_HUMAN BRAF_HUMAN	PPARG_HUMAN B0LPE5_HUMAN DISC1_HUMAN NDEL1_HUMAN KAPCA_HUMAN AKT1_HUMAN BRAF_HUMAN	GRDN_HUMAN	ENSG00000115355	CCDC88A	coiled-coil domain containing 88A [Source:HGNC Symbol;Acc:25523]	GO:0019899_enzyme binding,GO:0008289_lipid binding,GO:0006630_lipid binding,GO:0008092_cytoskeletal protein binding	NA	NA
GRP3_HUMAN	NA	PathExpandGlobal	KPCE_HUMAN KAPCA_HUMAN KPCB_HUMAN KPCD_HUMAN KPCT_HUMAN	PK3CA_HUMAN DYL2_HUMAN KPCE_HUMAN KAPCA_HUMAN KPCB_HUMAN ST1C2_HUMAN KPCD_HUMAN KPCT_HUMAN 1433T_HUMAN	GRP3_HUMAN	ENSG00000152689	RASGRP3	RAS guanyl releasing protein 3 (calcium and DAG-regulated) [Source:HGNC Symbol;Acc:14545]	GO:0043167_ion binding,GO:0030234_enzyme regulator activity,GO:0008289_lipid binding,GO:0006630_lipid binding,GO:0004871_signal transducer activity	hsa04010:MAPK signaling pathway,hsa04662:B cell receptor signaling pathway	NA
GSCR1_HUMAN	NA	PathExpandGlobal	SRC_HUMAN CRK_HUMAN P85A_HUMAN PLCG1_HUMAN GRB2_HUMAN	NCK1_HUMAN B3KT19_HUMAN SRC_HUMAN NFYC_HUMAN CRK_HUMAN A2A284_HUMAN P85A_HUMAN PLCG1_HUMAN GRB2_HUMAN	GSCR1_HUMAN	ENSG00000063169	GLTSCR1	glioma tumor suppressor candidate region gene 1 [Source:HGNC Symbol;Acc:4332]	NA	NA	NA
IKBZ_HUMAN	NA	PathExpandGlobal	STAT3_HUMAN NFKB1_HUMAN	STAT3_HUMAN NFKB2_HUMAN NFKB1_HUMAN	IKBZ_HUMAN	ENSG00000144802	NFKBIZ	nuclear factor of kappa light polypeptide gene enhancer in B-cells inhibitor, zeta [Source:HGNC Symbol;Acc:29805]	NA	NA	NA
IP3KA_HUMAN	NA	PathExpandGlobal	KAPCA_HUMAN KPCA_HUMAN	KAPCA_HUMAN KCC2B_HUMAN KPCA_HUMAN	IP3KA_HUMAN	ENSG00000137825	ITPKA	inositol-trisphosphate 3-kinase A [Source:HGNC Symbol;Acc:6178]	GO:0016301_kinase activity	hsa00562:Inositol phosphate metabolism,hsa04020:Calcium signaling pathway,hsa04070:Phosphatidylinositol signaling system,	NA
K2026_HUMAN	NA	PathExpandGlobal	CDC42_HUMAN CREB1_HUMAN	CDC42_HUMAN ATX1_HUMAN CREB1_HUMAN	K2026_HUMAN	ENSG00000183354	KIAA2026	KIAA2026 [Source:HGNC Symbol;Acc:23378]	NA	NA	NA
KSR1_HUMAN	NA	PathExpandGlobal	MP2K2_HUMAN MP2K1_HUMAN RAF1_HUMAN	MP2K2_HUMAN MP2K1_HUMAN NDKA_HUMAN GBG10_HUMAN RAF1_HUMAN	KSR1_HUMAN	ENSG00000141068	KSR1	kinase suppressor of ras 1 [Source:HGNC Symbol;Acc:6465]	GO:0043167_ion binding,GO:0016301_kinase activity	NA	NA
NCF1B_HUMAN	NA	PathExpandGlobal	PAK1_HUMAN AKT1_HUMAN KPCZ_HUMAN	PAK1_HUMAN B0LPE5_HUMAN AKT1_HUMAN KPCZ_HUMAN	NCF1B_HUMAN	ENSG00000182487	NCF1B	neutrophil cytosolic factor 1B pseudogene [Source:HGNC Symbol;Acc:32522]	GO:0016491_oxidoreductase activity,GO:0008289_lipid binding,GO:0006630_lipid binding	NA	NA
NFAC3_HUMAN	NA	PathExpandGlobal	FOS_HUMAN KC1A_HUMAN MK09_HUMAN	FOS_HUMAN TTF1_HUMAN KC1A_HUMAN MK09_HUMAN CDK6_HUMAN	NFAC3_HUMAN	ENSG00000072736	NFATC3	nuclear factor of activated T-cells, cytoplasmic, calcineurin-dependent 3 [Source:HGNC Symbol;Acc:7777]	GO:0003677_DNA binding,GO:0001071_nucleic acid binding transcription factor activity	hsa04310:Wnt signaling pathway,hsa04360:Axon guidance,hsa04370:VEGF signaling pathway,hsa04650:Natural killer cell mediated cytotoxicity,hsa04660:T cell receptor signaling pathway,hsa04662:B cell receptor signaling pathway,	NA
P3C2B_HUMAN	NA	PathExpandGlobal	SHC1_HUMAN GRB2_HUMAN EGFR_HUMAN P85A_HUMAN	NCK1_HUMAN SHC1_HUMAN GRB2_HUMAN EGFR_HUMAN P85A_HUMAN	P3C2B_HUMAN	ENSG00000133056	PIK3C2B	phosphatidylinositol-4-phosphate 3-kinase, catalytic subunit type 2 beta [Source:HGNC Symbol;Acc:8972]	GO:0016301_kinase activity,GO:0008289_lipid binding,GO:0006630_lipid binding	hsa00562:Inositol phosphate metabolism,hsa04070:Phosphatidylinositol signaling system,	NA
PAR6G_HUMAN	NA	PathExpandGlobal	CDC42_HUMAN RAC1_HUMAN KPCZ_HUMAN	CDC42_HUMAN RAC1_HUMAN KPCZ_HUMAN KPCI_HUMAN	PAR6G_HUMAN	ENSG00000178184	PARD6G	par-6 partitioning defective 6 homolog gamma (C. elegans) [Source:HGNC Symbol;Acc:16076]	NA	hsa04144:Endocytosis,hsa04530:Tight junction,	NA
PDE3B_HUMAN	NA	PathExpandGlobal	1433B_HUMAN KAPCA_HUMAN AKT1_HUMAN	1433B_HUMAN KAPCA_HUMAN AKT1_HUMAN	PDE3B_HUMAN	ENSG00000261923	PDE3B	phosphodiesterase 3B, cGMP-inhibited [Source:HGNC Symbol;Acc:8779]	GO:0043167_ion binding,GO:0019899_enzyme binding	hsa00230:Purine metabolism,hsa04910:Insulin signaling pathway,hsa04914:Progesterone-mediated oocyte maturation,	REACT_1123:Inhibition of HSL,REACT_498:Signaling by Insulin receptor,
PEBP4_HUMAN	NA	PathExpandGlobal	MP2K1_HUMAN RAF1_HUMAN	MP2K1_HUMAN RAF1_HUMAN	PEBP4_HUMAN	ENSG00000134020	PEBP4	phosphatidylethanolamine-binding protein 4 [Source:HGNC Symbol;Acc:28319]	NA	NA	NA
PHLP1_HUMAN	NA	PathExpandGlobal	CADH1_HUMAN GSK3B_HUMAN KC1A_HUMAN	CADH1_HUMAN GSK3B_HUMAN KC1A_HUMAN Q6PJ06_HUMAN	PHLP1_HUMAN	ENSG00000081913	PHLPP1	PH domain and leucine rich repeat protein phosphatase 1 [Source:HGNC Symbol;Acc:20610]	GO:0043167_ion binding,GO:0016791_phosphatase activity	NA	REACT_11061:Signalling by NGF,
PP14A_HUMAN	NA	PathExpandGlobal	KPCE_HUMAN KPCD1_HUMAN KPCZ_HUMAN KC1A_HUMAN KPCA_HUMAN	KPCE_HUMAN DAPK3_HUMAN KPCD1_HUMAN KPCZ_HUMAN KC1A_HUMAN Q53YK7_HUMAN KPCA_HUMAN PRIO_HUMAN Q6PJ06_HUMAN	PP14A_HUMAN	ENSG00000167641	PPP1R14A	protein phosphatase 1, regulatory (inhibitor) subunit 14A [Source:HGNC Symbol;Acc:14871]	GO:0030234_enzyme regulator activity	hsa04270:Vascular smooth muscle contraction,	NA
PTPRR_HUMAN	NA	PathExpandGlobal	MK03_HUMAN MK01_HUMAN MK14_HUMAN MK07_HUMAN	MK03_HUMAN CADH2_HUMAN MK01_HUMAN MK14_HUMAN MK07_HUMAN PGFRB_HUMAN	PTPRR_HUMAN	ENSG00000153233	PTPRR	protein tyrosine phosphatase, receptor type, R [Source:HGNC Symbol;Acc:9680]	GO:0019899_enzyme binding,GO:0016791_phosphatase activity,GO:0004871_signal transducer activity	hsa04010:MAPK signaling pathway,	NA
Q0VDC6_HUMAN	NA	PathExpandGlobal	MTOR_HUMAN RYR1_HUMAN	MTOR_HUMAN RYR1_HUMAN Q1WWM3_HUMAN	Q0VDC6_HUMAN	ENSG00000088832	FKBP1A	FK506 binding protein 1A, 12kDa [Source:HGNC Symbol;Acc:3711]	NA	NA	NA
Q9BTX6_HUMAN	NA	PathExpandGlobal	SHC1_HUMAN GRB2_HUMAN	SHC1_HUMAN GRB2_HUMAN	Q9BTX6_HUMAN	ENSG00000165731	RET	ret proto-oncogene [Source:HGNC Symbol;Acc:9967]	NA	hsa04144:Endocytosis,hsa05200:Pathways in cancer,hsa05216:Thyroid cancer,	NA
SEMG2_HUMAN	NA	PathExpandGlobal	KAP2_HUMAN KPCA_HUMAN	KLK2_HUMAN KAP2_HUMAN KPCA_HUMAN	SEMG2_HUMAN	ENSG00000124157	SEMG2	semenogelin II [Source:HGNC Symbol;Acc:10743]	NA	NA	NA
SH2D3_HUMAN	NA	PathExpandGlobal	SRC_HUMAN FAK2_HUMAN MK01_HUMAN	SNCAP_HUMAN EFS_HUMAN SRC_HUMAN FAK2_HUMAN MK01_HUMAN	SH2D3_HUMAN	ENSG00000095370	SH2D3C	SH2 domain containing 3C [Source:HGNC Symbol;Acc:16884]	GO:0030674_protein binding, bridging,GO:0030234_enzyme regulator activity	NA	NA
SIT1_HUMAN	NA	PathExpandGlobal	PTN11_HUMAN CSK_HUMAN GRB2_HUMAN	PTN11_HUMAN CSK_HUMAN LCK_HUMAN GRB2_HUMAN	SIT1_HUMAN	ENSG00000137078	SIT1	signaling threshold regulating transmembrane adaptor 1 [Source:HGNC Symbol;Acc:17710]	GO:0019899_enzyme binding	NA	NA
TRH_HUMAN	NA	PathExpandGlobal	CBPE_HUMAN ARRB2_HUMAN	CBPE_HUMAN ARRB2_HUMAN TRFR_HUMAN	TRH_HUMAN	ENSG00000170893	TRH	thyrotropin-releasing hormone [Source:HGNC Symbol;Acc:12298]	NA	NA	NA
VGFR3_HUMAN	NA	PathExpandGlobal	SHC1_HUMAN PTN11_HUMAN FAK1_HUMAN GRB2_HUMAN	VEGFC_HUMAN MCAF1_HUMAN SHC1_HUMAN PTN11_HUMAN FAK1_HUMAN GRB2_HUMAN	VGFR3_HUMAN	ENSG00000037280	FLT4	fms-related tyrosine kinase 4 [Source:HGNC Symbol;Acc:3767]	GO:0019899_enzyme binding,GO:0016301_kinase activity,GO:0004871_signal transducer activity	hsa04060:Cytokine-cytokine receptor interaction,hsa04510:Focal adhesion,	REACT_12529:Signaling by VEGF,
A8ASI8_HUMAN	NA	NA	MCL1_HUMAN CASP3_HUMAN SP3_HUMAN BAX_HUMAN BCL2_HUMAN B2CL1_HUMAN	MCL1_HUMAN BNC1_HUMAN CASP8_HUMAN GRAH_HUMAN B2LA1_HUMAN B2CL2_HUMAN CASP3_HUMAN BAX_HUMAN BCL2_HUMAN GRAB_HUMAN B2CL1_HUMAN BAK_HUMAN	A8ASI8_HUMAN	ENSG00000015475	BID	BH3 interacting domain death agonist [Source:HGNC Symbol;Acc:1050]	NA	NA	NA
ANDR_HUMAN	NA	NA	CTNB1_HUMAN PTEN_HUMAN TF65_HUMAN RAF1_HUMAN EGFR_HUMAN SP1_HUMAN AKT1_HUMAN FOXO1_HUMAN SRC_HUMAN MK01_HUMAN GSK3B_HUMAN STAT3_HUMAN NFKB1_HUMAN PPARG_HUMAN JUN_HUMAN NR2C2_HUMAN	CTNB1_HUMAN SRY_HUMAN RNF14_HUMAN MAGAB_HUMAN F2YGU2_HUMAN F1D8N4_HUMAN Q53Y41_HUMAN CCND1_HUMAN ETV5_HUMAN RAD9A_HUMAN TGFI1_HUMAN ANM1_HUMAN T2FB_HUMAN TIF1A_HUMAN P53_HUMAN PIAS3_HUMAN PO2F2_HUMAN PTEN_HUMAN SUMO1_HUMAN MDN1_HUMAN SART3_HUMAN GAK_HUMAN UBE3A_HUMAN CCNH_HUMAN RT29_HUMAN KDM1A_HUMAN TF65_HUMAN CALR_HUMAN UXT_HUMAN CDC37_HUMAN NAL10_HUMAN NCOA1_HUMAN HOP2_HUMAN SIN3A_HUMAN CALM_H…	ANDR_HUMAN	ENSG00000169083	AR	androgen receptor [Source:HGNC Symbol;Acc:644]	GO:0043167_ion binding,GO:0019899_enzyme binding,GO:0008134_transcription factor binding,GO:0008289_lipid binding,GO:0006630_lipid binding,GO:0004871_signal transducer activity,GO:0003677_DNA binding,GO:0003677_DNA binding,GO:0001071_nucleic acid binding transcription factor activity	hsa04114:Oocyte meiosis,hsa05200:Pathways in cancer,hsa05215:Prostate cancer	NA
APR_HUMAN	NA	NA	BAX_HUMAN BCL2_HUMAN MCL1_HUMAN GSK3B_HUMAN B2CL1_HUMAN MCL1_HUMAN	Q5TE63_HUMAN BAX_HUMAN B2LA1_HUMAN B2CL2_HUMAN CXCL7_HUMAN BCL2_HUMAN MCL1_HUMAN C9JHD5_HUMAN ZBT16_HUMAN GSK3B_HUMAN B2CL1_HUMAN GMCL1_HUMAN	APR_HUMAN	ENSG00000141682	PMAIP1	phorbol-12-myristate-13-acetate-induced protein 1 [Source:HGNC Symbol;Acc:9108]	NA	hsa04115:p53 signaling pathway,	REACT_578:Apoptosis,
BBC3_HUMAN	NA	NA	MCL1_HUMAN BCL2_HUMAN BAX_HUMAN B2CL1_HUMAN	P53_HUMAN MCL1_HUMAN BNC1_HUMAN B2CL2_HUMAN BCL2_HUMAN BAX_HUMAN B2CL1_HUMAN B2LA1_HUMAN	BBC3_HUMAN	ENSG00000105327	BBC3	BCL2 binding component 3 [Source:HGNC Symbol;Acc:17868]	NA	hsa04115:p53 signaling pathway,hsa05016:Huntington's disease,	REACT_578:Apoptosis,
BID_HUMAN	NA	NA	MCL1_HUMAN MK08_HUMAN RHOA_HUMAN SP1_HUMAN BCL2_HUMAN CASP3_HUMAN SP3_HUMAN KC1A_HUMAN BAX_HUMAN B2CL1_HUMAN	KC1E_HUMAN CASP2_HUMAN CRNL1_HUMAN ERG28_HUMAN MCL1_HUMAN SETB1_HUMAN PKHM1_HUMAN MK08_HUMAN RBM48_HUMAN CASP8_HUMAN TNFL6_HUMAN TNR1A_HUMAN GRAH_HUMAN RHOA_HUMAN GBP2_HUMAN FBN3_HUMAN ZHX1_HUMAN BAK_HUMAN B2CL2_HUMAN CASP1_HUMAN TLE1_HUMAN BCL2_HUMAN CASP3_HUMAN CSK22_HUMAN TR10B_HUMAN TNR6_HUMAN KC1A_HUMAN SAHH2_HUMAN GRAB_HUMAN REL_HUMAN MOES_HUMAN BAX_HUMAN DPYL1_HUMAN A1L4K2_HUMAN CSK2B_HUMA…	BID_HUMAN	ENSG00000015475	BID	BH3 interacting domain death agonist [Source:HGNC Symbol;Acc:1050]	GO:0019899_enzyme binding	A8ASI8_HUMAN	NA
C9JFD3_HUMAN	NA	NA	FOS_HUMAN TF65_HUMAN IKKA_HUMAN JUN_HUMAN AP2M1_HUMAN SRF_HUMAN SP1_HUMAN NFKB1_HUMAN PPARG_HUMAN	SKIL_HUMAN FOS_HUMAN E5KQF6_HUMAN SUMO1_HUMAN TF65_HUMAN IKKA_HUMAN ATX1_HUMAN RARA_HUMAN SIN3A_HUMAN TBL1X_HUMAN ANDR_HUMAN IKBA_HUMAN Q9NUA2_HUMAN JUN_HUMAN F1D8S3_HUMAN NCOR1_HUMAN Q6IT96_HUMAN AP2M1_HUMAN TNIP2_HUMAN CNOT2_HUMAN B0LPE5_HUMAN BCL6_HUMAN INP5K_HUMAN MTG8_HUMAN PO2F1_HUMAN Q9HBD4_HUMAN F1D8Q7_HUMAN SRF_HUMAN ESR1_HUMAN A8K3H3_HUMAN HDAC3_HUMAN CIR1_HUMAN SP1_HUMAN ZBT16_HUMAN NF…	C9JFD3_HUMAN	ENSG00000196498	NCOR2	nuclear receptor corepressor 2 [Source:HGNC Symbol;Acc:7673]	NA	NA	NA
CBP_HUMAN	NA	NA	CTNB1_HUMAN ATF2_HUMAN FOS_HUMAN TF65_HUMAN IKKA_HUMAN KS6A1_HUMAN CREB1_HUMAN JUN_HUMAN STAT3_HUMAN EGR1_HUMAN SRF_HUMAN PPARG_HUMAN FOXO1_HUMAN NEMO_HUMAN MK10_HUMAN CREM_HUMAN ELK1_HUMAN KPCD_HUMAN KLF4_HUMAN	SRTD3_HUMAN AIRE_HUMAN CTNB1_HUMAN ETS2_HUMAN ATF2_HUMAN FOS_HUMAN EP300_HUMAN TF2B_HUMAN MDC1_HUMAN NP1L1_HUMAN NUP98_HUMAN NGN1_HUMAN HD_HUMAN HIF1A_HUMAN P53_HUMAN XRCC6_HUMAN CARM1_HUMAN NFE2_HUMAN CUX1_HUMAN HXD4_HUMAN MSH6_HUMAN CENPJ_HUMAN MLL1_HUMAN TF65_HUMAN GCM1_HUMAN CITE4_HUMAN KHDR1_HUMAN ZBTB2_HUMAN MYB_HUMAN SMAD2_HUMAN H4_HUMAN IKKA_HUMAN KS6A1_HUMAN PRGC1_HUMAN NKX21_HUMAN CREB1…	CBP_HUMAN	ENSG00000005339	CREBBP	CREB binding protein [Source:HGNC Symbol;Acc:2348]	GO:0043167_ion binding,GO:0008134_transcription factor binding,GO:0016746_transferase activity, transferring acyl groups,GO:0004871_signal transducer activity,GO:0001071_nucleic acid binding transcription factor activity,GO:0000988_protein binding transcription factor activity	hsa04110:Cell cycle,hsa04310:Wnt signaling pathway,hsa04330:Notch signaling pathway,hsa04350:TGF-beta signaling pathway,hsa04520:Adherens junction,hsa04630:Jak-STAT signaling pathway,hsa04720:Long-term potentiation,hsa04916:Melanogenesis,hsa05016:Huntington's disease,hsa05200:Pathways in cancer,hsa05211:Renal cell carcinoma,hsa05215:Prostate cancer	NA
CEBPB_HUMAN	NA	NA	TF65_HUMAN KS6A1_HUMAN CREB1_HUMAN MK03_HUMAN STAT3_HUMAN MK01_HUMAN NFKB1_HUMAN FOXO1_HUMAN EGR1_HUMAN SRF_HUMAN ELK1_HUMAN	CEBPD_HUMAN EP300_HUMAN DBP_HUMAN P53_HUMAN E5KQF6_HUMAN CARM1_HUMAN RUNX2_HUMAN TF65_HUMAN DDIT3_HUMAN MYB_HUMAN KS6A1_HUMAN CREB1_HUMAN ANDR_HUMAN RUNX1_HUMAN CREB5_HUMAN CEBPG_HUMAN MK03_HUMAN STAT3_HUMAN MED23_HUMAN KAT2A_HUMAN MK01_HUMAN RB_HUMAN Q53X93_HUMAN TIF1B_HUMAN PGES2_HUMAN Q5QHG3_HUMAN CEBPE_HUMAN NFKB1_HUMAN FOXO1_HUMAN SMAD4_HUMAN HOME3_HUMAN B2RA10_HUMAN SMCA4_HUMAN CEBPA_HUMAN …	CEBPB_HUMAN	ENSG00000172216	CEBPB	CCAAT/enhancer binding protein (C/EBP), beta [Source:HGNC Symbol;Acc:1834]	GO:0008134_transcription factor binding,GO:0003677_DNA binding,GO:0001071_nucleic acid binding transcription factor activity	NA	NA
CSK21_HUMAN	NA	NA	CTNB1_HUMAN KS6B1_HUMAN ATF2_HUMAN FOS_HUMAN ARRB2_HUMAN PTEN_HUMAN CADH1_HUMAN TF65_HUMAN 1433B_HUMAN PAK1_HUMAN MEF2C_HUMAN JUN_HUMAN IL8_HUMAN EGR1_HUMAN MK14_HUMAN KAPCB_HUMAN KPCZ_HUMAN CREM_HUMAN 4EBP1_HUMAN	CTNB1_HUMAN B0UXA9_HUMAN HCLS1_HUMAN KS6B1_HUMAN FIBP_HUMAN CASP2_HUMAN PAIRB_HUMAN ATF2_HUMAN DNLI1_HUMAN DDX3X_HUMAN FOS_HUMAN WDR44_HUMAN RLA1_HUMAN CARD9_HUMAN XRN2_HUMAN MAGAB_HUMAN MDC1_HUMAN SF3B1_HUMAN NFYA_HUMAN NUP98_HUMAN RM04_HUMAN CD11A_HUMAN IBP3_HUMAN SRS10_HUMAN MAX_HUMAN B4DY08_HUMAN EF1B_HUMAN HIF1A_HUMAN CCDC6_HUMAN CD2B2_HUMAN NOP56_HUMAN HIRP3_HUMAN P53_HUMAN ARRB2_HUMAN XRCC…	CSK21_HUMAN	ENSG00000101266	CSNK2A1	casein kinase 2, alpha 1 polypeptide [Source:HGNC Symbol;Acc:2457]	GO:0030234_enzyme regulator activity,GO:0016301_kinase activity	hsa04310:Wnt signaling pathway,hsa04520:Adherens junction,hsa04530:Tight junction,	NA
CSK22_HUMAN	NA	NA	CTNB1_HUMAN ATF2_HUMAN FOS_HUMAN ARRB2_HUMAN PTEN_HUMAN TF65_HUMAN PAK1_HUMAN JUN_HUMAN MK14_HUMAN CREM_HUMAN 4EBP1_HUMAN	CTNB1_HUMAN B0UXA9_HUMAN ATF2_HUMAN FOS_HUMAN EF1B_HUMAN ARRB2_HUMAN PTEN_HUMAN TF65_HUMAN MYCN_HUMAN CDC37_HUMAN SNX6_HUMAN ARRC_HUMAN PAK1_HUMAN KLF1_HUMAN SYUA_HUMAN UB2R2_HUMAN MYC_HUMAN ADH1A_HUMAN RNPS1_HUMAN HNRPC_HUMAN PTPRC_HUMAN HS90A_HUMAN JUN_HUMAN ENPL_HUMAN TRI41_HUMAN IL16_HUMAN TTL12_HUMAN KIF5C_HUMAN CTDP1_HUMAN EI2BE_HUMAN ZN670_HUMAN ZN219_HUMAN MGMT_HUMAN FGF2_HUMAN PDIA1_HUMA…	CSK22_HUMAN	ENSG00000070770	CSNK2A2	casein kinase 2, alpha prime polypeptide [Source:HGNC Symbol;Acc:2459]	GO:0016301_kinase activity	hsa04310:Wnt signaling pathway,hsa04520:Adherens junction,hsa04530:Tight junction,	NA
DDIT3_HUMAN	NA	NA	ATF2_HUMAN FOS_HUMAN MK14_HUMAN JUN_HUMAN NEMO_HUMAN	CEBPD_HUMAN ATF2_HUMAN FOS_HUMAN EP300_HUMAN DBP_HUMAN MK14_HUMAN THRB_HUMAN BATF3_HUMAN HLF_HUMAN NFIL3_HUMAN ATPF2_HUMAN VP37C_HUMAN TNF12_HUMAN RPAC2_HUMAN RS3A_HUMAN E9PAQ4_HUMAN FOSB_HUMAN DHB14_HUMAN CEBPE_HUMAN CEBPA_HUMAN AMOL2_HUMAN GIPC1_HUMAN JUND_HUMAN TEF_HUMAN FOSL2_HUMAN JUN_HUMAN SSX3_HUMAN BATF_HUMAN CDK6_HUMAN ZN323_HUMAN A4D214_HUMAN IDD_HUMAN ZC3HE_HUMAN ATF4_HUMAN ATF7_HUMAN …	DDIT3_HUMAN	ENSG00000175197	DDIT3	DNA-damage-inducible transcript 3 [Source:HGNC Symbol;Acc:2726]	GO:0008134_transcription factor binding,GO:0003677_DNA binding,GO:0001071_nucleic acid binding transcription factor activity,GO:0000988_protein binding transcription factor activity	hsa04010:MAPK signaling pathway,	NA
DUS1_HUMAN	NA	NA	MK08_HUMAN MK03_HUMAN MK01_HUMAN MK14_HUMAN	MK08_HUMAN MK03_HUMAN MK12_HUMAN UBC_HUMAN MK01_HUMAN SKP2_HUMAN UB2R1_HUMAN MK14_HUMAN HSP74_HUMAN A1L4K2_HUMAN UBB_HUMAN RPA12_HUMAN	DUS1_HUMAN	ENSG00000120129	DUSP1	dual specificity phosphatase 1 [Source:HGNC Symbol;Acc:3064]	GO:0016791_phosphatase activity	hsa04010:MAPK signaling pathway	NA
EP300_HUMAN	NA	NA	CTNB1_HUMAN KS6B1_HUMAN ATF2_HUMAN MK01_HUMAN MEF2C_HUMAN SP1_HUMAN NFKB1_HUMAN EGR1_HUMAN SRC_HUMAN ELK1_HUMAN KPCD_HUMAN TF7L2_HUMAN MP2K1_HUMAN TF65_HUMAN STAT3_HUMAN PPARG_HUMAN MEF2D_HUMAN IKKA_HUMAN JUN_HUMAN GRB2_HUMAN	CTNB1_HUMAN ITIH3_HUMAN H2A2C_HUMAN KS6B1_HUMAN H2B1B_HUMAN MDM4_HUMAN CEBPD_HUMAN ATF2_HUMAN RBL2_HUMAN FHL2_HUMAN COE1_HUMAN HNRPU_HUMAN MK01_HUMAN HNRL1_HUMAN RBM14_HUMAN BAG6_HUMAN GOPC_HUMAN STAT2_HUMAN PCNA_HUMAN TRIP4_HUMAN NFYB_HUMAN FEN1_HUMAN DEK_HUMAN TINAL_HUMAN LCP2_HUMAN E3WEB6_HUMAN STAT1_HUMAN MYOD1_HUMAN IPSP_HUMAN IMA2_HUMAN NP1L4_HUMAN MDM2_HUMAN GATA5_HUMAN APEX1_HUMAN ODPX_HU…	EP300_HUMAN	ENSG00000100393	EP300	E1A binding protein p300 [Source:HGNC Symbol;Acc:3373]	GO:0043167_ion binding,GO:0019899_enzyme binding,GO:0008134_transcription factor binding,GO:0016746_transferase activity, transferring acyl groups,GO:0003677_DNA binding,GO:0001071_nucleic acid binding transcription factor activity,GO:0000988_protein binding transcription factor activity	hsa04110:Cell cycle,hsa04310:Wnt signaling pathway,hsa04330:Notch signaling pathway,hsa04350:TGF-beta signaling pathway,hsa04520:Adherens junction,hsa04630:Jak-STAT signaling pathway,hsa04720:Long-term potentiation,hsa04916:Melanogenesis,hsa05016:Huntington's disease,hsa05200:Pathways in cancer,hsa05211:Renal cell carcinoma,hsa05215:Prostate cancer,	NA
ESR1_HUMAN	NA	NA	PTEN_HUMAN FOXO3_HUMAN SHC1_HUMAN IKKA_HUMAN KS6A1_HUMAN PAK1_HUMAN MEN1_HUMAN JUN_HUMAN MK03_HUMAN SRC_HUMAN NR2C2_HUMAN AKT1_HUMAN FOXO1_HUMAN SP3_HUMAN GRB2_HUMAN MK01_HUMAN MK14_HUMAN KS6A3_HUMAN SP1_HUMAN BCAR1_HUMAN	ARHGF_HUMAN EP300_HUMAN PO4F1_HUMAN NELFB_HUMAN IGF1R_HUMAN REXO4_HUMAN CCND1_HUMAN ERBB2_HUMAN KDM5A_HUMAN TRI25_HUMAN ANM1_HUMAN XBP1_HUMAN TCF20_HUMAN TIF1A_HUMAN P53_HUMAN PIAS3_HUMAN PO2F2_HUMAN PTEN_HUMAN UBE3A_HUMAN TEBP_HUMAN CHD3_HUMAN RT29_HUMAN MED10_HUMAN FOXO3_HUMAN SHC1_HUMAN RNF12_HUMAN Q7LCB3_HUMAN DNM1L_HUMAN MAT1_HUMAN IKKA_HUMAN KS6A1_HUMAN PRGC1_HUMAN MED20_HUMAN DUT_HUMAN PAK…	ESR1_HUMAN	ENSG00000091831	ESR1	estrogen receptor 1 [Source:HGNC Symbol;Acc:3467]	GO:0043167_ion binding,GO:0030234_enzyme regulator activity,GO:0019899_enzyme binding,GO:0008134_transcription factor binding,GO:0008289_lipid binding,GO:0006630_lipid binding,GO:0004871_signal transducer activity,GO:0003677_DNA binding,GO:0001071_nucleic acid binding transcription factor activity	NA	NA
IRF3_HUMAN	NA	NA	ATF2_HUMAN MK08_HUMAN TF65_HUMAN MK09_HUMAN	ATF2_HUMAN TCAM1_HUMAN TNF10_HUMAN MK08_HUMAN TF65_HUMAN TBK1_HUMAN PEX19_HUMAN HS90A_HUMAN GRIP1_HUMAN MAVS_HUMAN IFNB_HUMAN IRF7_HUMAN EWS_HUMAN PRDX1_HUMAN CBP_HUMAN MAFB_HUMAN IKKE_HUMAN IRF5_HUMAN PAI2_HUMAN SGTA_HUMAN MK09_HUMAN	IRF3_HUMAN	ENSG00000126456	IRF3	interferon regulatory factor 3 [Source:HGNC Symbol;Acc:6118]	GO:0003677_DNA binding,GO:0001071_nucleic acid binding transcription factor activity,GO:0000988_protein binding transcription factor activity	hsa04620:Toll-like receptor signaling pathway,hsa04622:RIG-I-like receptor signaling pathway,hsa04623:Cytosolic DNA-sensing pathway,	REACT_6900:Signaling in Immune system,
JUNB_HUMAN	NA	NA	ATF2_HUMAN FOS_HUMAN JUN_HUMAN MK09_HUMAN ATF2_HUMAN	ATF2_HUMAN FOS_HUMAN MAP2_HUMAN APLP2_HUMAN Q7Z3I0_HUMAN NINL_HUMAN CREB5_HUMAN JUN_HUMAN SET_HUMAN TCRG1_HUMAN BDNF_HUMAN FOSL1_HUMAN SMAD3_HUMAN BCL6_HUMAN ATF3_HUMAN ZN773_HUMAN Q9HBD4_HUMAN HXA7_HUMAN TDG_HUMAN BRCA1_HUMAN IPKA_HUMAN NEUR1_HUMAN SMAD4_HUMAN FOSB_HUMAN MK09_HUMAN SMCA4_HUMAN MK06_HUMAN MAFG_HUMAN BATF_HUMAN FOSL2_HUMAN SAT1_HUMAN A4D214_HUMAN ATF4_HUMAN ATF7_HUMAN BATF3_HUMAN …	JUNB_HUMAN	ENSG00000171223	JUNB	jun B proto-oncogene [Source:HGNC Symbol;Acc:6205]	GO:0003677_DNA binding,GO:0001071_nucleic acid binding transcription factor activity,GO:0000988_protein binding transcription factor activity	NA	NA
K2C8_HUMAN	NA	NA	MK08_HUMAN MK03_HUMAN GRB2_HUMAN MK14_HUMAN NEMO_HUMAN EGFR_HUMAN MK01_HUMAN RAF1_HUMAN	K1C15_HUMAN DEDD_HUMAN DMD_HUMAN MK08_HUMAN KRT38_HUMAN K1C18_HUMAN PASK_HUMAN MK03_HUMAN TCHP_HUMAN TRADD_HUMAN IMA2_HUMAN TPA_HUMAN GRP78_HUMAN K1C13_HUMAN GRB2_HUMAN BYST_HUMAN K1C17_HUMAN PEPL_HUMAN PKP1_HUMAN PININ_HUMAN MK14_HUMAN NEMO_HUMAN DESP_HUMAN EGFR_HUMAN MK01_HUMAN PKD1_HUMAN A2ICT2_HUMAN GATA_HUMAN Q9NRB6_HUMAN TFP11_HUMAN RAF1_HUMAN Q6MZU1_HUMAN K1H1_HUMAN TROAP_HUMAN CLN5_HUMAN …	K2C8_HUMAN	ENSG00000170421	KRT8	keratin 8 [Source:HGNC Symbol;Acc:6446]	NA	NA	NA
NCOA1_HUMAN	NA	NA	FOS_HUMAN NFKB1_HUMAN MK01_HUMAN KAP2_HUMAN PPARG_HUMAN JUN_HUMAN STAT3_HUMAN	AIRE_HUMAN DLGP4_HUMAN FOS_HUMAN FOXA2_HUMAN EP300_HUMAN TF2B_HUMAN ASAP2_HUMAN F1D8Q4_HUMAN F1D8N4_HUMAN CCND1_HUMAN B6ZGS9_HUMAN ANM1_HUMAN HIF1A_HUMAN SELN_HUMAN PRIC3_HUMAN E5KQF6_HUMAN SUMO1_HUMAN STF1_HUMAN Q59EE8_HUMAN TULP4_HUMAN DLGP2_HUMAN E41L3_HUMAN NR1I2_HUMAN Q7LCB3_HUMAN PRGC1_HUMAN NKX21_HUMAN RARA_HUMAN C2TA_HUMAN Q5QHG3_HUMAN ANDR_HUMAN ASAP1_HUMAN TRIP4_HUMAN DLX4_HUMAN ERR3_HU…	NCOA1_HUMAN	ENSG00000084676	NCOA1	nuclear receptor coactivator 1 [Source:HGNC Symbol;Acc:7668]	NA	NA	NA
NCOA6_HUMAN	NA	NA	ATF2_HUMAN FOS_HUMAN TF65_HUMAN JUN_HUMAN SRC_HUMAN SRF_HUMAN PPARG_HUMAN NFKB1_HUMAN	ATF2_HUMAN FOS_HUMAN EP300_HUMAN F1D8N4_HUMAN F1D8P6_HUMAN XRCC6_HUMAN TF65_HUMAN SMAD2_HUMAN Q7LCB3_HUMAN WDR5_HUMAN H32_HUMAN RARA_HUMAN FHOD1_HUMAN DYDC2_HUMAN MLL4_HUMAN ANDR_HUMAN THB_HUMAN ASCC1_HUMAN JUN_HUMAN PPARA_HUMAN MED23_HUMAN TNR5_HUMAN PA1_HUMAN SRC_HUMAN RXRG_HUMAN MLL2_HUMAN HBXIP_HUMAN HSF1_HUMAN SMAD3_HUMAN RBM39_HUMAN RB_HUMAN E2F1_HUMAN SRF_HUMAN ESR1_HUMAN HNF4A_HUMAN MLL3_…	NCOA6_HUMAN	ENSG00000198646	NCOA6	nuclear receptor coactivator 6 [Source:HGNC Symbol;Acc:15936]	GO:0019899_enzyme binding,GO:0008134_transcription factor binding,GO:0000988_protein binding transcription factor activity	NA	NA
NFKB2_HUMAN	NA	NA	M3K14_HUMAN TF65_HUMAN IKKA_HUMAN MEN1_HUMAN SP1_HUMAN NFKB1_HUMAN IKKB_HUMAN NEMO_HUMAN	RS5_HUMAN RS10_HUMAN H2B1B_HUMAN DDX3X_HUMAN Q5T0P8_HUMAN RS14_HUMAN LG3BP_HUMAN E7EQF2_HUMAN FBXW7_HUMAN IKBB_HUMAN DYHC1_HUMAN NGAP_HUMAN RS16_HUMAN RPA2_HUMAN LPPRC_HUMAN STF1_HUMAN M3K14_HUMAN B2R491_HUMAN RPA34_HUMAN HNRPM_HUMAN IQGA1_HUMAN TF65_HUMAN PSD11_HUMAN PPP6_HUMAN RS13_HUMAN PSA6_HUMAN IKKA_HUMAN RL7A_HUMAN Q68D11_HUMAN PSMD2_HUMAN MEN1_HUMAN GCP2_HUMAN FBW1B_HUMAN EPS8_HUMAN IKBA_…	NFKB2_HUMAN	ENSG00000077150	NFKB2	nuclear factor of kappa light polypeptide gene enhancer in B-cells 2 (p49/p100) [Source:HGNC Symbol;Acc:7795]	GO:0003677_DNA binding,GO:0001071_nucleic acid binding transcription factor activity,GO:0000988_protein binding transcription factor activity	hsa04010:MAPK signaling pathway,hsa05200:Pathways in cancer,	REACT_6900:Signaling in Immune system,
P53_HUMAN	NA	NA	TF65_HUMAN HSPB1_HUMAN SP3_HUMAN KC1A_HUMAN SP1_HUMAN CDC42_HUMAN B2CL1_HUMAN IKKA_HUMAN BCL2_HUMAN MK01_HUMAN MK14_HUMAN CREB1_HUMAN MK09_HUMAN FAK1_HUMAN MK08_HUMAN GSK3B_HUMAN KLF4_HUMAN EGR1_HUMAN	MAGBI_HUMAN LMBL1_HUMAN GNL3_HUMAN CD40L_HUMAN TAF1C_HUMAN XPO2_HUMAN VRK1_HUMAN MDM4_HUMAN EP300_HUMAN TCTP_HUMAN ARI2_HUMAN RAP1B_HUMAN NFYA_HUMAN IMB1_HUMAN RFA1_HUMAN TOPK_HUMAN ANM1_HUMAN ERCC6_HUMAN HD_HUMAN HIF1A_HUMAN ANXA7_HUMAN THIO_HUMAN FHL2_HUMAN THAP8_HUMAN LAMA4_HUMAN HSP7C_HUMAN ELL_HUMAN MAPK5_HUMAN TF65_HUMAN SMCA4_HUMAN PML_HUMAN MSX1_HUMAN ANDR_HUMAN GA45A_HUMAN RIR2_HUMAN Q6L…	P53_HUMAN	ENSG00000141510	TP53	tumor protein p53 [Source:HGNC Symbol;Acc:11998]	GO:0043167_ion binding,GO:0030234_enzyme regulator activity,GO:0019899_enzyme binding,GO:0008134_transcription factor binding,GO:0003677_DNA binding,GO:0001071_nucleic acid binding transcription factor activity	hsa04010:MAPK signaling pathway,hsa04110:Cell cycle,hsa04115:p53 signaling pathway,hsa04210:Apoptosis,hsa04310:Wnt signaling pathway,hsa04722:Neurotrophin signaling pathway,hsa05014:Amyotrophic lateral sclerosis (ALS),hsa05016:Huntington's disease,hsa05200:Pathways in cancer,hsa05210:Colorectal cancer,hsa05212:Pancreatic cancer,hsa05213:Endometrial cancer,hsa05214:Glioma,hsa05215:Prostate cancer,…	NA
PML_HUMAN	NA	NA	ATF2_HUMAN FOS_HUMAN JUN_HUMAN STAT3_HUMAN IF4E_HUMAN SRF_HUMAN MK07_HUMAN MK14_HUMAN PPARG_HUMAN SP1_HUMAN NFKB1_HUMAN	ATF2_HUMAN FOS_HUMAN SSBP2_HUMAN A8K6P0_HUMAN RN125_HUMAN CD2A1_HUMAN P53_HUMAN E5KQF6_HUMAN SUMO1_HUMAN PAWR_HUMAN TERF2_HUMAN SENP2_HUMAN MYB_HUMAN RARA_HUMAN SIN3A_HUMAN TRI27_HUMAN B4E1C1_HUMAN PRP1_HUMAN JUN_HUMAN PLS1_HUMAN SKI_HUMAN SF01_HUMAN AURKA_HUMAN KLH20_HUMAN BANP_HUMAN ELF4_HUMAN STAT3_HUMAN NCOR1_HUMAN ZN506_HUMAN A4D1G0_HUMAN MK11_HUMAN PLAL1_HUMAN ANKR2_HUMAN CD2A2_HUMAN SMAD3_…	PML_HUMAN	ENSG00000140464	PML	promyelocytic leukemia [Source:HGNC Symbol;Acc:9113]	GO:0043167_ion binding,GO:0032182_small conjugating protein binding,GO:0019899_enzyme binding,GO:0003677_DNA binding	hsa04120:Ubiquitin mediated proteolysis,hsa05200:Pathways in cancer,hsa05221:Acute myeloid leukemia,	NA
Q6FH21_HUMAN	NA	NA	MCL1_HUMAN 1433B_HUMAN PAK1_HUMAN RAF1_HUMAN B2CL1_HUMAN BCL2_HUMAN GRB2_HUMAN	BI1_HUMAN 1433F_HUMAN MCL1_HUMAN 1433B_HUMAN PAK1_HUMAN 1433Z_HUMAN B2LA1_HUMAN B0LPE5_HUMAN WNK1_HUMAN PIM2_HUMAN 1433E_HUMAN EWS_HUMAN 1433G_HUMAN S10AA_HUMAN RAF1_HUMAN B2CL2_HUMAN 1433T_HUMAN B2CL1_HUMAN 1433S_HUMAN BCL2_HUMAN GRB2_HUMAN	Q6FH21_HUMAN	ENSG00000002330	BAD	BCL2-associated agonist of cell death [Source:HGNC Symbol;Acc:936]	NA	hsa04012:ErbB signaling pathway,hsa04210:Apoptosis,hsa04370:VEGF signaling pathway,hsa04510:Focal adhesion,hsa04722:Neurotrophin signaling pathway,hsa04910:Insulin signaling pathway,hsa05010:Alzheimer's disease,hsa05014:Amyotrophic lateral sclerosis (ALS),hsa05200:Pathways in cancer,hsa05210:Colorectal cancer,hsa05212:Pancreatic cancer,hsa05213:Endometrial cancer,hsa05215:Prostate cancer,hsa05218…	NA
RB_HUMAN	NA	NA	ATF2_HUMAN FOS_HUMAN JUN_HUMAN STAT3_HUMAN RAF1_HUMAN MK14_HUMAN KPCB_HUMAN PPARG_HUMAN	CEBPD_HUMAN ATF2_HUMAN FOS_HUMAN EP300_HUMAN CCND2_HUMAN THOC1_HUMAN INS_HUMAN CCND1_HUMAN A8K6P0_HUMAN KDM5A_HUMAN NDC80_HUMAN CUX1_HUMAN NFIX_HUMAN TRAP1_HUMAN CBX1_HUMAN B7Z3D6_HUMAN BRE1B_HUMAN MAT1_HUMAN ANDR_HUMAN A4D2A2_HUMAN MYC_HUMAN TRI27_HUMAN RBBP9_HUMAN CCNA2_HUMAN SMYD2_HUMAN ID2_HUMAN PRS6B_HUMAN CHK2_HUMAN JUN_HUMAN PG12A_HUMAN BNC2_HUMAN PURA_HUMAN C0LZJ3_HUMAN E2F3_HUMAN MNDA_HU…	RB_HUMAN	ENSG00000139687	RB1	retinoblastoma 1 [Source:HGNC Symbol;Acc:9884]	GO:0019899_enzyme binding,GO:0008134_transcription factor binding,GO:0016301_kinase activity,GO:0003677_DNA binding,GO:0001071_nucleic acid binding transcription factor activity,GO:0000988_protein binding transcription factor activity	hsa04110:Cell cycle,hsa05200:Pathways in cancer,hsa05212:Pancreatic cancer,hsa05214:Glioma,hsa05215:Prostate cancer,hsa05218:Melanoma,hsa05219:Bladder cancer,hsa05220:Chronic myeloid leukemia,hsa05222:Small cell lung cancer,hsa05223:Non-small cell lung cancer,	REACT_152:Cell Cycle, Mitotic,REACT_383:DNA Replication,
RXRA_HUMAN	NA	NA	TF65_HUMAN KPCD2_HUMAN MK03_HUMAN SRC_HUMAN GSK3B_HUMAN SRF_HUMAN MK07_HUMAN SP1_HUMAN NFKB1_HUMAN MK01_HUMAN PPARG_HUMAN	CASP2_HUMAN ACV1B_HUMAN IKBB_HUMAN IBP3_HUMAN TIF1A_HUMAN GLPK_HUMAN PO2F2_HUMAN NRBF2_HUMAN UBQL4_HUMAN NR4A2_HUMAN TF65_HUMAN NR1I2_HUMAN SMAD2_HUMAN PRGC1_HUMAN RARA_HUMAN NCOA1_HUMAN CLOCK_HUMAN THB_HUMAN RAC3_HUMAN KITH_HUMAN SMN_HUMAN KPCD2_HUMAN MK03_HUMAN BRD8_HUMAN PPARA_HUMAN NR2F6_HUMAN MED25_HUMAN SRC_HUMAN GSK3B_HUMAN KIF1A_HUMAN NR1H3_HUMAN NR1I3_HUMAN BMAL1_HUMAN PO2F1_HUMAN MYOD1_…	RXRA_HUMAN	ENSG00000186350	RXRA	retinoid X receptor, alpha [Source:HGNC Symbol;Acc:10477]	GO:0043167_ion binding,GO:0019899_enzyme binding,GO:0008134_transcription factor binding,GO:0008289_lipid binding,GO:0006630_lipid binding,GO:0004871_signal transducer activity,GO:0003677_DNA binding,GO:0003677_DNA binding,GO:0001071_nucleic acid binding transcription factor activity,GO:0000988_protein binding transcription factor activity	hsa03320:PPAR signaling pathway,hsa04920:Adipocytokine signaling pathway,hsa05200:Pathways in cancer,hsa05216:Thyroid cancer,hsa05222:Small cell lung cancer,hsa05223:Non-small cell lung cancer,	NA
SMAD2_HUMAN	NA	NA	CTNB1_HUMAN FOS_HUMAN FOXO3_HUMAN MK08_HUMAN RHOA_HUMAN MEF2C_HUMAN SP1_HUMAN MK03_HUMAN MK09_HUMAN ROCK1_HUMAN JUN_HUMAN KAP0_HUMAN	SKIL_HUMAN CTNB1_HUMAN Q659G9_HUMAN FOS_HUMAN EP300_HUMAN TCTP_HUMAN F5H814_HUMAN RL9_HUMAN TNR6B_HUMAN KINH_HUMAN RS14_HUMAN PTMS_HUMAN B4DUW9_HUMAN ROA3_HUMAN ZF106_HUMAN INSR_HUMAN ACV1B_HUMAN RL40_HUMAN NP1L1_HUMAN CCD25_HUMAN MED15_HUMAN CDC16_HUMAN IMB1_HUMAN AT1A1_HUMAN DYHC1_HUMAN CP11A_HUMAN TGFB1_HUMAN LEF1_HUMAN BEX3_HUMAN SNAPN_HUMAN TFCP2_HUMAN P53_HUMAN PIAS3_HUMAN SSF1_HUMAN PAPP1_…	SMAD2_HUMAN	ENSG00000175387	SMAD2	SMAD family member 2 [Source:HGNC Symbol;Acc:6768]	GO:0019899_enzyme binding,GO:0008134_transcription factor binding,GO:0004871_signal transducer activity,GO:0003677_DNA binding,GO:0001071_nucleic acid binding transcription factor activity	hsa04110:Cell cycle,hsa04310:Wnt signaling pathway,hsa04350:TGF-beta signaling pathway,hsa04520:Adherens junction,hsa05200:Pathways in cancer,hsa05210:Colorectal cancer,hsa05212:Pancreatic cancer,	REACT_6844:Signaling by TGF beta,
SMAD4_HUMAN	NA	NA	CTNB1_HUMAN ATF2_HUMAN FOXO3_HUMAN TF65_HUMAN JUN_HUMAN KAP1_HUMAN KAP2_HUMAN FOXO1_HUMAN MK01_HUMAN CNKR1_HUMAN SP1_HUMAN	SKIL_HUMAN CTNB1_HUMAN MDM4_HUMAN CEBPD_HUMAN Q659G9_HUMAN ATF2_HUMAN ZMYM2_HUMAN Q6MZM7_HUMAN PLMN_HUMAN RL40_HUMAN MCAF1_HUMAN MED15_HUMAN MAX_HUMAN LEF1_HUMAN PIAS3_HUMAN ECSIT_HUMAN DNJB2_HUMAN TRAP1_HUMAN SMAD9_HUMAN Q68DB7_HUMAN FOXO3_HUMAN TRI33_HUMAN TF65_HUMAN PSD11_HUMAN RASF5_HUMAN SMAD2_HUMAN DCP1B_HUMAN ANDR_HUMAN NELFD_HUMAN PIAS4_HUMAN B4E1C1_HUMAN NU214_HUMAN B1A4H9_HUMAN JUN_HUMA…	SMAD4_HUMAN	ENSG00000141646	SMAD4	SMAD family member 4 [Source:HGNC Symbol;Acc:6770]	GO:0004871_signal transducer activity,GO:0003677_DNA binding,GO:0001071_nucleic acid binding transcription factor activity,GO:0000988_protein binding transcription factor activity	hsa04110:Cell cycle,hsa04310:Wnt signaling pathway,hsa04350:TGF-beta signaling pathway,hsa04520:Adherens junction,hsa05200:Pathways in cancer,hsa05210:Colorectal cancer,hsa05212:Pancreatic cancer,hsa05220:Chronic myeloid leukemia,	REACT_12034:Signaling by BMP,REACT_6844:Signaling by TGF beta,
STK4_HUMAN	NA	NA	FOXO3_HUMAN AKT1_HUMAN FOXO1_HUMAN CASP3_HUMAN SP3_HUMAN	RASF3_HUMAN FOXO3_HUMAN RASF5_HUMAN RASF4_HUMAN SAV1_HUMAN P52K_HUMAN MLP3A_HUMAN AKT1_HUMAN H2B2E_HUMAN H2AX_HUMAN FOXO1_HUMAN SIR1_HUMAN RASF6_HUMAN MLP3B_HUMAN STK3_HUMAN B0LPE5_HUMAN CASP3_HUMAN RASF1_HUMAN RASF2_HUMAN ABL1_HUMAN MOB1A_HUMAN IL2RG_HUMAN	STK4_HUMAN	ENSG00000101109	STK4	serine/threonine kinase 4 [Source:HGNC Symbol;Acc:11408]	GO:0043167_ion binding,GO:0030234_enzyme regulator activity,GO:0008134_transcription factor binding,GO:0016301_kinase activity	hsa04010:MAPK signaling pathway,hsa05200:Pathways in cancer,hsa05223:Non-small cell lung cancer,	NA
T22D3_HUMAN	NA	NA	FOS_HUMAN TF65_HUMAN JUN_HUMAN RAF1_HUMAN NFKB1_HUMAN	FOS_HUMAN TF65_HUMAN JUN_HUMAN NFKB2_HUMAN PKHF2_HUMAN DCLK2_HUMAN MTA2_HUMAN CS057_HUMAN HPCL4_HUMAN MD1L1_HUMAN RAF1_HUMAN NFKB1_HUMAN	T22D3_HUMAN	ENSG00000157514	TSC22D3	TSC22 domain family, member 3 [Source:HGNC Symbol;Acc:3051]	GO:0008134_transcription factor binding,GO:0001071_nucleic acid binding transcription factor activity	NA	NA
TNF11_HUMAN	NA	NA	MK08_HUMAN TRAF6_HUMAN MK03_HUMAN MK01_HUMAN NFKB1_HUMAN AKT1_HUMAN	ADA17_HUMAN MTMR5_HUMAN MBTP1_HUMAN MK08_HUMAN DDAH2_HUMAN KHDR1_HUMAN NIPA_HUMAN TRAF6_HUMAN IKBA_HUMAN MK03_HUMAN PHAX_HUMAN U1SBP_HUMAN MMP1_HUMAN PGFS_HUMAN PLK1_HUMAN EF1A1_HUMAN MK01_HUMAN TMOD3_HUMAN NFKB1_HUMAN AKT1_HUMAN TR11B_HUMAN EZH2_HUMAN TNR11_HUMAN BBS10_HUMAN LMO4_HUMAN K1377_HUMAN MED24_HUMAN TRM2A_HUMAN	TNF11_HUMAN	ENSG00000120659	TNFSF11	tumor necrosis factor (ligand) superfamily, member 11 [Source:HGNC Symbol;Acc:11926]	NA	hsa04060:Cytokine-cytokine receptor interaction,	NA
TNIP1_HUMAN	NA	NA	TF65_HUMAN IKKA_HUMAN RAF1_HUMAN NEMO_HUMAN MK01_HUMAN NFKB1_HUMAN MK10_HUMAN	MAGBI_HUMAN GIT2_HUMAN TF2B_HUMAN MCM10_HUMAN NDC80_HUMAN RBP1_HUMAN TF65_HUMAN TCEA2_HUMAN TNIP3_HUMAN IKKA_HUMAN CDN1A_HUMAN CC112_HUMAN AP1M1_HUMAN MK67I_HUMAN IKBA_HUMAN PNKP_HUMAN MESH1_HUMAN UBC_HUMAN KIFC3_HUMAN JIP4_HUMAN ZNHI1_HUMAN NDK7_HUMAN MO4L1_HUMAN TNAP3_HUMAN RNF11_HUMAN CCD11_HUMAN GBRL1_HUMAN F168A_HUMAN F18A1_HUMAN RFOX1_HUMAN BYST_HUMAN OPTN_HUMAN LITFL_HUMAN FBLN3_HUMAN GBRL…	TNIP1_HUMAN	ENSG00000145901	TNIP1	TNFAIP3 interacting protein 1 [Source:HGNC Symbol;Acc:16903]	NA	NA	NA
VDR_HUMAN	NA	NA	FOS_HUMAN JUN_HUMAN MK03_HUMAN SRC_HUMAN MK01_HUMAN	FOS_HUMAN EP300_HUMAN RNF14_HUMAN KDM5A_HUMAN P53_HUMAN PIT1_HUMAN NCOA1_HUMAN PCP_HUMAN NKD2_HUMAN RUNX1_HUMAN TAF11_HUMAN JUN_HUMAN MK03_HUMAN CXXC5_HUMAN NCOR1_HUMAN SRC_HUMAN B6ZGU0_HUMAN SMAD3_HUMAN HAIR_HUMAN MMRN2_HUMAN RB_HUMAN MTG8_HUMAN PO2F1_HUMAN F1D8Q7_HUMAN GLU2B_HUMAN HNF4A_HUMAN C9JFD3_HUMAN F1D8Q5_HUMAN SNW1_HUMAN F6M2K2_HUMAN RXRA_HUMAN CCND3_HUMAN E9PAV7_HUMAN TFE2_HUMAN CBP_HU…	VDR_HUMAN	ENSG00000111424	VDR	vitamin D (1,25- dihydroxyvitamin D3) receptor [Source:HGNC Symbol;Acc:12679]	GO:0043167_ion binding,GO:0008134_transcription factor binding,GO:0008289_lipid binding,GO:0006630_lipid binding,GO:0004871_signal transducer activity,GO:0003677_DNA binding,GO:0003677_DNA binding,GO:0001071_nucleic acid binding transcription factor activity	NA	NA
1433B_HUMAN	CCKmodel	NA	FOS_HUMAN FOXO3_HUMAN KS6A1_HUMAN IRS1_HUMAN B2CL1_HUMAN IKKB_HUMAN KPCD_HUMAN RAF1_HUMAN ITB1_HUMAN BRAF_HUMAN MK07_HUMAN BAD_HUMAN KPCZ_HUMAN	FOS_HUMAN IGF1R_HUMAN INSR_HUMAN KCNK9_HUMAN SRS10_HUMAN MYCB2_HUMAN E41L3_HUMAN FOXO3_HUMAN SRPK1_HUMAN B2RE34_HUMAN KS6A1_HUMAN TESK2_HUMAN Q5SU16_HUMAN SRRM2_HUMAN PI4KB_HUMAN M3K5_HUMAN IRS1_HUMAN MPIP2_HUMAN TSC2_HUMAN K0930_HUMAN UBC_HUMAN OSBL3_HUMAN Q9H2L9_HUMAN B2L11_HUMAN Q9P084_HUMAN RGRF1_HUMAN RGPS2_HUMAN FER_HUMAN DOCK4_HUMAN AKP13_HUMAN TNAP3_HUMAN Q5VZ06_HUMAN HSP71_HUMAN TSC1_HUM…	1433B_HUMAN	ENSG00000166913	YWHAB	tyrosine 3-monooxygenase/tryptophan 5-monooxygenase activation protein, beta polypeptide [Source:HGNC Symbol;Acc:12849]	GO:0019899_enzyme binding,GO:0000988_protein binding transcription factor activity	hsa04110:Cell cycle,hsa04114:Oocyte meiosis,hsa04722:Neurotrophin signaling pathway,	REACT_11061:Signalling by NGF,REACT_16888:Signaling by PDGF,REACT_18266:Axon guidance,REACT_498:Signaling by Insulin receptor,REACT_578:Apoptosis,REACT_9417:Signaling by EGFR,
4EBP1_HUMAN	CCKmodel	NA	KS6B1_HUMAN MTOR_HUMAN GSK3B_HUMAN IF4E_HUMAN RPTOR_HUMAN MK01_HUMAN	KS6B1_HUMAN 4ET_HUMAN ARI1_HUMAN MTOR_HUMAN CTF8_HUMAN GSK3B_HUMAN IF4E_HUMAN ATM_HUMAN RPTOR_HUMAN CSK22_HUMAN K1C20_HUMAN MK01_HUMAN UBAC1_HUMAN CTF8A_HUMAN MVD1_HUMAN IF4E2_HUMAN CSK21_HUMAN 4EBP3_HUMAN KR412_HUMAN ITF2_HUMAN REL_HUMAN PP2AA_HUMAN	4EBP1_HUMAN	ENSG00000187840	EIF4EBP1	eukaryotic translation initiation factor 4E binding protein 1 [Source:HGNC Symbol;Acc:3288]	NA	hsa04012:ErbB signaling pathway,hsa04150:mTOR signaling pathway,hsa04910:Insulin signaling pathway,hsa05221:Acute myeloid leukemia,	REACT_17015:Metabolism of proteins,REACT_498:Signaling by Insulin receptor,REACT_71:Gene Expression,
AKAP1_HUMAN	CCKmodel	NA	KAP1_HUMAN KAP3_HUMAN KAP0_HUMAN KAP2_HUMAN	PTN21_HUMAN MYCBP_HUMAN KAP1_HUMAN PP1A_HUMAN KAP3_HUMAN KAP0_HUMAN AAT1_HUMAN CAV1_HUMAN KAP2_HUMAN	AKAP1_HUMAN	ENSG00000121057	AKAP1	A kinase (PRKA) anchor protein 1 [Source:HGNC Symbol;Acc:367]	GO:0019899_enzyme binding,GO:0008092_cytoskeletal protein binding,GO:0003723_RNA binding	NA	NA
AKT1_HUMAN	CCKmodel	NA	CTNB1_HUMAN KS6B1_HUMAN PTEN_HUMAN FOXO3_HUMAN CDC42_HUMAN IKKA_HUMAN BRAF_HUMAN PAK1_HUMAN MTOR_HUMAN PDPK1_HUMAN SRC_HUMAN GSK3B_HUMAN SP1_HUMAN AKTS1_HUMAN MP2K4_HUMAN CASP3_HUMAN SP3_HUMAN M3K11_HUMAN RAC1_HUMAN MK14_HUMAN RAF1_HUMAN FOXO1_HUMAN IKKB_HUMAN BAD_HUMAN RICTR_HUMAN KPCT_HUMAN BAX_HUMAN KPCZ_HUMAN	CTNB1_HUMAN CSDC2_HUMAN KS6B1_HUMAN PP1B_HUMAN TOPB1_HUMAN GSK3A_HUMAN EF1G_HUMAN LRRK2_HUMAN TCL1B_HUMAN SH2B2_HUMAN FETUA_HUMAN HD_HUMAN PRG2_HUMAN APLP2_HUMAN PTEN_HUMAN SETB1_HUMAN GRDN_HUMAN Q6DCA5_HUMAN RUNX2_HUMAN FOXO3_HUMAN CDC42_HUMAN TBK1_HUMAN IKKA_HUMAN ATX1_HUMAN CDN1A_HUMAN PRGC1_HUMAN ITSN1_HUMAN HMOX1_HUMAN BRAF_HUMAN PAK1_HUMAN ANDR_HUMAN PEA15_HUMAN 1433Z_HUMAN CTND2_HUMAN PKHO…	AKT1_HUMAN	ENSG00000142208	AKT1	v-akt murine thymoma viral oncogene homolog 1 [Source:HGNC Symbol;Acc:391]	GO:0030234_enzyme regulator activity,GO:0019899_enzyme binding,GO:0016301_kinase activity,GO:0008289_lipid binding,GO:0006630_lipid binding	hsa04010:MAPK signaling pathway,hsa04012:ErbB signaling pathway,hsa04062:Chemokine signaling pathway,hsa04150:mTOR signaling pathway,hsa04210:Apoptosis,hsa04370:VEGF signaling pathway,hsa04510:Focal adhesion,hsa04530:Tight junction,hsa04620:Toll-like receptor signaling pathway,hsa04630:Jak-STAT signaling pathway,hsa04660:T cell receptor signaling pathway,hsa04662:B cell receptor signaling pathway…	NA
AKTS1_HUMAN	CCKmodel	NA	MTOR_HUMAN RPTOR_HUMAN AKT1_HUMAN	AKT3_HUMAN TCEA2_HUMAN 1433Z_HUMAN IF6_HUMAN MTOR_HUMAN 1433G_HUMAN PIM1_HUMAN B0LPE5_HUMAN AKT2_HUMAN RPTOR_HUMAN CENPR_HUMAN AKT1_HUMAN KS6A5_HUMAN	AKTS1_HUMAN	ENSG00000204673	AKT1S1	AKT1 substrate 1 (proline-rich) [Source:HGNC Symbol;Acc:28426]	NA	NA	REACT_11061:Signalling by NGF,
AP2M1_HUMAN	CCKmodel	NA	EGFR_HUMAN GRB2_HUMAN	LYAM3_HUMAN TGON2_HUMAN RTDR1_HUMAN DPPA2_HUMAN STON2_HUMAN CTLA4_HUMAN RBP1_HUMAN CD22_HUMAN ADA1B_HUMAN DVL2_HUMAN ZBT8B_HUMAN F208A_HUMAN CD3D_HUMAN RUN3A_HUMAN CD11B_HUMAN AP2B1_HUMAN CSK2B_HUMAN DCX_HUMAN CAC1A_HUMAN NMDE2_HUMAN Q8TDG7_HUMAN EHD2_HUMAN RL38_HUMAN IKZF1_HUMAN F1DSG4_HUMAN RRP12_HUMAN TBCD5_HUMAN AP1B1_HUMAN LAMP1_HUMAN FURIN_HUMAN EGFR_HUMAN LY9_HUMAN C9JP52_HUMAN C9JFD3_HUMA…	AP2M1_HUMAN	ENSG00000161203	AP2M1	adaptor-related protein complex 2, mu 1 subunit [Source:HGNC Symbol;Acc:564]	GO:0008289_lipid binding,GO:0006630_lipid binding	hsa04144:Endocytosis,hsa05016:Huntington's disease,	REACT_13685:Synaptic Transmission,REACT_6185:HIV Infection,REACT_9480:Gap junction trafficking and regulation,
ARAF_HUMAN	CCKmodel	NA	MP2K2_HUMAN MP2K1_HUMAN RASH_HUMAN P85A_HUMAN	B0UXA9_HUMAN DIDO1_HUMAN Q6IB63_HUMAN TOPK_HUMAN MP2K2_HUMAN B3KT19_HUMAN 1433Z_HUMAN NELFD_HUMAN NUD14_HUMAN PGTB2_HUMAN Q9UPE4_HUMAN Q3KP41_HUMAN MLH1_HUMAN 1433G_HUMAN TIM50_HUMAN E2F6_HUMAN CSN3_HUMAN WNK1_HUMAN ATRAP_HUMAN MP2K1_HUMAN ASSY_HUMAN Q1HBJ4_HUMAN 1433E_HUMAN 1433S_HUMAN KLH12_HUMAN TIM44_HUMAN MY18A_HUMAN KPYM_HUMAN RASK_HUMAN RGS12_HUMAN RRAS2_HUMAN CHD6_HUMAN RASH_HUMAN CSK2B_H…	ARAF_HUMAN	ENSG00000078061	ARAF	v-raf murine sarcoma 3611 viral oncogene homolog [Source:HGNC Symbol;Acc:646]	GO:0043167_ion binding,GO:0016301_kinase activity,GO:0004871_signal transducer activity	hsa04012:ErbB signaling pathway,hsa04270:Vascular smooth muscle contraction,hsa04650:Natural killer cell mediated cytotoxicity,hsa04720:Long-term potentiation,hsa04730:Long-term depression,hsa04810:Regulation of actin cytoskeleton,hsa04910:Insulin signaling pathway,hsa04914:Progesterone-mediated oocyte maturation,hsa05200:Pathways in cancer,hsa05210:Colorectal cancer,hsa05211:Renal cell carcinoma…	NA
ARHGC_HUMAN	CCKmodel	NA	RHOA_HUMAN	CD44_HUMAN IGF1R_HUMAN ABCA1_HUMAN RHOA_HUMAN PLXB2_HUMAN PLXB1_HUMAN LPAR1_HUMAN TEC_HUMAN CUL3_HUMAN LPAR2_HUMAN	ARHGC_HUMAN	ENSG00000196914	ARHGEF12	Rho guanine nucleotide exchange factor (GEF) 12 [Source:HGNC Symbol;Acc:14193]	GO:0030234_enzyme regulator activity	hsa04270:Vascular smooth muscle contraction,hsa04360:Axon guidance,hsa04810:Regulation of actin cytoskeleton,	REACT_11044:Signaling by Rho GTPases,
ARRB1_HUMAN	CCKmodel	NA	ARRB2_HUMAN M3K14_HUMAN CDC42_HUMAN IKKA_HUMAN JUN_HUMAN MP2K4_HUMAN MK10_HUMAN IKKB_HUMAN MK09_HUMAN	RL15_HUMAN AGTR1_HUMAN SL9A5_HUMAN CYH2_HUMAN GNDS_HUMAN CCR2_HUMAN HIF1A_HUMAN ARRB2_HUMAN M3K14_HUMAN HCK_HUMAN FGR_HUMAN CDC42_HUMAN ZBT43_HUMAN IKKA_HUMAN IKBA_HUMAN JUN_HUMAN CLH1_HUMAN OPRD_HUMAN PTHR_HUMAN ADRB2_HUMAN C5AR_HUMAN TYY1_HUMAN NEK6_HUMAN Q5JU97_HUMAN SRBP2_HUMAN AP2B1_HUMAN M3K5_HUMAN ARF6_HUMAN NSF_HUMAN PDE4D_HUMAN MDM2_HUMAN BTK_HUMAN MT1A_HUMAN MP2K4_HUMAN CCR5_HUMAN DVL2_…	ARRB1_HUMAN	ENSG00000137486	ARRB1	arrestin, beta 1 [Source:HGNC Symbol;Acc:711]	GO:0030234_enzyme regulator activity,GO:0019899_enzyme binding,GO:0008134_transcription factor binding,GO:0016746_transferase activity, transferring acyl groups,GO:0003677_DNA binding	hsa04010:MAPK signaling pathway,hsa04062:Chemokine signaling pathway,hsa04144:Endocytosis,	REACT_11123:Membrane Trafficking,
ARRB2_HUMAN	CCKmodel	NA	MK01_HUMAN CDC42_HUMAN MK09_HUMAN MP2K1_HUMAN RAF1_HUMAN MP2K4_HUMAN IKKB_HUMAN IKKA_HUMAN MK10_HUMAN M3K14_HUMAN ARRB1_HUMAN	KI2L1_HUMAN AGTR1_HUMAN SL9A5_HUMAN CYH2_HUMAN GNDS_HUMAN STC2_HUMAN DVL2_HUMAN Q8IYQ9_HUMAN OPRD_HUMAN AP1B1_HUMAN MK01_HUMAN CSK22_HUMAN CXCR4_HUMAN OXYR_HUMAN IMA4_HUMAN CDC42_HUMAN HIPK3_HUMAN LSHR_HUMAN ITCH_HUMAN PESC_HUMAN M3K5_HUMAN CLH1_HUMAN DDX27_HUMAN MK09_HUMAN TGBR3_HUMAN FZD4_HUMAN MP2K1_HUMAN CALRL_HUMAN FBRL_HUMAN RAF1_HUMAN AP2B1_HUMAN MDM2_HUMAN MP2K4_HUMAN SMO_HUMAN IKKB_HUMAN…	ARRB2_HUMAN	ENSG00000141480	ARRB2	arrestin, beta 2 [Source:HGNC Symbol;Acc:712]	GO:0019899_enzyme binding	hsa04010:MAPK signaling pathway,hsa04062:Chemokine signaling pathway,hsa04144:Endocytosis,hsa04740:Olfactory transduction,	NA
ATF2_HUMAN	CCKmodel	NA	MK01_HUMAN MK14_HUMAN MK03_HUMAN FOS_HUMAN JUN_HUMAN MK08_HUMAN MK10_HUMAN MK09_HUMAN	VRK1_HUMAN MK01_HUMAN RB_HUMAN MK14_HUMAN MK03_HUMAN CSK22_HUMAN FOSL2_HUMAN I2BP1_HUMAN PML_HUMAN FOS_HUMAN JUN_HUMAN DDIT3_HUMAN SUMO1_HUMAN MK08_HUMAN PYDC1_HUMAN BACH1_HUMAN RUVB2_HUMAN JUNB_HUMAN UBC9_HUMAN CEBPA_HUMAN IRF3_HUMAN CEBPG_HUMAN EXOS8_HUMAN EP300_HUMAN SSFA2_HUMAN JUND_HUMAN SMAD4_HUMAN ATF3_HUMAN JDP2_HUMAN CBP_HUMAN MK11_HUMAN MK10_HUMAN MK13_HUMAN BATF_HUMAN A1L4K2_HUMAN SMAD…	ATF2_HUMAN	ENSG00000115966	ATF2	activating transcription factor 2 [Source:HGNC Symbol;Acc:784]	GO:0043167_ion binding,GO:0019899_enzyme binding,GO:0003677_DNA binding,GO:0001071_nucleic acid binding transcription factor activity,GO:0000988_protein binding transcription factor activity	hsa04010:MAPK signaling pathway	NA
B2CL1_HUMAN	CCKmodel	NA	MCL1_HUMAN MK08_HUMAN 1433B_HUMAN MTOR_HUMAN BCL2_HUMAN BAX_HUMAN BAD_HUMAN RAF1_HUMAN	BI1_HUMAN RAD9A_HUMAN F16P1_HUMAN 1433F_HUMAN P53_HUMAN APR_HUMAN BECN1_HUMAN MCL1_HUMAN PLD3_HUMAN MK08_HUMAN DNM1L_HUMAN BLK_HUMAN 1433B_HUMAN PTN_HUMAN SYUA_HUMAN 1433Z_HUMAN AVEN_HUMAN MTOR_HUMAN RBM5_HUMAN Q6FH21_HUMAN CYC_HUMAN DOCK7_HUMAN BAP31_HUMAN A8ASI8_HUMAN ZHX1_HUMAN BAK_HUMAN BNIP3_HUMAN B2L11_HUMAN MET23_HUMAN ZN219_HUMAN 1433E_HUMAN CREB3_HUMAN 1433S_HUMAN TLE1_HUMAN PP1G_HUMAN R…	B2CL1_HUMAN	ENSG00000171552	BCL2L1	BCL2-like 1 [Source:HGNC Symbol;Acc:992]	GO:0019899_enzyme binding	hsa04210:Apoptosis,hsa04630:Jak-STAT signaling pathway,hsa05014:Amyotrophic lateral sclerosis (ALS),hsa05200:Pathways in cancer,hsa05212:Pancreatic cancer,hsa05220:Chronic myeloid leukemia,hsa05222:Small cell lung cancer,	NA
BAD_HUMAN	CCKmodel	NA	KS6B1_HUMAN MCL1_HUMAN KS6A1_HUMAN 1433B_HUMAN PAK1_HUMAN KAPCA_HUMAN MP2K5_HUMAN GRB2_HUMAN KS6A3_HUMAN BCL2_HUMAN AKT1_HUMAN B2CL1_HUMAN RAF1_HUMAN	KS6B1_HUMAN WASF1_HUMAN Q5TE63_HUMAN 1433F_HUMAN PAK7_HUMAN MCL1_HUMAN Q53Y25_HUMAN B7Z3D6_HUMAN CDN1A_HUMAN KS6A1_HUMAN 1433B_HUMAN PAK1_HUMAN SYUA_HUMAN 1433Z_HUMAN KAPCA_HUMAN 1433G_HUMAN Q6IBV1_HUMAN PIM1_HUMAN B2L10_HUMAN WNK1_HUMAN B2CL2_HUMAN B0LPE5_HUMAN CR3L3_HUMAN 1433E_HUMAN MP2K5_HUMAN 1433S_HUMAN GRB2_HUMAN KS6A3_HUMAN BCL2_HUMAN EWS_HUMAN AKT1_HUMAN B2CL1_HUMAN KEAP1_HUMAN A6NNR3_HU…	BAD_HUMAN	ENSG00000002330	BAD	BCL2-associated agonist of cell death [Source:HGNC Symbol;Acc:936]	GO:0030234_enzyme regulator activity,GO:0019899_enzyme binding,GO:0008289_lipid binding,GO:0006630_lipid binding	hsa04012:ErbB signaling pathway,hsa04210:Apoptosis,hsa04370:VEGF signaling pathway,hsa04510:Focal adhesion,hsa04722:Neurotrophin signaling pathway,hsa04910:Insulin signaling pathway,hsa05010:Alzheimer's disease,hsa05014:Amyotrophic lateral sclerosis (ALS),hsa05200:Pathways in cancer,hsa05210:Colorectal cancer,hsa05212:Pancreatic cancer,hsa05213:Endometrial cancer,hsa05215:Prostate cancer,hsa05218…	NA
BAX_HUMAN	CCKmodel	NA	MCL1_HUMAN BCL2_HUMAN AKT1_HUMAN B2CL1_HUMAN KPCZ_HUMAN	Q5TE63_HUMAN APR_HUMAN MCL1_HUMAN LFG2_HUMAN SYUA_HUMAN B2ZP79_HUMAN B1AHC8_HUMAN A8ASI8_HUMAN HUNIN_HUMAN NOL3_HUMAN BAK_HUMAN B2CL2_HUMAN B0LPE5_HUMAN B2L11_HUMAN CH60_HUMAN TOM20_HUMAN B3KTS5_HUMAN 1433S_HUMAN BCL2_HUMAN BNIPL_HUMAN BID_HUMAN BBC3_HUMAN R144B_HUMAN AKT1_HUMAN B4E182_HUMAN B2CL1_HUMAN VDAC1_HUMAN KPCZ_HUMAN C9JHD5_HUMAN SHLB1_HUMAN BBC3B_HUMAN MOAP1_HUMAN ADT1_HUMAN ERN1_HUMAN …	BAX_HUMAN	ENSG00000087088	BAX	BCL2-associated X protein [Source:HGNC Symbol;Acc:959]	GO:0022857_transmembrane transporter activity,GO:0008289_lipid binding,GO:0006630_lipid binding	hsa04115:p53 signaling pathway,hsa04210:Apoptosis,hsa04722:Neurotrophin signaling pathway,hsa05014:Amyotrophic lateral sclerosis (ALS),hsa05016:Huntington's disease,hsa05020:Prion diseases,hsa05200:Pathways in cancer,hsa05210:Colorectal cancer,	REACT_578:Apoptosis,
BCAR1_HUMAN	CCKmodel	NA	SRC_HUMAN LYN_HUMAN SOS1_HUMAN GRB2_HUMAN CASP3_HUMAN SP3_HUMAN CRK_HUMAN FAK1_HUMAN PAXI_HUMAN P85A_HUMAN	MMP14_HUMAN RPGF1_HUMAN PTPRF_HUMAN FES_HUMAN HCK_HUMAN TENS1_HUMAN ITB5_HUMAN 1433Z_HUMAN PTPRH_HUMAN NPHP1_HUMAN CRKL_HUMAN EFS_HUMAN SRC_HUMAN CASL_HUMAN LCK_HUMAN A8MX18_HUMAN LYN_HUMAN TENS3_HUMAN SOS1_HUMAN CD2AP_HUMAN GRP78_HUMAN GELS_HUMAN ESR1_HUMAN GRB2_HUMAN RHG32_HUMAN SHIP2_HUMAN VPS11_HUMAN BLNK_HUMAN CASP3_HUMAN ACTB_HUMAN SRCN1_HUMAN FYN_HUMAN DOCK1_HUMAN PTN1_HUMAN CRK_HUMAN PR15…	BCAR1_HUMAN	ENSG00000050820	BCAR1	breast cancer anti-estrogen resistance 1 [Source:HGNC Symbol;Acc:971]	GO:0019899_enzyme binding,GO:0004871_signal transducer activity	hsa04062:Chemokine signaling pathway,hsa04510:Focal adhesion,hsa04670:Leukocyte transendothelial migration,hsa04810:Regulation of actin cytoskeleton,	NA
BCL2_HUMAN	CCKmodel	NA	MCL1_HUMAN MK08_HUMAN RHEB_HUMAN MK01_HUMAN B2CL1_HUMAN BAX_HUMAN RASH_HUMAN RAF1_HUMAN KPCA_HUMAN BAD_HUMAN CASP3_HUMAN SP3_HUMAN	BFAR_HUMAN PP1B_HUMAN BNIP2_HUMAN BI1_HUMAN RAD9A_HUMAN P53_HUMAN APR_HUMAN BECN1_HUMAN MCL1_HUMAN MK08_HUMAN CASP8_HUMAN BLK_HUMAN MYC_HUMAN AVEN_HUMAN SMN_HUMAN Q6FH21_HUMAN BAP31_HUMAN A8ASI8_HUMAN BCLF1_HUMAN VRK2_HUMAN RHEB_HUMAN BNIP3_HUMAN B2L11_HUMAN B3KUN1_HUMAN TOM20_HUMAN SODC_HUMAN CANB1_HUMAN PTPA_HUMAN PP1G_HUMAN RTN4_HUMAN MK01_HUMAN PMYT1_HUMAN CPT1A_HUMAN RASN_HUMAN BMF_HUMAN BAG…	BCL2_HUMAN	ENSG00000171791	BCL2	B-cell CLL/lymphoma 2 [Source:HGNC Symbol;Acc:990]	GO:0022857_transmembrane transporter activity,GO:0019899_enzyme binding,GO:0008134_transcription factor binding,GO:0003677_DNA binding	hsa04210:Apoptosis,hsa04510:Focal adhesion,hsa04722:Neurotrophin signaling pathway,hsa05014:Amyotrophic lateral sclerosis (ALS),hsa05200:Pathways in cancer,hsa05210:Colorectal cancer,hsa05215:Prostate cancer,hsa05222:Small cell lung cancer	NA
BRAF_HUMAN	CCKmodel	NA	MP2K2_HUMAN 1433B_HUMAN AKT1_HUMAN MP2K1_HUMAN RASH_HUMAN KAPCA_HUMAN EGFR_HUMAN CRK_HUMAN	RPGF1_HUMAN MP2K2_HUMAN 1433F_HUMAN GRDN_HUMAN 1433B_HUMAN AKT1_HUMAN TERF1_HUMAN TIM50_HUMAN MP2K1_HUMAN RASH_HUMAN A4QPA9_HUMAN RPGP1_HUMAN 1433S_HUMAN 1433T_HUMAN PAK2_HUMAN KAPCA_HUMAN MS18B_HUMAN EGFR_HUMAN M3K1_HUMAN CRK_HUMAN RAP1A_HUMAN FRS2_HUMAN B0LPE5_HUMAN 1433Z_HUMAN 1433G_HUMAN SGK1_HUMAN	BRAF_HUMAN	ENSG00000157764	BRAF	v-raf murine sarcoma viral oncogene homolog B1 [Source:HGNC Symbol;Acc:1097]	GO:0043167_ion binding,GO:0019899_enzyme binding,GO:0016301_kinase activity,GO:0004871_signal transducer activity	NA	NA
CADH1_HUMAN	CCKmodel	NA	CTNB1_HUMAN YES_HUMAN IRS1_HUMAN KPCD1_HUMAN CASP3_HUMAN SP3_HUMAN GNA13_HUMAN	CTNB1_HUMAN ACADV_HUMAN CDC16_HUMAN ZO1_HUMAN GNA12_HUMAN CDC27_HUMAN ITB7_HUMAN CTNA1_HUMAN CH60_HUMAN VEZA_HUMAN APC7_HUMAN PSN1_HUMAN YES_HUMAN PTPRM_HUMAN HDAC2_HUMAN HS90A_HUMAN IRS1_HUMAN PKP4_HUMAN PLAK_HUMAN ARP3_HUMAN IQGA1_HUMAN IGHA1_HUMAN CDC23_HUMAN K1C9_HUMAN RPAB1_HUMAN TGM2_HUMAN PVR_HUMAN PHLP1_HUMAN MDM2_HUMAN APC11_HUMAN APC2_HUMAN PTN14_HUMAN KPCD1_HUMAN CASL_HUMAN SDCB1_HUMAN…	CADH1_HUMAN	ENSG00000039068	CDH1	cadherin 1, type 1, E-cadherin (epithelial) [Source:HGNC Symbol;Acc:1748]	GO:0043167_ion binding,GO:0019899_enzyme binding	hsa04514:Cell adhesion molecules (CAMs),hsa04520:Adherens junction,hsa05130:Pathogenic Escherichia coli infection,hsa05200:Pathways in cancer,hsa05213:Endometrial cancer,hsa05216:Thyroid cancer,hsa05218:Melanoma,hsa05219:Bladder cancer,	NA
CASP3_HUMAN	CCKmodel	NA	MCL1_HUMAN CADH1_HUMAN MK08_HUMAN CDC42_HUMAN LYN_HUMAN SP1_HUMAN PA24A_HUMAN BCL2_HUMAN HDAC7_HUMAN RAF1_HUMAN MK14_HUMAN EGFR_HUMAN AKT1_HUMAN MK09_HUMAN BCAR1_HUMAN ROCK1_HUMAN KPCZ_HUMAN	HCLS1_HUMAN MDM4_HUMAN CASP2_HUMAN GDIR2_HUMAN RFC1_HUMAN DEDD_HUMAN CASP4_HUMAN MCL1_HUMAN CFLAR_HUMAN CADH1_HUMAN SLK_HUMAN TEBP_HUMAN A8KAH6_HUMAN AKT3_HUMAN MK08_HUMAN CDC42_HUMAN AKAP8_HUMAN CASP8_HUMAN CDN1A_HUMAN B4DG79_HUMAN IKBA_HUMAN E2AK2_HUMAN STK24_HUMAN HNRPU_HUMAN PARG_HUMAN BMX_HUMAN GEMI_HUMAN 1433G_HUMAN GRAM_HUMAN GRAH_HUMAN CASP9_HUMAN STK4_HUMAN XIAP_HUMAN BAP31_HUMAN A8ASI8_…	CASP3_HUMAN	ENSG00000164305	CASP3	caspase 3, apoptosis-related cysteine peptidase [Source:HGNC Symbol;Acc:1504]	GO:0030234_enzyme regulator activity,GO:0008233_peptidase activity	hsa04010:MAPK signaling pathway,hsa04115:p53 signaling pathway,hsa04210:Apoptosis,hsa04650:Natural killer cell mediated cytotoxicity,hsa05010:Alzheimer's disease,hsa05012:Parkinson's disease,hsa05014:Amyotrophic lateral sclerosis (ALS),hsa05016:Huntington's disease,hsa05120:Epithelial cell signaling in Helicobacter pylori infection,hsa05200:Pathways in cancer,hsa05210:Colorectal cancer,hsa05416:V…	REACT_11061:Signalling by NGF,REACT_578:Apoptosis,
CBPE_HUMAN	CCKmodel	NA	CCKN_HUMAN GAST_HUMAN	CCKN_HUMAN TF3C1_HUMAN UT14A_HUMAN MED31_HUMAN INS_HUMAN RIF1_HUMAN GAST_HUMAN CHD3_HUMAN ROBO2_HUMAN LRIF1_HUMAN E9PG89_HUMAN MCH_HUMAN PDIP2_HUMAN NEUT_HUMAN TRH_HUMAN RFA1_HUMAN DPOA2_HUMAN	CBPE_HUMAN	ENSG00000109472	CPE	carboxypeptidase E [Source:HGNC Symbol;Acc:2303]	GO:0043167_ion binding,GO:0008233_peptidase activity	hsa04940:Type I diabetes mellitus,	REACT_15380:Diabetes pathways,
CCKN_HUMAN	CCKmodel	NA	CBPE_HUMAN GASR_HUMAN	AMPE_HUMAN CBPE_HUMAN GASR_HUMAN	CCKN_HUMAN	ENSG00000187094	CCK	cholecystokinin [Source:HGNC Symbol;Acc:1569]	NA	NA	REACT_14797:Signaling by GPCR,
CDC42_HUMAN	CCKmodel	NA	KS6B1_HUMAN ARRB2_HUMAN MK08_HUMAN CASP3_HUMAN SP3_HUMAN AKT1_HUMAN M3K11_HUMAN RAC1_HUMAN GRB2_HUMAN PAK1_HUMAN MK09_HUMAN KPCZ_HUMAN ARRB1_HUMAN	KS6B1_HUMAN B1AP59_HUMAN WASF1_HUMAN EF1G_HUMAN OPHN1_HUMAN BNIP2_HUMAN ERG28_HUMAN STON2_HUMAN FETUA_HUMAN Q86XZ8_HUMAN P53_HUMAN SRGP1_HUMAN ARRB2_HUMAN PAK7_HUMAN STAU1_HUMAN RBP1_HUMAN PKHG2_HUMAN RL23_HUMAN MCM3A_HUMAN FHR4_HUMAN IQGA1_HUMAN C42S1_HUMAN MK08_HUMAN Q9P1M2_HUMAN GOPC_HUMAN SNX5_HUMAN BORG5_HUMAN A8K2G2_HUMAN ARSE_HUMAN CASB_HUMAN RGF1C_HUMAN CASP7_HUMAN MRCKB_HUMAN KIF5A_HUMAN…	CDC42_HUMAN	ENSG00000070831	CDC42	cell division cycle 42 (GTP binding protein, 25kDa) [Source:HGNC Symbol;Acc:1736]	GO:0019899_enzyme binding,GO:0003924_GTPase activity	hsa04010:MAPK signaling pathway,hsa04062:Chemokine signaling pathway,hsa04144:Endocytosis,hsa04360:Axon guidance,hsa04370:VEGF signaling pathway,hsa04510:Focal adhesion,hsa04520:Adherens junction,hsa04530:Tight junction,hsa04660:T cell receptor signaling pathway,hsa04666:Fc gamma R-mediated phagocytosis,hsa04670:Leukocyte transendothelial migration,hsa04722:Neurotrophin signaling pathway,hsa04810…	REACT_11044:Signaling by Rho GTPases,REACT_9417:Signaling by EGFR,
CETP_HUMAN	CCKmodel	NA	KAPCG_HUMAN	KAPCG_HUMAN EWS_HUMAN ARPC3_HUMAN LIPL_HUMAN APOA1_HUMAN	CETP_HUMAN	ENSG00000087237	CETP	cholesteryl ester transfer protein, plasma [Source:HGNC Symbol;Acc:1869]	GO:0043167_ion binding,GO:0008289_lipid binding,GO:0006630_lipid binding	NA	REACT_602:Metabolism of lipids and lipoproteins,
CLUS_HUMAN	CCKmodel	NA	FOS_HUMAN GRB2_HUMAN PPARG_HUMAN MK09_HUMAN	LEP_HUMAN FOS_HUMAN RPAC1_HUMAN F1D8N4_HUMAN XRCC6_HUMAN ZNF24_HUMAN RL23_HUMAN CO8B_HUMAN PON1_HUMAN C4P0D0_HUMAN D2JYI1_HUMAN CLUA1_HUMAN LRP8_HUMAN TGFB3_HUMAN CP2E1_HUMAN KLF11_HUMAN COMD1_HUMAN A3QNQ0_HUMAN TNIK_HUMAN CO7_HUMAN MDM2_HUMAN GRB2_HUMAN VLDLR_HUMAN NR4A1_HUMAN PPARG_HUMAN A4_HUMAN KEAP1_HUMAN DISC1_HUMAN BAG6_HUMAN PRIO_HUMAN MK09_HUMAN LRP2_HUMAN TGFR1_HUMAN CO9_HUMAN COM1_HUMA…	CLUS_HUMAN	ENSG00000120885	CLU	clusterin [Source:HGNC Symbol;Acc:2095]	GO:0019899_enzyme binding,GO:0016887_ATPase activity	NA	REACT_604:Hemostasis,
CNKR1_HUMAN	CCKmodel	NA	MP2K2_HUMAN RHOA_HUMAN RAF1_HUMAN	Q6ICP4_HUMAN BRAP_HUMAN MP2K7_HUMAN MP2K2_HUMAN RHOC_HUMAN RHOA_HUMAN CYH4_HUMAN ARHG1_HUMAN RASF1_HUMAN RHOH_HUMAN CYH3_HUMAN RHOD_HUMAN SMAD4_HUMAN CADM4_HUMAN PIN1_HUMAN PKN1_HUMAN M3K10_HUMAN Q5TZT2_HUMAN Q53YK7_HUMAN RAF1_HUMAN	CNKR1_HUMAN	ENSG00000142675	CNKSR1	connector enhancer of kinase suppressor of Ras 1 [Source:HGNC Symbol;Acc:19700]	GO:0030674_protein binding, bridging	NA	NA
CREB1_HUMAN	CCKmodel	NA	KS6A1_HUMAN CREM_HUMAN SRF_HUMAN MAPK2_HUMAN KAPCA_HUMAN KS6A3_HUMAN GSK3B_HUMAN	ZNF35_HUMAN ZMYM2_HUMAN MCAF1_HUMAN ERG28_HUMAN CCDC6_HUMAN T2FB_HUMAN P53_HUMAN RFX3_HUMAN FHL3_HUMAN CHD3_HUMAN Q4LE28_HUMAN KS6A1_HUMAN HPS6_HUMAN GLI2_HUMAN FHL2_HUMAN RECQ5_HUMAN MTF2_HUMAN A8K161_HUMAN CRTC1_HUMAN ZN436_HUMAN ZN451_HUMAN MYC_HUMAN HIPK3_HUMAN ATR_HUMAN KAT5_HUMAN Q6FII3_HUMAN PASK_HUMAN ZNF92_HUMAN UBC9_HUMAN DYR1A_HUMAN SRBP2_HUMAN SMCA4_HUMAN THA_HUMAN RBBP4_HUMAN CREM_HU…	CREB1_HUMAN	ENSG00000118260	CREB1	cAMP responsive element binding protein 1 [Source:HGNC Symbol;Acc:2345]	GO:0008134_transcription factor binding,GO:0003677_DNA binding,GO:0001071_nucleic acid binding transcription factor activity,GO:0000988_protein binding transcription factor activity	hsa04612:Antigen processing and presentation,hsa04916:Melanogenesis,hsa05016:Huntington's disease,hsa05215:Prostate cancer,	REACT_11061:Signalling by NGF,REACT_15295:Opioid Signalling,REACT_18266:Axon guidance,
CREM_HUMAN	CCKmodel	NA	CREB1_HUMAN KAPCA_HUMAN JUN_HUMAN GSK3B_HUMAN KPCA_HUMAN KC1A_HUMAN	GSK3A_HUMAN PIAS3_HUMAN CREB1_HUMAN KAPCA_HUMAN JUN_HUMAN CD34_HUMAN NFIL3_HUMAN BACH1_HUMAN GSK3B_HUMAN EMP3_HUMAN CR3L1_HUMAN CR3L3_HUMAN SPI1_HUMAN CSK22_HUMAN KCC2D_HUMAN SP100_HUMAN UB2R1_HUMAN KPCA_HUMAN CBP_HUMAN TBP_HUMAN FHL5_HUMAN C8AP2_HUMAN CSEN_HUMAN CSK21_HUMAN KCC2G_HUMAN CDK1_HUMAN KC1A_HUMAN ATF1_HUMAN UBC9_HUMAN TAF4_HUMAN	CREM_HUMAN	ENSG00000095794	CREM	cAMP responsive element modulator [Source:HGNC Symbol;Acc:2352]	GO:0003677_DNA binding,GO:0001071_nucleic acid binding transcription factor activity,GO:0000988_protein binding transcription factor activity	NA	NA
CRK_HUMAN	CCKmodel	NA	SHC1_HUMAN MK08_HUMAN BRAF_HUMAN SOS1_HUMAN GRB2_HUMAN KAP2_HUMAN PAXI_HUMAN EGFR_HUMAN P85A_HUMAN IRS1_HUMAN FAK1_HUMAN BCAR1_HUMAN SP1_HUMAN	A8K6I5_HUMAN AIRE_HUMAN MK04_HUMAN TGON2_HUMAN GRIP2_HUMAN DLGP4_HUMAN ASAP2_HUMAN IGF1R_HUMAN INSR_HUMAN A8K0R3_HUMAN RPGF1_HUMAN NCK1_HUMAN ERBB2_HUMAN TRI39_HUMAN PRIC3_HUMAN SNX7_HUMAN STF1_HUMAN DTX1_HUMAN DLGP2_HUMAN ZAP70_HUMAN E41L3_HUMAN SHC1_HUMAN MK08_HUMAN HNRPR_HUMAN KHDR1_HUMAN B3KT19_HUMAN PCDA5_HUMAN Q59H94_HUMAN ATX1_HUMAN NKX21_HUMAN RGS7_HUMAN BRAF_HUMAN ERBB3_HUMAN C0SPH0_HUMA…	CRK_HUMAN	ENSG00000167193	CRK	v-crk sarcoma virus CT10 oncogene homolog (avian) [Source:HGNC Symbol;Acc:2362]	GO:0030674_protein binding, bridging	hsa04010:MAPK signaling pathway,hsa04012:ErbB signaling pathway,hsa04062:Chemokine signaling pathway,hsa04510:Focal adhesion,hsa04666:Fc gamma R-mediated phagocytosis,hsa04722:Neurotrophin signaling pathway,hsa04810:Regulation of actin cytoskeleton,hsa04910:Insulin signaling pathway,hsa05200:Pathways in cancer,hsa05211:Renal cell carcinoma,hsa05220:Chronic myeloid leukemia,	REACT_11061:Signalling by NGF,REACT_13552:Integrin cell surface interactions,REACT_16888:Signaling by PDGF,REACT_508:Signal attenuation,REACT_604:Hemostasis,
CSK_HUMAN	CCKmodel	NA	SHC1_HUMAN KAPCA_HUMAN JUN_HUMAN SRC_HUMAN EGFR_HUMAN	PECA1_HUMAN IGF1R_HUMAN INSR_HUMAN ERBB2_HUMAN TGFI1_HUMAN Q5HYE9_HUMAN SIT1_HUMAN SHC1_HUMAN FGR_HUMAN ZN212_HUMAN ERBB3_HUMAN KAPCA_HUMAN PTPRC_HUMAN JUN_HUMAN SRC_HUMAN PTPRO_HUMAN FHL2_HUMAN MK15_HUMAN Q6IBN1_HUMAN RGS16_HUMAN PLD2_HUMAN SDC3_HUMAN GELS_HUMAN DOK1_HUMAN PTPRZ_HUMAN PTN18_HUMAN UFO_HUMAN B3KP83_HUMAN PTN22_HUMAN YTDC1_HUMAN G3BP1_HUMAN HNRPK_HUMAN CD3Z_HUMAN PTPRJ_HUMAN LIRB1_…	CSK_HUMAN	ENSG00000103653	CSK	c-src tyrosine kinase [Source:HGNC Symbol;Acc:2444]	GO:0019899_enzyme binding,GO:0016791_phosphatase activity,GO:0016301_kinase activity	hsa04062:Chemokine signaling pathway,hsa04722:Neurotrophin signaling pathway,hsa04810:Regulation of actin cytoskeleton,hsa05120:Epithelial cell signaling in Helicobacter pylori infection,	REACT_13552:Integrin cell surface interactions,REACT_604:Hemostasis,REACT_6900:Signaling in Immune system,REACT_9417:Signaling by EGFR,
CTNB1_HUMAN	CCKmodel	NA	HDAC7_HUMAN KC1A_HUMAN FOXO3_HUMAN CADH1_HUMAN EGFR_HUMAN P85A_HUMAN AKT1_HUMAN FOXO1_HUMAN IKKB_HUMAN PAK1_HUMAN MK09_HUMAN TF7L2_HUMAN MK08_HUMAN GSK3B_HUMAN IKKA_HUMAN	FHL2_HUMAN CTNA1_HUMAN SMCA4_HUMAN HDAC7_HUMAN K1109_HUMAN KC1A_HUMAN B4DKY2_HUMAN ANDR_HUMAN STK39_HUMAN FOXO3_HUMAN EMD_HUMAN FBW1A_HUMAN Q6PJ06_HUMAN CADH1_HUMAN RUVB1_HUMAN SKP1_HUMAN A4D1G0_HUMAN CSK22_HUMAN RBX1_HUMAN NR5A2_HUMAN AKT2_HUMAN APC_HUMAN SDCB1_HUMAN CBP_HUMAN TNR6B_HUMAN B1AJV5_HUMAN PTPRO_HUMAN PKP2_HUMAN NHRF1_HUMAN F5H3G6_HUMAN UBA1_HUMAN FER_HUMAN EGFR_HUMAN CHD8_HUMAN Q4LE…	CTNB1_HUMAN	ENSG00000168036	CTNNB1	catenin (cadherin-associated protein), beta 1, 88kDa [Source:HGNC Symbol;Acc:2514]	GO:0019899_enzyme binding,GO:0008134_transcription factor binding,GO:0008134_transcription factor binding,GO:0004871_signal transducer activity,GO:0003677_DNA binding,GO:0001071_nucleic acid binding transcription factor activity,GO:0000988_protein binding transcription factor activity	hsa04310:Wnt signaling pathway,hsa04510:Focal adhesion,hsa04520:Adherens junction,hsa04530:Tight junction,hsa04670:Leukocyte transendothelial migration,hsa04916:Melanogenesis,hsa05130:Pathogenic Escherichia coli infection,hsa05200:Pathways in cancer,hsa05210:Colorectal cancer,hsa05213:Endometrial cancer,hsa05215:Prostate cancer,hsa05216:Thyroid cancer,hsa05217:Basal cell carcinoma,hsa05412:Arrhyt…	REACT_11045:Signaling by Wnt,REACT_578:Apoptosis,
DYN1_HUMAN	CCKmodel	NA	SRC_HUMAN GRB2_HUMAN PLCG1_HUMAN	SYN2_HUMAN NCK1_HUMAN BIN1_HUMAN SYN1_HUMAN SH3G2_HUMAN B3KT19_HUMAN CYFP1_HUMAN ITSN1_HUMAN PACN2_HUMAN MED31_HUMAN CLH1_HUMAN TIM50_HUMAN U2D2L_HUMAN NMDE4_HUMAN SRC8_HUMAN SRC_HUMAN PACN1_HUMAN NCKP1_HUMAN SH3G1_HUMAN DNMBP_HUMAN PIAS1_HUMAN GRB2_HUMAN ROCK2_HUMAN ACTB_HUMAN AMPH_HUMAN ASB13_HUMAN DYR1A_HUMAN SH3G3_HUMAN PACN3_HUMAN A2A284_HUMAN PROF2_HUMAN PLCG1_HUMAN EPS15_HUMAN PIN4_HUMAN M…	DYN1_HUMAN	ENSG00000106976	DNM1	dynamin 1 [Source:HGNC Symbol;Acc:2972]	GO:0003924_GTPase activity	hsa04144:Endocytosis,hsa04666:Fc gamma R-mediated phagocytosis,	REACT_11061:Signalling by NGF,REACT_9480:Gap junction trafficking and regulation,
EGFR_HUMAN	CCKmodel	NA	CTNB1_HUMAN PGH2_HUMAN M3K14_HUMAN SHC1_HUMAN BRAF_HUMAN PAK1_HUMAN SHC2_HUMAN STAT3_HUMAN AP2M1_HUMAN SRC_HUMAN KAP1_HUMAN JAK2_HUMAN PTN11_HUMAN MP2K1_HUMAN SOS1_HUMAN SP1_HUMAN GRB2_HUMAN SHC3_HUMAN CASP3_HUMAN SP3_HUMAN MK14_HUMAN CSK_HUMAN CRK_HUMAN P85A_HUMAN KPCD1_HUMAN IRS1_HUMAN KPCD_HUMAN MK01_HUMAN PLCG1_HUMAN KAP0_HUMAN	A8K6I5_HUMAN PIPNA_HUMAN CTNB1_HUMAN B4DFP6_HUMAN TMCO3_HUMAN CNTN2_HUMAN PGH2_HUMAN KSYK_HUMAN UB2V2_HUMAN RPGF1_HUMAN SPCS2_HUMAN NCK1_HUMAN EF1G_HUMAN ERBB2_HUMAN CYH2_HUMAN DYHC1_HUMAN RBNS5_HUMAN AKA12_HUMAN Q05D26_HUMAN HD_HUMAN FES_HUMAN MUC1_HUMAN EGF_HUMAN THIO_HUMAN PHOCN_HUMAN DOK6_HUMAN CKLF8_HUMAN XRCC6_HUMAN NOE1_HUMAN M3K14_HUMAN PRCC_HUMAN A0M8W4_HUMAN ZAP70_HUMAN AREG_HUMAN SYN1_…	EGFR_HUMAN	ENSG00000146648	EGFR	epidermal growth factor receptor [Source:HGNC Symbol;Acc:3236]	GO:0030234_enzyme regulator activity,GO:0019899_enzyme binding,GO:0016301_kinase activity,GO:0008092_cytoskeletal protein binding,GO:0004871_signal transducer activity,GO:0003677_DNA binding	hsa04010:MAPK signaling pathway,hsa04012:ErbB signaling pathway,hsa04020:Calcium signaling pathway,hsa04060:Cytokine-cytokine receptor interaction,hsa04144:Endocytosis,hsa04320:Dorso-ventral axis formation,hsa04510:Focal adhesion,hsa04520:Adherens junction,hsa04540:Gap junction,hsa04810:Regulation of actin cytoskeleton,hsa04912:GnRH signaling pathway,hsa05120:Epithelial cell signaling in Helicoba…	REACT_9417:Signaling by EGFR,
EGR1_HUMAN	CCKmodel	NA	TF65_HUMAN JUN_HUMAN SP1_HUMAN SNAI1_HUMAN	EP300_HUMAN P53_HUMAN TF65_HUMAN ERBB3_HUMAN JUN_HUMAN CEBPB_HUMAN SRBP2_HUMAN TBX2_HUMAN PSA3_HUMAN SP1_HUMAN SNAI1_HUMAN PITX1_HUMAN CSK21_HUMAN NAB2_HUMAN NAB1_HUMAN CBP_HUMAN NFAC1_HUMAN YAP1_HUMAN	EGR1_HUMAN	ENSG00000120738	EGR1	early growth response 1 [Source:HGNC Symbol;Acc:3238]	GO:0043167_ion binding,GO:0019899_enzyme binding,GO:0003677_DNA binding,GO:0001071_nucleic acid binding transcription factor activity	hsa05020:Prion diseases,	NA
ELAV1_HUMAN	CCKmodel	NA	KPCD_HUMAN	IMB1_HUMAN CARM1_HUMAN TNPO2_HUMAN CHK2_HUMAN Q05DF2_HUMAN SDCB1_HUMAN AN32A_HUMAN CXB3_HUMAN TNPO1_HUMAN KPCD_HUMAN PAIP2_HUMAN SREK1_HUMAN IMA1_HUMAN NOS3_HUMAN AN32B_HUMAN	ELAV1_HUMAN	ENSG00000066044	ELAVL1	ELAV (embryonic lethal, abnormal vision, Drosophila)-like 1 (Hu antigen R) [Source:HGNC Symbol;Acc:3312]	GO:0003729_mRNA binding,GO:0003723_RNA binding	NA	NA
ELK1_HUMAN	CCKmodel	NA	FOS_HUMAN MK08_HUMAN MK03_HUMAN SRF_HUMAN ELK4_HUMAN MK14_HUMAN MK01_HUMAN MK10_HUMAN MK09_HUMAN	FOS_HUMAN EP300_HUMAN PHOCN_HUMAN MK08_HUMAN SYUA_HUMAN ID2_HUMAN MK03_HUMAN CEBPB_HUMAN EPAS1_HUMAN Q1HBJ4_HUMAN SRF_HUMAN HXB13_HUMAN FLI1_HUMAN EWS_HUMAN ELK4_HUMAN Q9BWJ1_HUMAN ELK3_HUMAN BRCA1_HUMAN MK14_HUMAN ID3_HUMAN CBP_HUMAN ID1_HUMAN MK01_HUMAN EMX1_HUMAN UBC9_HUMAN CDK6_HUMAN MK10_HUMAN A1L4K2_HUMAN Q53T66_HUMAN MENTO_HUMAN STK16_HUMAN MK09_HUMAN	ELK1_HUMAN	ENSG00000126767	ELK1	ELK1, member of ETS oncogene family [Source:HGNC Symbol;Acc:3321]	GO:0003677_DNA binding,GO:0001071_nucleic acid binding transcription factor activity	hsa04010:MAPK signaling pathway,hsa04012:ErbB signaling pathway,hsa04510:Focal adhesion,hsa04910:Insulin signaling pathway,hsa04912:GnRH signaling pathway,hsa05020:Prion diseases,hsa05213:Endometrial cancer,	REACT_11061:Signalling by NGF,
ELK4_HUMAN	CCKmodel	NA	FOS_HUMAN MK08_HUMAN MK03_HUMAN SRF_HUMAN MK07_HUMAN ELK1_HUMAN	FOS_HUMAN MK08_HUMAN MK03_HUMAN SRF_HUMAN MK07_HUMAN BRCA1_HUMAN ELK3_HUMAN ELK1_HUMAN	ELK4_HUMAN	ENSG00000158711	ELK4	ELK4, ETS-domain protein (SRF accessory protein 1) [Source:HGNC Symbol;Acc:3326]	GO:0003677_DNA binding,GO:0001071_nucleic acid binding transcription factor activity,GO:0000988_protein binding transcription factor activity	hsa04010:MAPK signaling pathway,	NA
FAK1_HUMAN	CCKmodel	NA	SRC_HUMAN PTN11_HUMAN LYN_HUMAN GRB2_HUMAN RAC1_HUMAN CRK_HUMAN PLCG1_HUMAN PAXI_HUMAN BCAR1_HUMAN P85A_HUMAN YES_HUMAN IRS1_HUMAN	EPHA2_HUMAN NCK1_HUMAN EF1G_HUMAN ERBB2_HUMAN TGFI1_HUMAN F16P1_HUMAN F13A_HUMAN P53_HUMAN RBCC1_HUMAN DX39A_HUMAN TENS1_HUMAN DEFI6_HUMAN ERBB3_HUMAN ITB5_HUMAN TNR1A_HUMAN BMX_HUMAN RHG26_HUMAN CD79B_HUMAN CRKL_HUMAN ES8L2_HUMAN DCC_HUMAN SRC_HUMAN TRIO_HUMAN ATG12_HUMAN CASL_HUMAN GRB7_HUMAN PTN11_HUMAN LCK_HUMAN LYN_HUMAN LPXN_HUMAN VGFR3_HUMAN TENS3_HUMAN PIAS1_HUMAN ACTN1_HUMAN VGFR1_HUMAN …	FAK1_HUMAN	ENSG00000169398	PTK2	PTK2 protein tyrosine kinase 2 [Source:HGNC Symbol;Acc:9611]	GO:0019899_enzyme binding,GO:0016301_kinase activity,GO:0004871_signal transducer activity	hsa04012:ErbB signaling pathway,hsa04062:Chemokine signaling pathway,hsa04360:Axon guidance,hsa04370:VEGF signaling pathway,hsa04510:Focal adhesion,hsa04670:Leukocyte transendothelial migration,hsa04810:Regulation of actin cytoskeleton,hsa05200:Pathways in cancer,hsa05222:Small cell lung cancer,	NA
FAK2_HUMAN	CCKmodel	NA	PDPK1_HUMAN SRC_HUMAN PTN11_HUMAN PAXI_HUMAN P85A_HUMAN	ASAP2_HUMAN RHOU_HUMAN TGFI1_HUMAN FETUA_HUMAN RBCC1_HUMAN PITM3_HUMAN ZAP70_HUMAN PITM2_HUMAN SYUA_HUMAN A8K5S8_HUMAN PDPK1_HUMAN NPHP1_HUMAN Q9P1M2_HUMAN FGFR2_HUMAN DCC_HUMAN COMD1_HUMAN SRC_HUMAN PTN11_HUMAN LCK_HUMAN M3K5_HUMAN Q59FK4_HUMAN PAXI_HUMAN Q498B9_HUMAN Q6FHS4_HUMAN ASAP1_HUMAN ITB3_HUMAN SRBS2_HUMAN GELS_HUMAN E9PAV7_HUMAN MATK_HUMAN SH3R1_HUMAN EWS_HUMAN STAP1_HUMAN JAK3_HUMAN F…	FAK2_HUMAN	ENSG00000120899	PTK2B	PTK2B protein tyrosine kinase 2 beta [Source:HGNC Symbol;Acc:9612]	GO:0019899_enzyme binding,GO:0016301_kinase activity,GO:0004871_signal transducer activity	hsa04020:Calcium signaling pathway,hsa04062:Chemokine signaling pathway,hsa04650:Natural killer cell mediated cytotoxicity,hsa04670:Leukocyte transendothelial migration,hsa04912:GnRH signaling pathway,	NA
FOS_HUMAN	CCKmodel	NA	ATF2_HUMAN ELK4_HUMAN NFKB1_HUMAN CLUS_HUMAN ELK1_HUMAN MK01_HUMAN TF65_HUMAN 1433B_HUMAN MK07_HUMAN JUN_HUMAN	ETS2_HUMAN PAIRB_HUMAN ATF2_HUMAN USF2_HUMAN T2FA_HUMAN FIP1_HUMAN MARK3_HUMAN GRHPR_HUMAN PML_HUMAN TLN2_HUMAN MATR3_HUMAN ATRN1_HUMAN ATP5I_HUMAN NELFB_HUMAN STAT1_HUMAN WBS22_HUMAN SPT6H_HUMAN RPAB1_HUMAN CSK22_HUMAN NCOR2_HUMAN JUND_HUMAN CSN4_HUMAN MAF_HUMAN BATF_HUMAN ELK4_HUMAN NCOA1_HUMAN ATF4_HUMAN PKP2_HUMAN ATF7_HUMAN ZN133_HUMAN T22D3_HUMAN FA50A_HUMAN CEBPG_HUMAN C9JFD3_HUMAN TYB10_H…	FOS_HUMAN	ENSG00000170345	FOS	FBJ murine osteosarcoma viral oncogene homolog [Source:HGNC Symbol;Acc:3796]	GO:0003677_DNA binding,GO:0001071_nucleic acid binding transcription factor activity	hsa04010:MAPK signaling pathway,hsa04620:Toll-like receptor signaling pathway,hsa04660:T cell receptor signaling pathway,hsa04662:B cell receptor signaling pathway,hsa05200:Pathways in cancer,hsa05210:Colorectal cancer,	NA
FOXO1_HUMAN	CCKmodel	NA	CTNB1_HUMAN PAK1_HUMAN SRC_HUMAN GSK3B_HUMAN PPARG_HUMAN AKT1_HUMAN	CTNB1_HUMAN Q4LE28_HUMAN PAK1_HUMAN HXA5_HUMAN ANDR_HUMAN 1433Z_HUMAN SIR2_HUMAN Q9NUA2_HUMAN 1433G_HUMAN STK4_HUMAN SRC_HUMAN B4DJT4_HUMAN CEBPB_HUMAN GSK3B_HUMAN SMAD3_HUMAN B0LPE5_HUMAN ATM_HUMAN B4E170_HUMAN Q53GN8_HUMAN ESR1_HUMAN HNF4A_HUMAN F1D8P9_HUMAN DYR1A_HUMAN E9PC49_HUMAN PPARG_HUMAN AKT1_HUMAN CDK2_HUMAN Q504W6_HUMAN SMAD4_HUMAN TSC2_HUMAN CBP_HUMAN Q6PJ06_HUMAN FOXG1_HUMAN Q9UBT1_H…	FOXO1_HUMAN	ENSG00000150907	FOXO1	forkhead box O1 [Source:HGNC Symbol;Acc:3819]	GO:0019899_enzyme binding,GO:0008134_transcription factor binding,GO:0003677_DNA binding,GO:0001071_nucleic acid binding transcription factor activity	hsa04910:Insulin signaling pathway,hsa05200:Pathways in cancer,hsa05215:Prostate cancer,	REACT_11061:Signalling by NGF,REACT_13698:Regulation of beta-cell development,
FOXO3_HUMAN	CCKmodel	NA	CTNB1_HUMAN SHC1_HUMAN AKT1_HUMAN IKKB_HUMAN IKKA_HUMAN 1433B_HUMAN	CTNB1_HUMAN SIR2_HUMAN F1D8N1_HUMAN SHC1_HUMAN Q53GA5_HUMAN Q7Z6C1_HUMAN Q9NUA2_HUMAN AKT1_HUMAN SMAD4_HUMAN LAP2_HUMAN 1433G_HUMAN Q7LCB3_HUMAN MK06_HUMAN E9PC49_HUMAN MDM2_HUMAN F1D8P7_HUMAN IKKB_HUMAN IKKA_HUMAN B3KUN1_HUMAN C0LZJ3_HUMAN CDK6_HUMAN B1AJV5_HUMAN SMAD3_HUMAN UBP7_HUMAN STK4_HUMAN SMAD2_HUMAN 1433B_HUMAN KAT2B_HUMAN B0LPE5_HUMAN ATM_HUMAN NCOA2_HUMAN Q1HBJ4_HUMAN ESR1_HUMAN 1433Z…	FOXO3_HUMAN	ENSG00000118689	FOXO3	forkhead box O3 [Source:HGNC Symbol;Acc:3821]	GO:0019899_enzyme binding,GO:0008134_transcription factor binding,GO:0003677_DNA binding,GO:0001071_nucleic acid binding transcription factor activity	hsa04062:Chemokine signaling pathway,hsa04722:Neurotrophin signaling pathway,hsa05213:Endometrial cancer,hsa05223:Non-small cell lung cancer,	REACT_11061:Signalling by NGF,
GASR_HUMAN	CCKmodel	NA	CCKN_HUMAN PTN11_HUMAN GRB2_HUMAN	CCKN_HUMAN NCK1_HUMAN NTRI_HUMAN PTN11_HUMAN NEB2_HUMAN Q59FK4_HUMAN FYN_HUMAN ABL1_HUMAN GRB2_HUMAN	GASR_HUMAN	ENSG00000110148	CCKBR	cholecystokinin B receptor [Source:HGNC Symbol;Acc:1571]	GO:0030234_enzyme regulator activity,GO:0004871_signal transducer activity	hsa04020:Calcium signaling pathway,hsa04080:Neuroactive ligand-receptor interaction,	REACT_14797:Signaling by GPCR,
GAST_HUMAN	CCKmodel	NA	CBPE_HUMAN	CBPE_HUMAN MEP1B_HUMAN TRFE_HUMAN A0PJA6_HUMAN	GAST_HUMAN	ENSG00000260334	GAST	gastrin [Source:HGNC Symbol;Acc:4164]	NA	NA	NA
GBB1_HUMAN	CCKmodel	NA	GBG2_HUMAN	GBGT2_HUMAN GBG5_HUMAN GBB3_HUMAN GBG8_HUMAN CYFP1_HUMAN GBB4_HUMAN M3K3_HUMAN GBG11_HUMAN GBG3_HUMAN B1APZ0_HUMAN IRK6_HUMAN GBG4_HUMAN GBB2_HUMAN GBG12_HUMAN ATM_HUMAN GBG10_HUMAN BTK_HUMAN EPHA7_HUMAN GBG13_HUMAN FETA_HUMAN CAC1C_HUMAN GBG1_HUMAN IRK3_HUMAN RIPK3_HUMAN CAC1B_HUMAN GBG7_HUMAN GBG2_HUMAN DISC1_HUMAN ARBK1_HUMAN NDKB_HUMAN MCF2_HUMAN RASD1_HUMAN NOL11_HUMAN HDAC4_HUMAN HDAC5_HUMAN	GBB1_HUMAN	ENSG00000078369	GNB1	guanine nucleotide binding protein (G protein), beta polypeptide 1 [Source:HGNC Symbol;Acc:4396]	GO:0019899_enzyme binding,GO:0004871_signal transducer activity,GO:0003924_GTPase activity,GO:0003924_GTPase activity	hsa04062:Chemokine signaling pathway,hsa04742:Taste transduction,	REACT_14797:Signaling by GPCR,REACT_1505:Integration of energy metabolism,REACT_15380:Diabetes pathways,
GBG2_HUMAN	CCKmodel	NA	GBB1_HUMAN RAF1_HUMAN	GBGT2_HUMAN GBG5_HUMAN GBB3_HUMAN GBG8_HUMAN GBB5_HUMAN GBB4_HUMAN GBLP_HUMAN GBG11_HUMAN GBG3_HUMAN ACM2_HUMAN GBG4_HUMAN GBB2_HUMAN GBG12_HUMAN GBG10_HUMAN BTK_HUMAN GBG13_HUMAN GBG1_HUMAN GBG7_HUMAN NDKB_HUMAN ARBK1_HUMAN HDAC4_HUMAN MCF2_HUMAN GBB1_HUMAN RAF1_HUMAN HDAC5_HUMAN GNAI1_HUMAN	GBG2_HUMAN	ENSG00000186469	GNG2	guanine nucleotide binding protein (G protein), gamma 2 [Source:HGNC Symbol;Acc:4404]	GO:0004871_signal transducer activity	hsa04062:Chemokine signaling pathway,	REACT_14797:Signaling by GPCR,REACT_1505:Integration of energy metabolism,REACT_15295:Opioid Signalling,REACT_15380:Diabetes pathways,REACT_604:Hemostasis,
GNA13_HUMAN	CCKmodel	NA	KAP3_HUMAN CADH1_HUMAN KPCE_HUMAN KAPCA_HUMAN KPCB_HUMAN KPCD_HUMAN	AKAP3_HUMAN RADI_HUMAN CADH1_HUMAN KPCE_HUMAN B0YJ88_HUMAN KAPCA_HUMAN PAR1_HUMAN ARHG1_HUMAN TSHR_HUMAN CADH2_HUMAN CXCR4_HUMAN RGS16_HUMAN KPCB_HUMAN GPR17_HUMAN MTR1A_HUMAN KPCD_HUMAN TGFR1_HUMAN PPP5_HUMAN RIC8A_HUMAN EDNRB_HUMAN	GNA13_HUMAN	ENSG00000120063	GNA13	guanine nucleotide binding protein (G protein), alpha 13 [Source:HGNC Symbol;Acc:4381]	GO:0043167_ion binding,GO:0004871_signal transducer activity,GO:0003924_GTPase activity	hsa04270:Vascular smooth muscle contraction,hsa04730:Long-term depression,hsa04810:Regulation of actin cytoskeleton,	REACT_604:Hemostasis,
GRB2_HUMAN	CCKmodel	NA	SHC1_HUMAN CDC42_HUMAN KS6A1_HUMAN PAK1_HUMAN SHC2_HUMAN KAP1_HUMAN AP2M1_HUMAN JAK2_HUMAN PTN11_HUMAN SOS1_HUMAN GASR_HUMAN MP2K5_HUMAN EGFR_HUMAN MK01_HUMAN RASH_HUMAN PAXI_HUMAN CLUS_HUMAN RYR1_HUMAN MK09_HUMAN FAK1_HUMAN CRK_HUMAN SP1_HUMAN KAP2_HUMAN PLCG1_HUMAN BAD_HUMAN DYN1_HUMAN SHC3_HUMAN IRS1_HUMAN P85A_HUMAN BCAR1_HUMAN KAP0_HUMAN	TIE2_HUMAN AIRE_HUMAN CK041_HUMAN ZN311_HUMAN KCNQ1_HUMAN FA22F_HUMAN BFAR_HUMAN Q5JY90_HUMAN KCNN1_HUMAN EPHA2_HUMAN TGON2_HUMAN HCLS1_HUMAN NFS1_HUMAN CASP2_HUMAN GRIP2_HUMAN DLGP4_HUMAN EP300_HUMAN VP13A_HUMAN MAP2_HUMAN WDR44_HUMAN WDR1_HUMAN NELFB_HUMAN ASAP2_HUMAN RIT1_HUMAN PK3CG_HUMAN SIGL7_HUMAN CU058_HUMAN HIBCH_HUMAN WASF1_HUMAN TAL2_HUMAN RL40_HUMAN PBIP1_HUMAN RPGF1_HUMAN SLX1_HUMAN …	GRB2_HUMAN	ENSG00000177885	GRB2	growth factor receptor-bound protein 2 [Source:HGNC Symbol;Acc:4566]	GO:0030674_protein binding, bridging	hsa04010:MAPK signaling pathway,hsa04012:ErbB signaling pathway,hsa04062:Chemokine signaling pathway,hsa04320:Dorso-ventral axis formation,hsa04510:Focal adhesion,hsa04540:Gap junction,hsa04630:Jak-STAT signaling pathway,hsa04650:Natural killer cell mediated cytotoxicity,hsa04660:T cell receptor signaling pathway,hsa04662:B cell receptor signaling pathway,hsa04664:Fc epsilon RI signaling pathway,…	REACT_11061:Signalling by NGF,REACT_13552:Integrin cell surface interactions,REACT_16888:Signaling by PDGF,REACT_18266:Axon guidance,REACT_498:Signaling by Insulin receptor,REACT_508:Signal attenuation,REACT_604:Hemostasis,REACT_6900:Signaling in Immune system,REACT_9417:Signaling by EGFR,
GSK3B_HUMAN	CCKmodel	NA	CTNB1_HUMAN MCL1_HUMAN CREB1_HUMAN KAPCA_HUMAN JUN_HUMAN MTOR_HUMAN PAXI_HUMAN SNAI1_HUMAN NFKB1_HUMAN CREM_HUMAN 4EBP1_HUMAN AKT1_HUMAN FOXO1_HUMAN KPCA_HUMAN SP1_HUMAN	ATIF1_HUMAN CTNB1_HUMAN CXB5_HUMAN FIBP_HUMAN RLA1_HUMAN AXIN2_HUMAN KINH_HUMAN Q4LE70_HUMAN CCND1_HUMAN EF1G_HUMAN IGS21_HUMAN BEX1_HUMAN M1IP1_HUMAN EPM2A_HUMAN IPP2_HUMAN ERG28_HUMAN ZN227_HUMAN MUC1_HUMAN P53_HUMAN APR_HUMAN STRAP_HUMAN UBXN6_HUMAN TPPP_HUMAN ACBG1_HUMAN IQCG_HUMAN MCL1_HUMAN MAP4_HUMAN CHD3_HUMAN XPO6_HUMAN DUS9_HUMAN DNM1L_HUMAN PRGC1_HUMAN ROR2_HUMAN CREB1_HUMAN NIN_HUMAN …	GSK3B_HUMAN	ENSG00000082701	GSK3B	glycogen synthase kinase 3 beta [Source:HGNC Symbol;Acc:4617]	GO:0019899_enzyme binding,GO:0008134_transcription factor binding,GO:0016301_kinase activity	hsa04012:ErbB signaling pathway,hsa04062:Chemokine signaling pathway,hsa04110:Cell cycle,hsa04310:Wnt signaling pathway,hsa04340:Hedgehog signaling pathway,hsa04360:Axon guidance,hsa04510:Focal adhesion,hsa04660:T cell receptor signaling pathway,hsa04662:B cell receptor signaling pathway,hsa04722:Neurotrophin signaling pathway,hsa04910:Insulin signaling pathway,hsa04916:Melanogenesis,hsa05010:Alz…	REACT_11045:Signaling by Wnt,REACT_11061:Signalling by NGF,
HDAC7_HUMAN	CCKmodel	NA	CTNB1_HUMAN KPCD2_HUMAN CASP3_HUMAN SP3_HUMAN KPCD1_HUMAN	CTNB1_HUMAN RUNX2_HUMAN CASP8_HUMAN SIN3A_HUMAN 1433Z_HUMAN KPCD2_HUMAN 1433G_HUMAN CASP9_HUMAN EDNRA_HUMAN PPARA_HUMAN NCOR1_HUMAN BCL6_HUMAN B3KUN1_HUMAN 1433S_HUMAN CACO2_HUMAN HDAC3_HUMAN CASP3_HUMAN CASP6_HUMAN RIPP1_HUMAN ACTN4_HUMAN MARK3_HUMAN GNMT_HUMAN ZBT16_HUMAN REL_HUMAN KPCD1_HUMAN KAT5_HUMAN CASP7_HUMAN NCOR2_HUMAN MARK2_HUMAN 1433T_HUMAN B7Z940_HUMAN MEF2A_HUMAN	HDAC7_HUMAN	ENSG00000061273	HDAC7	histone deacetylase 7 [Source:HGNC Symbol;Acc:14067]	GO:0019899_enzyme binding,GO:0016810_hydrolase activity, acting on carbon-nitrogen (but not peptide) bonds,GO:0008134_transcription factor binding,GO:0000988_protein binding transcription factor activity	NA	NA
HSPB1_HUMAN	CCKmodel	NA	SP1_HUMAN KPCD1_HUMAN MAPK2_HUMAN	PLMN_HUMAN POP7_HUMAN IGS21_HUMAN TGFI1_HUMAN P53_HUMAN MAPK3_HUMAN RBM48_HUMAN 1433Z_HUMAN IKBA_HUMAN Q9NUA2_HUMAN MAGD1_HUMAN IF4G1_HUMAN ACTC_HUMAN PASK_HUMAN MED31_HUMAN Q6FI77_HUMAN CYC_HUMAN CRYAA_HUMAN IPYR_HUMAN MAPK5_HUMAN SRTD1_HUMAN SP1_HUMAN HSPB8_HUMAN ILK_HUMAN PPM1A_HUMAN HNRPD_HUMAN LBP_HUMAN CRYAB_HUMAN KPCD1_HUMAN TGM1_HUMAN CRBB2_HUMAN RIF1_HUMAN SMRD1_HUMAN O95065_HUMAN Q9P078…	HSPB1_HUMAN	ENSG00000106211	HSPB1	heat shock 27kDa protein 1 [Source:HGNC Symbol;Acc:5246]	GO:0032182_small conjugating protein binding,GO:0030234_enzyme regulator activity,GO:0019899_enzyme binding	hsa04010:MAPK signaling pathway,hsa04370:VEGF signaling pathway,	NA
IEX1_HUMAN	CCKmodel	NA	MCL1_HUMAN MK01_HUMAN	MCL1_HUMAN TNF10_HUMAN A1L3Y3_HUMAN Q1HBJ4_HUMAN CAMLG_HUMAN TRBM_HUMAN MK01_HUMAN Q6IBA9_HUMAN SGTA_HUMAN PRIO_HUMAN B4E3V4_HUMAN Q53YK7_HUMAN BAG6_HUMAN	IEX1_HUMAN	ENSG00000230128	IER3	immediate early response 3 [Source:HGNC Symbol;Acc:5392]	NA	NA	NA
IF4E_HUMAN	CCKmodel	NA	TRAF6_HUMAN KPCB_HUMAN 4EBP1_HUMAN KPCA_HUMAN	Q5HYE9_HUMAN IF4A1_HUMAN ANKH1_HUMAN TRAF6_HUMAN 4ET_HUMAN TRI27_HUMAN SMYD2_HUMAN IF4G1_HUMAN A8K341_HUMAN O95065_HUMAN KPCB_HUMAN PML_HUMAN B1AQ17_HUMAN 4EBP2_HUMAN MKNK2_HUMAN GEMI5_HUMAN 4EBP3_HUMAN G3BP1_HUMAN KPCG_HUMAN PAK2_HUMAN CD83_HUMAN UBX11_HUMAN T23O_HUMAN IF4G2_HUMAN 4EBP1_HUMAN VINC_HUMAN B2RU10_HUMAN IF4G3_HUMAN PP2AA_HUMAN KPCA_HUMAN PRDM4_HUMAN KANK2_HUMAN	IF4E_HUMAN	ENSG00000151247	EIF4E	eukaryotic translation initiation factor 4E [Source:HGNC Symbol;Acc:3287]	GO:0008135_translation factor activity, nucleic acid binding,GO:0003723_RNA binding	hsa04150:mTOR signaling pathway,hsa04910:Insulin signaling pathway,	REACT_125:Processing of Capped Intron-Containing Pre-mRNA,REACT_17015:Metabolism of proteins,REACT_1762:3' -UTR-mediated translational regulation,REACT_498:Signaling by Insulin receptor,REACT_71:Gene Expression,
IKKA_HUMAN	CCKmodel	NA	CTNB1_HUMAN ARRB2_HUMAN M3K14_HUMAN FOXO3_HUMAN TF65_HUMAN IRS1_HUMAN IKKB_HUMAN NFKB1_HUMAN M3K11_HUMAN PTN11_HUMAN TRAF6_HUMAN SRC_HUMAN NEMO_HUMAN KPCB_HUMAN NR2C2_HUMAN KPCT_HUMAN ARRB1_HUMAN AKT1_HUMAN	CTNB1_HUMAN DDX3X_HUMAN EP300_HUMAN PEBP1_HUMAN FBXW7_HUMAN IKBB_HUMAN B2RCA1_HUMAN NGAP_HUMAN RPA2_HUMAN P53_HUMAN ARRB2_HUMAN LPPRC_HUMAN CUED2_HUMAN M3K14_HUMAN Q59EE8_HUMAN Q4LE28_HUMAN RPA34_HUMAN FOXO3_HUMAN TF65_HUMAN PPP6_HUMAN TBK1_HUMAN CDC37_HUMAN RS13_HUMAN Q60FE2_HUMAN Q5SU16_HUMAN A1L2Z2_HUMAN IRS1_HUMAN E5RI02_HUMAN SKP1_HUMAN Q59EB8_HUMAN RL30_HUMAN D9IAI1_HUMAN Q96F31_HUMAN RL6_H…	IKKA_HUMAN	ENSG00000213341	CHUK	conserved helix-loop-helix ubiquitous kinase [Source:HGNC Symbol;Acc:1974]	GO:0016301_kinase activity	hsa04010:MAPK signaling pathway,hsa04062:Chemokine signaling pathway,hsa04210:Apoptosis,hsa04620:Toll-like receptor signaling pathway,hsa04621:NOD-like receptor signaling pathway,hsa04622:RIG-I-like receptor signaling pathway,hsa04623:Cytosolic DNA-sensing pathway,hsa04660:T cell receptor signaling pathway,hsa04662:B cell receptor signaling pathway,hsa04920:Adipocytokine signaling pathway,hsa0512…	REACT_11061:Signalling by NGF,REACT_6900:Signaling in Immune system,
IKKB_HUMAN	CCKmodel	NA	CTNB1_HUMAN ARRB2_HUMAN M3K14_HUMAN FOXO3_HUMAN TF65_HUMAN IKKA_HUMAN 1433B_HUMAN SRC_HUMAN NR2C2_HUMAN KPCB_HUMAN M3K11_HUMAN KPCA_HUMAN AKT1_HUMAN NEMO_HUMAN NFKB1_HUMAN KPCD_HUMAN IRS1_HUMAN KPCT_HUMAN ARRB1_HUMAN	CTNB1_HUMAN PEBP1_HUMAN FBXW7_HUMAN IKBB_HUMAN NGAP_HUMAN RPA2_HUMAN ARRB2_HUMAN LPPRC_HUMAN CUED2_HUMAN MYH10_HUMAN B2R4C5_HUMAN M3K14_HUMAN Q59EE8_HUMAN RPA34_HUMAN IQGA1_HUMAN FOXO3_HUMAN TF65_HUMAN TBK1_HUMAN CDC37_HUMAN RS13_HUMAN IKKA_HUMAN 1433B_HUMAN FBW1B_HUMAN TRI27_HUMAN SQSTM_HUMAN IKIP_HUMAN IKBA_HUMAN Q58EY4_HUMAN Q96BA7_HUMAN TNR1A_HUMAN FANCA_HUMAN HS90A_HUMAN TSC1_HUMAN AURKA_HUM…	IKKB_HUMAN	ENSG00000104365	IKBKB	inhibitor of kappa light polypeptide gene enhancer in B-cells, kinase beta [Source:HGNC Symbol;Acc:5960]	GO:0016301_kinase activity	hsa04010:MAPK signaling pathway,hsa04062:Chemokine signaling pathway,hsa04210:Apoptosis,hsa04620:Toll-like receptor signaling pathway,hsa04621:NOD-like receptor signaling pathway,hsa04622:RIG-I-like receptor signaling pathway,hsa04623:Cytosolic DNA-sensing pathway,hsa04660:T cell receptor signaling pathway,hsa04662:B cell receptor signaling pathway,hsa04722:Neurotrophin signaling pathway,hsa04910…	REACT_11061:Signalling by NGF,REACT_6900:Signaling in Immune system,
IRS1_HUMAN	CCKmodel	NA	CADH1_HUMAN SHC1_HUMAN MK08_HUMAN IKKA_HUMAN 1433B_HUMAN PDPK1_HUMAN JAK2_HUMAN PTN11_HUMAN GRB2_HUMAN CRK_HUMAN EGFR_HUMAN KPCZ_HUMAN KPCD_HUMAN IKKB_HUMAN FAK1_HUMAN ROCK1_HUMAN MK09_HUMAN P85A_HUMAN KPCT_HUMAN	DDR1_HUMAN IGF1R_HUMAN INSR_HUMAN ERBB2_HUMAN FES_HUMAN CADH1_HUMAN SHC1_HUMAN MK08_HUMAN B3KT19_HUMAN IKKA_HUMAN 1433B_HUMAN 1433G_HUMAN BCR_HUMAN PDPK1_HUMAN GRB10_HUMAN JAK2_HUMAN PTN11_HUMAN RAD51_HUMAN IL4RA_HUMAN ATM_HUMAN NTRK1_HUMAN PHIP_HUMAN 1433E_HUMAN 1433S_HUMAN GRB2_HUMAN ALK_HUMAN AT2A3_HUMAN FYN_HUMAN GRB14_HUMAN PTN1_HUMAN CRK_HUMAN Q658W2_HUMAN P85B_HUMAN EGFR_HUMAN IRS2_HUMAN K…	IRS1_HUMAN	ENSG00000169047	IRS1	insulin receptor substrate 1 [Source:HGNC Symbol;Acc:6125]	GO:0030674_protein binding, bridging,GO:0019899_enzyme binding,GO:0016301_kinase activity,GO:0004871_signal transducer activity	hsa04722:Neurotrophin signaling pathway,hsa04910:Insulin signaling pathway,hsa04920:Adipocytokine signaling pathway,hsa04930:Type II diabetes mellitus,hsa04960:Aldosterone-regulated sodium reabsorption,	REACT_11061:Signalling by NGF,REACT_498:Signaling by Insulin receptor,REACT_508:Signal attenuation,
ITAV_HUMAN	CCKmodel	NA	ITB1_HUMAN PA24A_HUMAN MK01_HUMAN SP1_HUMAN PAXI_HUMAN	MMP14_HUMAN ANGL3_HUMAN TGFB1_HUMAN CYR61_HUMAN CALR_HUMAN ITB5_HUMAN EDIL3_HUMAN VWF_HUMAN ITB1_HUMAN TGFB3_HUMAN PGFRA_HUMAN JAM1_HUMAN FCER2_HUMAN MYPR_HUMAN AUP1_HUMAN L1CAM_HUMAN GELS_HUMAN ITB3_HUMAN PA24A_HUMAN VTNC_HUMAN FINC_HUMAN FYN_HUMAN ITB8_HUMAN CD47_HUMAN PAK4_HUMAN MK01_HUMAN LPP3_HUMAN ITB6_HUMAN THY1_HUMAN ADAM9_HUMAN TSP1_HUMAN NOV_HUMAN PAXI_HUMAN B1ALJ0_HUMAN OSTP_HUMAN	ITAV_HUMAN	ENSG00000138448	ITGAV	integrin, alpha V [Source:HGNC Symbol;Acc:6150]	GO:0019899_enzyme binding	B7ZLX0_HUMAN	NA
ITB1_HUMAN	CCKmodel	NA	1433B_HUMAN KPCE_HUMAN PAXI_HUMAN SP1_HUMAN ITAV_HUMAN	RBGP1_HUMAN B4DFP6_HUMAN CD63_HUMAN PECA1_HUMAN CD151_HUMAN ITA3_HUMAN LG3BP_HUMAN CO1A1_HUMAN NID1_HUMAN ODPB_HUMAN CD82_HUMAN 1433B_HUMAN ITBP2_HUMAN KPCE_HUMAN ITA2_HUMAN ITB5_HUMAN VEGFD_HUMAN GBLP_HUMAN FBLN1_HUMAN FHL2_HUMAN CO6A3_HUMAN B4E3T6_HUMAN TLN1_HUMAN PAXI_HUMAN TSN3_HUMAN ITBP1_HUMAN LAMA1_HUMAN EMIL1_HUMAN ITB3_HUMAN CHAD_HUMAN 4F2_HUMAN MERL_HUMAN JAM2_HUMAN OSTP_HUMAN Q60FE5_HU…	ITB1_HUMAN	ENSG00000150093	ITGB1	integrin, beta 1 (fibronectin receptor, beta polypeptide, antigen CD29 includes MDF2, MSK12) [Source:HGNC Symbol;Acc:6153]	GO:0019899_enzyme binding,GO:0008092_cytoskeletal protein binding	hsa04360:Axon guidance,hsa04510:Focal adhesion,hsa04512:ECM-receptor interaction,hsa04514:Cell adhesion molecules (CAMs),hsa04670:Leukocyte transendothelial migration,hsa04810:Regulation of actin cytoskeleton,hsa05130:Pathogenic Escherichia coli infection,hsa05200:Pathways in cancer,hsa05222:Small cell lung cancer,hsa05410:Hypertrophic cardiomyopathy (HCM),hsa05412:Arrhythmogenic right ventricula…	REACT_13552:Integrin cell surface interactions,REACT_604:Hemostasis,REACT_6900:Signaling in Immune system,
ITPR1_HUMAN	CCKmodel	NA	RHOA_HUMAN RYR2_HUMAN KAPCA_HUMAN KGP1_HUMAN	TRPC3_HUMAN CABP1_HUMAN STA13_HUMAN CAH8_HUMAN RHOA_HUMAN ACTS_HUMAN PPLA_HUMAN RYR2_HUMAN CNN1_HUMAN PP2BA_HUMAN RHG01_HUMAN SAHH2_HUMAN KAPCA_HUMAN FKB1A_HUMAN CDK1_HUMAN E41L1_HUMAN ITPR3_HUMAN TRPC4_HUMAN IPRI_HUMAN KGP1_HUMAN	ITPR1_HUMAN	ENSG00000150995	ITPR1	inositol 1,4,5-trisphosphate receptor, type 1 [Source:HGNC Symbol;Acc:6180]	GO:0022857_transmembrane transporter activity,GO:0008289_lipid binding,GO:0006630_lipid binding,GO:0004871_signal transducer activity	hsa04020:Calcium signaling pathway,hsa04070:Phosphatidylinositol signaling system,hsa04114:Oocyte meiosis,hsa04270:Vascular smooth muscle contraction,hsa04540:Gap junction,hsa04720:Long-term potentiation,hsa04730:Long-term depression,hsa04912:GnRH signaling pathway,hsa05010:Alzheimer's disease,hsa05016:Huntington's disease,	NA
JAK2_HUMAN	CCKmodel	NA	SHC1_HUMAN TRAF6_HUMAN STAT3_HUMAN EGFR_HUMAN LYN_HUMAN GRB2_HUMAN PLCG1_HUMAN RAF1_HUMAN PTN11_HUMAN IRS1_HUMAN P85A_HUMAN	AGTR1_HUMAN KLK3_HUMAN INSR_HUMAN NCK1_HUMAN HES5_HUMAN SH2B2_HUMAN FES_HUMAN I12R2_HUMAN IL23R_HUMAN TYK2_HUMAN SHC1_HUMAN B3KT19_HUMAN DNJA3_HUMAN TRAF6_HUMAN ERBB3_HUMAN OSMR_HUMAN B4E2G0_HUMAN TNR1A_HUMAN ANM5_HUMAN SOCS1_HUMAN STAT3_HUMAN INGR1_HUMAN GTF2I_HUMAN Q59FK4_HUMAN STA5A_HUMAN A2A284_HUMAN SH2B1_HUMAN TEC_HUMAN EGFR_HUMAN KIT_HUMAN PTAFR_HUMAN Q8N1K8_HUMAN B4DKY2_HUMAN IL3RA_HUMAN …	JAK2_HUMAN	ENSG00000096968	JAK2	Janus kinase 2 [Source:HGNC Symbol;Acc:6192]	GO:0043167_ion binding,GO:0042393_histone binding,GO:0019899_enzyme binding,GO:0016301_kinase activity	hsa04062:Chemokine signaling pathway,hsa04630:Jak-STAT signaling pathway,hsa04920:Adipocytokine signaling pathway,	NA
JUN_HUMAN	CCKmodel	NA	ATF2_HUMAN FOS_HUMAN MK08_HUMAN TF65_HUMAN MK10_HUMAN CREM_HUMAN KPCD1_HUMAN MK01_HUMAN MK03_HUMAN MK09_HUMAN GSK3B_HUMAN ATF2_HUMAN STAT3_HUMAN SP1_HUMAN CSK_HUMAN EGR1_HUMAN ARRB1_HUMAN	VRK1_HUMAN ETS2_HUMAN STRN4_HUMAN ATF2_HUMAN FOS_HUMAN EP300_HUMAN TF2B_HUMAN NELFB_HUMAN FBXW7_HUMAN TCF20_HUMAN DBP_HUMAN NF2L1_HUMAN T2FB_HUMAN SUMO3_HUMAN APLP2_HUMAN SUMO1_HUMAN STF1_HUMAN DCE1_HUMAN Q5VVX3_HUMAN RUNX2_HUMAN MK08_HUMAN TF65_HUMAN DDIT3_HUMAN A2I2N5_HUMAN PIT1_HUMAN SMAD2_HUMAN NAT14_HUMAN NCOA1_HUMAN D9YZV7_HUMAN ANDR_HUMAN EPHB4_HUMAN RUNX1_HUMAN PKHO1_HUMAN CREB5_HUMAN ASC…	JUN_HUMAN	ENSG00000177606	JUN	jun proto-oncogene [Source:HGNC Symbol;Acc:6204]	GO:0030234_enzyme regulator activity,GO:0008134_transcription factor binding,GO:0003677_DNA binding,GO:0001071_nucleic acid binding transcription factor activity,GO:0000988_protein binding transcription factor activity	hsa04010:MAPK signaling pathway,hsa04012:ErbB signaling pathway,hsa04310:Wnt signaling pathway,hsa04510:Focal adhesion,hsa04620:Toll-like receptor signaling pathway,hsa04660:T cell receptor signaling pathway,hsa04662:B cell receptor signaling pathway,hsa04722:Neurotrophin signaling pathway,hsa04912:GnRH signaling pathway,hsa05120:Epithelial cell signaling in Helicobacter pylori infection,hsa05200…	REACT_6900:Signaling in Immune system,
KAP0_HUMAN	CCKmodel	NA	KAP1_HUMAN AKAP1_HUMAN KAPCA_HUMAN KAP1_HUMAN GRB2_HUMAN EGFR_HUMAN KAPCB_HUMAN	BEX2_HUMAN AKA10_HUMAN RS17_HUMAN UBC12_HUMAN XRCC6_HUMAN BIG2_HUMAN C43BP_HUMAN GTR4_HUMAN AKAP1_HUMAN SMAD2_HUMAN AMD_HUMAN SSRP1_HUMAN F5GWT4_HUMAN KAPCA_HUMAN AKA7G_HUMAN PRKX_HUMAN ZBED1_HUMAN SET_HUMAN CB088_HUMAN CBS_HUMAN NELL2_HUMAN TAB1_HUMAN CDK4_HUMAN WNK1_HUMAN KAP1_HUMAN ASC_HUMAN AKA7A_HUMAN CADH2_HUMAN PKHF2_HUMAN GBRL1_HUMAN MYPT1_HUMAN BAHD1_HUMAN B4DN86_HUMAN GRB2_HUMAN ZEP1_HU…	KAP0_HUMAN	ENSG00000108946	PRKAR1A	protein kinase, cAMP-dependent, regulatory, type I, alpha [Source:HGNC Symbol;Acc:9388]	GO:0030234_enzyme regulator activity,GO:0019899_enzyme binding	hsa04210:Apoptosis,hsa04910:Insulin signaling pathway,	REACT_11061:Signalling by NGF,REACT_1505:Integration of energy metabolism,REACT_15295:Opioid Signalling,REACT_15380:Diabetes pathways,
KAP1_HUMAN	CCKmodel	NA	KAP1_HUMAN AKAP1_HUMAN EGFR_HUMAN KAP0_HUMAN	AKAP1_HUMAN NEB1_HUMAN F5GWT4_HUMAN WRN_HUMAN WNK1_HUMAN SMAD4_HUMAN EGFR_HUMAN UBC9_HUMAN KAP0_HUMAN SMAD3_HUMAN	KAP1_HUMAN	ENSG00000188191	PRKAR1B	protein kinase, cAMP-dependent, regulatory, type I, beta [Source:HGNC Symbol;Acc:9390]	GO:0030234_enzyme regulator activity	hsa04210:Apoptosis,hsa04910:Insulin signaling pathway,	REACT_11061:Signalling by NGF,REACT_1505:Integration of energy metabolism,REACT_15295:Opioid Signalling,REACT_15380:Diabetes pathways,
KAP2_HUMAN	CCKmodel	NA	KAP3_HUMAN KAP1_HUMAN AKAP1_HUMAN KAPCA_HUMAN RYR2_HUMAN KAP2_HUMAN	MAP2_HUMAN WASF1_HUMAN AKA12_HUMAN MYBPP_HUMAN AKAP3_HUMAN BIG2_HUMAN SEMG2_HUMAN AKAP1_HUMAN AKAP8_HUMAN KAPCA_HUMAN AKAP6_HUMAN RYR2_HUMAN RAB32_HUMAN SMAD4_HUMAN RET_HUMAN AKAP4_HUMAN AKAP5_HUMAN AKA11_HUMAN MTG8_HUMAN 1433S_HUMAN SMAD3_HUMAN AKA28_HUMAN AKP13_HUMAN AKAP2_HUMAN MTG16_HUMAN	KAP2_HUMAN	ENSG00000114302	PRKAR2A	protein kinase, cAMP-dependent, regulatory, type II, alpha [Source:HGNC Symbol;Acc:9391]	GO:0030234_enzyme regulator activity,GO:0019899_enzyme binding	hsa04210:Apoptosis,hsa04910:Insulin signaling pathway,	REACT_11061:Signalling by NGF,REACT_1505:Integration of energy metabolism,REACT_15295:Opioid Signalling,REACT_15380:Diabetes pathways,
KAP3_HUMAN	CCKmodel	NA	KAP1_HUMAN AKAP1_HUMAN RYR2_HUMAN SP1_HUMAN	KINH_HUMAN AKAP1_HUMAN TAF12_HUMAN AKA7G_HUMAN AAT1_HUMAN RYR2_HUMAN AKAP4_HUMAN AKAP9_HUMAN LASP1_HUMAN AKAP5_HUMAN AKA11_HUMAN AKA28_HUMAN	KAP3_HUMAN	ENSG00000005249	PRKAR2B	protein kinase, cAMP-dependent, regulatory, type II, beta [Source:HGNC Symbol;Acc:9392]	GO:0030234_enzyme regulator activity,GO:0019899_enzyme binding	hsa04210:Apoptosis,hsa04910:Insulin signaling pathway,	REACT_11061:Signalling by NGF,REACT_1505:Integration of energy metabolism,REACT_15295:Opioid Signalling,REACT_152:Cell Cycle, Mitotic,REACT_15380:Diabetes pathways,
KAPCA_HUMAN	CCKmodel	NA	ITPR1_HUMAN KAP3_HUMAN TF65_HUMAN MEF2D_HUMAN CREB1_HUMAN BRAF_HUMAN RAF1_HUMAN GNA13_HUMAN CREM_HUMAN RHOA_HUMAN SRC_HUMAN GSK3B_HUMAN CSK_HUMAN RYR2_HUMAN PDPK1_HUMAN KAP2_HUMAN BAD_HUMAN KAP0_HUMAN	KCNQ1_HUMAN ITPR1_HUMAN MAP2_HUMAN CCND1_HUMAN GSK3A_HUMAN ABCA1_HUMAN CDK16_HUMAN SNAPN_HUMAN AKAP3_HUMAN NHRF2_HUMAN GRDN_HUMAN DCE1_HUMAN IQGA1_HUMAN TF65_HUMAN GRIA4_HUMAN MEF2D_HUMAN ASIC1_HUMAN CREB1_HUMAN NIN_HUMAN HMGN1_HUMAN BRAF_HUMAN EF2K_HUMAN KLF1_HUMAN VASP_HUMAN 1433Z_HUMAN C2TA_HUMAN THOP1_HUMAN STMN2_HUMAN COF1_HUMAN LIMK1_HUMAN PP1R8_HUMAN RAF1_HUMAN ADDB_HUMAN SIK3_HUMAN APC_HU…	KAPCA_HUMAN	ENSG00000072062	PRKACA	protein kinase, cAMP-dependent, catalytic, alpha [Source:HGNC Symbol;Acc:9380]	GO:0030234_enzyme regulator activity,GO:0019899_enzyme binding,GO:0016301_kinase activity	hsa04010:MAPK signaling pathway,hsa04020:Calcium signaling pathway,hsa04062:Chemokine signaling pathway,hsa04114:Oocyte meiosis,hsa04210:Apoptosis,hsa04270:Vascular smooth muscle contraction,hsa04310:Wnt signaling pathway,hsa04340:Hedgehog signaling pathway,hsa04540:Gap junction,hsa04720:Long-term potentiation,hsa04740:Olfactory transduction,hsa04742:Taste transduction,hsa04910:Insulin signaling …	REACT_11061:Signalling by NGF,REACT_1505:Integration of energy metabolism,REACT_15295:Opioid Signalling,REACT_152:Cell Cycle, Mitotic,REACT_15380:Diabetes pathways,REACT_602:Metabolism of lipids and lipoproteins,
KAPCB_HUMAN	CCKmodel	NA	RYR2_HUMAN RS6_HUMAN KAP0_HUMAN	ACV1B_HUMAN ARFG1_HUMAN RL27A_HUMAN RYR2_HUMAN RS6_HUMAN RCAN1_HUMAN STP1_HUMAN PEBB_HUMAN TNR16_HUMAN NOXA1_HUMAN GPKOW_HUMAN KAP0_HUMAN PITX2_HUMAN CSK21_HUMAN APBP2_HUMAN STP2_HUMAN	KAPCB_HUMAN	ENSG00000142875	PRKACB	protein kinase, cAMP-dependent, catalytic, beta [Source:HGNC Symbol;Acc:9381]	GO:0043167_ion binding,GO:0019899_enzyme binding,GO:0016301_kinase activity	hsa04010:MAPK signaling pathway,hsa04020:Calcium signaling pathway,hsa04062:Chemokine signaling pathway,hsa04114:Oocyte meiosis,hsa04210:Apoptosis,hsa04270:Vascular smooth muscle contraction,hsa04310:Wnt signaling pathway,hsa04340:Hedgehog signaling pathway,hsa04540:Gap junction,hsa04720:Long-term potentiation,hsa04740:Olfactory transduction,hsa04742:Taste transduction,hsa04910:Insulin signaling …	REACT_11061:Signalling by NGF,REACT_1505:Integration of energy metabolism,REACT_15295:Opioid Signalling,REACT_15380:Diabetes pathways,REACT_602:Metabolism of lipids and lipoproteins,
KAPCG_HUMAN	CCKmodel	NA	RYR2_HUMAN CETP_HUMAN	RYR2_HUMAN KCNQ4_HUMAN STP1_HUMAN CDK17_HUMAN CETP_HUMAN STP2_HUMAN	KAPCG_HUMAN	ENSG00000165059	PRKACG	protein kinase, cAMP-dependent, catalytic, gamma [Source:HGNC Symbol;Acc:9382]	GO:0016301_kinase activity	hsa04010:MAPK signaling pathway,hsa04020:Calcium signaling pathway,hsa04062:Chemokine signaling pathway,hsa04114:Oocyte meiosis,hsa04210:Apoptosis,hsa04270:Vascular smooth muscle contraction,hsa04310:Wnt signaling pathway,hsa04340:Hedgehog signaling pathway,hsa04540:Gap junction,hsa04720:Long-term potentiation,hsa04740:Olfactory transduction,hsa04742:Taste transduction,hsa04910:Insulin signaling …	REACT_11061:Signalling by NGF,REACT_1505:Integration of energy metabolism,REACT_15295:Opioid Signalling,REACT_15380:Diabetes pathways,REACT_602:Metabolism of lipids and lipoproteins,
KC1A_HUMAN	CCKmodel	NA	CTNB1_HUMAN KPCD2_HUMAN CREM_HUMAN	CTNB1_HUMAN ERF1_HUMAN SYT9_HUMAN P53_HUMAN TNR1B_HUMAN 1433Z_HUMAN RIPK1_HUMAN KPCD2_HUMAN RCC1_HUMAN GBB2_HUMAN EI2BE_HUMAN HMGB2_HUMAN B7Z2B6_HUMAN ADAP1_HUMAN NFAC3_HUMAN HMGB1_HUMAN BID_HUMAN AP3B1_HUMAN PP14A_HUMAN FADD_HUMAN PHLP1_HUMAN ACM3_HUMAN TGFR1_HUMAN SYT11_HUMAN CREM_HUMAN AP3B2_HUMAN ERF_HUMAN LEG3_HUMAN APC_HUMAN	KC1A_HUMAN	ENSG00000113712	CSNK1A1	casein kinase 1, alpha 1 [Source:HGNC Symbol;Acc:2451]	GO:0016301_kinase activity	hsa04310:Wnt signaling pathway,hsa04340:Hedgehog signaling pathway,	NA
KGP1_HUMAN	CCKmodel	NA	ITPR1_HUMAN RGS2_HUMAN PAK1_HUMAN SP1_HUMAN KPCA_HUMAN KAP1_HUMAN	ITPR1_HUMAN F124A_HUMAN E9PQY6_HUMAN ZN646_HUMAN ACTS_HUMAN PPLA_HUMAN RGS2_HUMAN GTF2I_HUMAN ANPRA_HUMAN E7EPX7_HUMAN PAK1_HUMAN B4DZ09_HUMAN LASP1_HUMAN FHOD1_HUMAN VASP_HUMAN KPCA_HUMAN CRIP2_HUMAN GKAP1_HUMAN MRVI1_HUMAN MYPT1_HUMAN TNNT1_HUMAN MYPT2_HUMAN PLCB3_HUMAN SEPT3_HUMAN CNN1_HUMAN RBTN2_HUMAN	KGP1_HUMAN	ENSG00000185532	PRKG1	protein kinase, cGMP-dependent, type I [Source:HGNC Symbol;Acc:9414]	GO:0016301_kinase activity	hsa04270:Vascular smooth muscle contraction,hsa04540:Gap junction,hsa04730:Long-term depression,hsa04740:Olfactory transduction,	NA
KLF4_HUMAN	CCKmodel	NA	SP1_HUMAN	P53_HUMAN CBP_HUMAN SP1_HUMAN	KLF4_HUMAN	ENSG00000136826	KLF4	Kruppel-like factor 4 (gut) [Source:HGNC Symbol;Acc:6348]	GO:0043167_ion binding,GO:0008134_transcription factor binding,GO:0003677_DNA binding,GO:0001071_nucleic acid binding transcription factor activity,GO:0000988_protein binding transcription factor activity	NA	NA
KPCA_HUMAN	CCKmodel	NA	KGP1_HUMAN SHC1_HUMAN SRC_HUMAN PLCB1_HUMAN PTN11_HUMAN GSK3B_HUMAN IF4E_HUMAN PA24A_HUMAN BCL2_HUMAN RAC1_HUMAN RAF1_HUMAN IKKB_HUMAN RGS2_HUMAN CREM_HUMAN KPCZ_HUMAN	OPSD_HUMAN INADL_HUMAN COR1B_HUMAN GSK3A_HUMAN CYH2_HUMAN AT1A1_HUMAN CD2A1_HUMAN ANXA7_HUMAN APLP2_HUMAN GNA12_HUMAN SEMG2_HUMAN MARCS_HUMAN KGP1_HUMAN SHC1_HUMAN GRIA4_HUMAN PSB4_HUMAN RARA_HUMAN HMGN1_HUMAN DLX3_HUMAN TRI29_HUMAN TNNC1_HUMAN FLNC_HUMAN DGKD_HUMAN F263_HUMAN OPRD_HUMAN IP3KA_HUMAN PICK1_HUMAN ADRB2_HUMAN TERT_HUMAN SEMG1_HUMAN SRC_HUMAN ARHG1_HUMAN TRI41_HUMAN PLCB1_HUMAN PTN11…	KPCA_HUMAN	ENSG00000154229	PRKCA	protein kinase C, alpha [Source:HGNC Symbol;Acc:9393]	GO:0043167_ion binding,GO:0019899_enzyme binding,GO:0016301_kinase activity	hsa04010:MAPK signaling pathway,hsa04012:ErbB signaling pathway,hsa04020:Calcium signaling pathway,hsa04070:Phosphatidylinositol signaling system,hsa04270:Vascular smooth muscle contraction,hsa04310:Wnt signaling pathway,hsa04370:VEGF signaling pathway,hsa04510:Focal adhesion,hsa04530:Tight junction,hsa04540:Gap junction,hsa04650:Natural killer cell mediated cytotoxicity,hsa04664:Fc epsilon RI si…	NA
KPCB_HUMAN	CCKmodel	NA	IKKA_HUMAN PDPK1_HUMAN PTN11_HUMAN IF4E_HUMAN RGS2_HUMAN IKKB_HUMAN GNA13_HUMAN	INAR2_HUMAN Q5JY90_HUMAN PEBP1_HUMAN NMDZ1_HUMAN GSK3A_HUMAN CYH2_HUMAN ANXA7_HUMAN BIEA_HUMAN GNA12_HUMAN IKKA_HUMAN Q8TES3_HUMAN GCNT1_HUMAN PDLI5_HUMAN 41_HUMAN GBLP_HUMAN IF6_HUMAN Q53SD7_HUMAN PDPK1_HUMAN NMDE4_HUMAN CXA1_HUMAN RIPK4_HUMAN PTN11_HUMAN KIT_HUMAN PP2AB_HUMAN TIAM1_HUMAN IF4E_HUMAN RB_HUMAN NMDE2_HUMAN Q96T11_HUMAN TOP2A_HUMAN SDC2_HUMAN RGS2_HUMAN GRP3_HUMAN HABP4_HUMAN NCF1_H…	KPCB_HUMAN	ENSG00000166501	PRKCB	protein kinase C, beta [Source:HGNC Symbol;Acc:9395]	GO:0043167_ion binding,GO:0042393_histone binding,GO:0019899_enzyme binding,GO:0016301_kinase activity,GO:0000988_protein binding transcription factor activity	hsa04010:MAPK signaling pathway,hsa04012:ErbB signaling pathway,hsa04020:Calcium signaling pathway,hsa04062:Chemokine signaling pathway,hsa04070:Phosphatidylinositol signaling system,hsa04270:Vascular smooth muscle contraction,hsa04310:Wnt signaling pathway,hsa04370:VEGF signaling pathway,hsa04510:Focal adhesion,hsa04530:Tight junction,hsa04540:Gap junction,hsa04650:Natural killer cell mediated c…	REACT_13685:Synaptic Transmission,REACT_604:Hemostasis,
KPCD_HUMAN	CCKmodel	NA	SHC1_HUMAN 1433B_HUMAN PAK1_HUMAN MK03_HUMAN PDPK1_HUMAN STAT3_HUMAN SRC_HUMAN PLCB1_HUMAN MP2K4_HUMAN GNA13_HUMAN ELAV1_HUMAN EGFR_HUMAN MK01_HUMAN KPCZ_HUMAN SP1_HUMAN IRS1_HUMAN IKKB_HUMAN	SDC4_HUMAN ADDA_HUMAN EP300_HUMAN 2A5G_HUMAN IGF1R_HUMAN CDCP1_HUMAN GSK3A_HUMAN NEUM_HUMAN CYH1_HUMAN MUC1_HUMAN GNA12_HUMAN SLK_HUMAN RUNX2_HUMAN SHC1_HUMAN AKT3_HUMAN 1433B_HUMAN PAK1_HUMAN PTPRA_HUMAN ACTS_HUMAN 1433Z_HUMAN PLS3_HUMAN TNR1A_HUMAN PLS1_HUMAN ITB4_HUMAN MK03_HUMAN Q53SD7_HUMAN OPRD_HUMAN PDPK1_HUMAN STAT3_HUMAN ADRB2_HUMAN CD34_HUMAN SRC_HUMAN PLCB1_HUMAN ITA6_HUMAN TIAM1_HUMAN…	KPCD_HUMAN	ENSG00000163932	PRKCD	protein kinase C, delta [Source:HGNC Symbol;Acc:9399]	GO:0043167_ion binding,GO:0030234_enzyme regulator activity,GO:0019899_enzyme binding,GO:0016301_kinase activity	hsa04062:Chemokine signaling pathway,hsa04270:Vascular smooth muscle contraction,hsa04530:Tight junction,hsa04664:Fc epsilon RI signaling pathway,hsa04666:Fc gamma R-mediated phagocytosis,hsa04722:Neurotrophin signaling pathway,hsa04912:GnRH signaling pathway,hsa04930:Type II diabetes mellitus,	REACT_11061:Signalling by NGF,REACT_578:Apoptosis,
KPCD1_HUMAN	CCKmodel	NA	CADH1_HUMAN KPCE_HUMAN JUN_HUMAN HSPB1_HUMAN HDAC7_HUMAN EGFR_HUMAN KPCL_HUMAN	IGF1R_HUMAN KSYK_HUMAN CADH1_HUMAN E9PAU8_HUMAN KPCE_HUMAN 1433Z_HUMAN JUN_HUMAN GBLP_HUMAN MK13_HUMAN HSPB1_HUMAN Q59H88_HUMAN BTK_HUMAN ADAP1_HUMAN C1QBP_HUMAN PLCG2_HUMAN PP14A_HUMAN HDAC7_HUMAN A2A284_HUMAN EGFR_HUMAN MT2_HUMAN A8K1U7_HUMAN KPCL_HUMAN MARK2_HUMAN 1433T_HUMAN Q59FK4_HUMAN	KPCD1_HUMAN	ENSG00000184304	PRKD1	protein kinase D1 [Source:HGNC Symbol;Acc:9407]	GO:0043167_ion binding,GO:0016301_kinase activity	NA	NA
KPCD2_HUMAN	CCKmodel	NA	HDAC7_HUMAN KC1A_HUMAN	HEY1_HUMAN KC1E_HUMAN PSG3_HUMAN SMAD9_HUMAN PDLI7_HUMAN F214A_HUMAN CSKP_HUMAN F1D8Q5_HUMAN MTF2_HUMAN HDAC7_HUMAN PFD1_HUMAN KC1A_HUMAN Q5QHG3_HUMAN RU17_HUMAN LCAP_HUMAN RARB_HUMAN GRIP1_HUMAN GLRX3_HUMAN RRBP1_HUMAN C9JQ37_HUMAN PTN3_HUMAN DYST_HUMAN SMAD1_HUMAN GORS1_HUMAN Q59FJ7_HUMAN Q5U045_HUMAN RXRA_HUMAN	KPCD2_HUMAN	ENSG00000105287	PRKD2	protein kinase D2 [Source:HGNC Symbol;Acc:17293]	GO:0043167_ion binding,GO:0016301_kinase activity	NA	NA
KPCE_HUMAN	CCKmodel	NA	ITB1_HUMAN MK03_HUMAN KPCD1_HUMAN PDPK1_HUMAN GNA13_HUMAN	PECA1_HUMAN NMDZ1_HUMAN GNA12_HUMAN DCE1_HUMAN ACTS_HUMAN TIAM1_HUMAN OPRD_HUMAN 1433Z_HUMAN COPB_HUMAN GRP3_HUMAN DCE2_HUMAN ITB1_HUMAN SYUA_HUMAN DESP_HUMAN MK03_HUMAN AFAP1_HUMAN VDAC1_HUMAN PDLI5_HUMAN ADAP1_HUMAN M4K4_HUMAN CAC1B_HUMAN KPCD1_HUMAN AKAP9_HUMAN BTK_HUMAN ITB5_HUMAN PDPK1_HUMAN NMDE4_HUMAN PP14A_HUMAN GBLP_HUMAN Q53SD7_HUMAN TRPV1_HUMAN GNA13_HUMAN MYH2_HUMAN	KPCE_HUMAN	ENSG00000171132	PRKCE	protein kinase C, epsilon [Source:HGNC Symbol;Acc:9401]	GO:0043167_ion binding,GO:0030234_enzyme regulator activity,GO:0019899_enzyme binding,GO:0016301_kinase activity,GO:0004871_signal transducer activity	hsa04270:Vascular smooth muscle contraction,hsa04530:Tight junction,hsa04664:Fc epsilon RI signaling pathway,hsa04666:Fc gamma R-mediated phagocytosis,hsa04930:Type II diabetes mellitus,	REACT_11061:Signalling by NGF,
KPCL_HUMAN	CCKmodel	NA	PTN11_HUMAN KPCD1_HUMAN	ARCH_HUMAN CDN1A_HUMAN BANP_HUMAN PTN11_HUMAN A8K0B5_HUMAN OCLN_HUMAN CCNE1_HUMAN KPCD1_HUMAN	KPCL_HUMAN	ENSG00000027075	PRKCH	protein kinase C, eta [Source:HGNC Symbol;Acc:9403]	GO:0043167_ion binding,GO:0019899_enzyme binding,GO:0016301_kinase activity	hsa04270:Vascular smooth muscle contraction,hsa04530:Tight junction,	NA
KPCT_HUMAN	CCKmodel	NA	IKKA_HUMAN LYN_HUMAN AKT1_HUMAN KPCZ_HUMAN IKKB_HUMAN IRS1_HUMAN	Q5JY90_HUMAN IKKA_HUMAN Q8TES3_HUMAN LCK_HUMAN LYN_HUMAN GLRX3_HUMAN STK39_HUMAN FYN_HUMAN AKT1_HUMAN GRP3_HUMAN VAV_HUMAN TAL1_HUMAN CISH_HUMAN KPCZ_HUMAN IKKB_HUMAN IRS1_HUMAN ICAM3_HUMAN MARK3_HUMAN Q2YDC4_HUMAN HABP4_HUMAN	KPCT_HUMAN	ENSG00000065675	PRKCQ	protein kinase C, theta [Source:HGNC Symbol;Acc:9410]	GO:0043167_ion binding,GO:0016301_kinase activity	hsa04270:Vascular smooth muscle contraction,hsa04530:Tight junction,hsa04660:T cell receptor signaling pathway,hsa04920:Adipocytokine signaling pathway,	REACT_578:Apoptosis,REACT_6900:Signaling in Immune system,
KPCZ_HUMAN	CCKmodel	NA	CDC42_HUMAN TF65_HUMAN 1433B_HUMAN MK03_HUMAN RHOA_HUMAN PDPK1_HUMAN MP2K5_HUMAN CASP3_HUMAN SP3_HUMAN KPCA_HUMAN RASH_HUMAN AKT1_HUMAN MK01_HUMAN KPCD_HUMAN IRS1_HUMAN BAX_HUMAN RAF1_HUMAN SP1_HUMAN KPCT_HUMAN	B0UXA9_HUMAN NMT2_HUMAN PEBP1_HUMAN GSK3A_HUMAN BIEA_HUMAN PAWR_HUMAN AKT3_HUMAN CDC42_HUMAN TF65_HUMAN 1433B_HUMAN PAR6A_HUMAN VHL_HUMAN 1433Z_HUMAN SQSTM_HUMAN RAGE_HUMAN HS90A_HUMAN MK03_HUMAN FRS2_HUMAN CASP9_HUMAN RHOA_HUMAN PDPK1_HUMAN B5B2P3_HUMAN AJUBA_HUMAN IL4RA_HUMAN Q86SX1_HUMAN ZNF71_HUMAN STAT6_HUMAN B0LPE5_HUMAN TIAM1_HUMAN GLU2B_HUMAN MP2K5_HUMAN DAPK3_HUMAN BTK_HUMAN ADAP1_HUMAN …	KPCZ_HUMAN	ENSG00000067606	PRKCZ	protein kinase C, zeta [Source:HGNC Symbol;Acc:9412]	GO:0043167_ion binding,GO:0016301_kinase activity	hsa04062:Chemokine signaling pathway,hsa04144:Endocytosis,hsa04530:Tight junction,hsa04910:Insulin signaling pathway,hsa04930:Type II diabetes mellitus,	NA
KS6A1_HUMAN	CCKmodel	NA	MK01_HUMAN SP1_HUMAN CREB1_HUMAN RPTOR_HUMAN SRF_HUMAN RS6_HUMAN BAD_HUMAN PDPK1_HUMAN 1433B_HUMAN GRB2_HUMAN	CSDC2_HUMAN MITF_HUMAN NR4A2_HUMAN DDAH2_HUMAN MK01_HUMAN ESR1_HUMAN GMFB_HUMAN PPR3A_HUMAN TCPD_HUMAN Q59H88_HUMAN CHSP1_HUMAN COF1_HUMAN CREB1_HUMAN FGFR1_HUMAN RPTOR_HUMAN PHAX_HUMAN TOB1_HUMAN PPM1G_HUMAN ETV1_HUMAN TSC2_HUMAN VASP_HUMAN TTK_HUMAN TAU_HUMAN MAGI1_HUMAN Q1HBJ4_HUMAN CBP_HUMAN EM55_HUMAN SRF_HUMAN RS6_HUMAN BAD_HUMAN IF4B_HUMAN PDPK1_HUMAN MAD1_HUMAN SRSF5_HUMAN IKBA_HUMAN GBP2…	KS6A1_HUMAN	ENSG00000117676	RPS6KA1	ribosomal protein S6 kinase, 90kDa, polypeptide 1 [Source:HGNC Symbol;Acc:10430]	GO:0043167_ion binding,GO:0030234_enzyme regulator activity,GO:0016301_kinase activity	hsa04010:MAPK signaling pathway,hsa04114:Oocyte meiosis,hsa04150:mTOR signaling pathway,hsa04720:Long-term potentiation,hsa04722:Neurotrophin signaling pathway,hsa04914:Progesterone-mediated oocyte maturation,	REACT_11061:Signalling by NGF,
KS6A3_HUMAN	CCKmodel	NA	CREB1_HUMAN MK03_HUMAN MK01_HUMAN SP1_HUMAN BAD_HUMAN RPTOR_HUMAN	B0UXA9_HUMAN NMDZ1_HUMAN GSTK1_HUMAN CREB1_HUMAN HMGN1_HUMAN SHAN1_HUMAN PEA15_HUMAN MK03_HUMAN ATP5J_HUMAN NMDE4_HUMAN MAGI1_HUMAN 5HT2A_HUMAN Q1HBJ4_HUMAN H2AX_HUMAN Q59H88_HUMAN ESR1_HUMAN BARX1_HUMAN H31T_HUMAN MK01_HUMAN STK11_HUMAN TSC2_HUMAN CSK2B_HUMAN TAU_HUMAN MASP1_HUMAN EIF3C_HUMAN Q9BWJ1_HUMAN BAD_HUMAN SPSY_HUMAN RPTOR_HUMAN	KS6A3_HUMAN	ENSG00000177189	RPS6KA3	ribosomal protein S6 kinase, 90kDa, polypeptide 3 [Source:HGNC Symbol;Acc:10432]	GO:0043167_ion binding,GO:0030234_enzyme regulator activity,GO:0016301_kinase activity	hsa04010:MAPK signaling pathway,hsa04114:Oocyte meiosis,hsa04150:mTOR signaling pathway,hsa04720:Long-term potentiation,hsa04722:Neurotrophin signaling pathway,hsa04914:Progesterone-mediated oocyte maturation,	REACT_11061:Signalling by NGF,
KS6B1_HUMAN	CCKmodel	NA	PDPK1_HUMAN AKT1_HUMAN MK08_HUMAN RICTR_HUMAN CDC42_HUMAN RAC1_HUMAN RS6_HUMAN BAD_HUMAN SRC_HUMAN MTOR_HUMAN 4EBP1_HUMAN RPTOR_HUMAN MK01_HUMAN LYN_HUMAN	B3KUN1_HUMAN TRAF4_HUMAN PDCD4_HUMAN ACTS_HUMAN NCBP1_HUMAN PDPK1_HUMAN PDIP3_HUMAN AKT1_HUMAN DPPA4_HUMAN KI3L1_HUMAN STK11_HUMAN COASY_HUMAN MK08_HUMAN RICTR_HUMAN MDM2_HUMAN EP300_HUMAN NEB1_HUMAN TAU_HUMAN UBF1_HUMAN TETN_HUMAN PDK1_HUMAN CDC42_HUMAN RAC1_HUMAN KSYK_HUMAN RBX1_HUMAN BTK_HUMAN RS6_HUMAN BAD_HUMAN SRC_HUMAN MAD1_HUMAN MTOR_HUMAN 4EBP1_HUMAN KAT2B_HUMAN B0LPE5_HUMAN RPTOR_HUMAN …	KS6B1_HUMAN	ENSG00000108443	RPS6KB1	ribosomal protein S6 kinase, 70kDa, polypeptide 1 [Source:HGNC Symbol;Acc:10436]	GO:0016301_kinase activity	hsa04012:ErbB signaling pathway,hsa04150:mTOR signaling pathway,hsa04350:TGF-beta signaling pathway,hsa04666:Fc gamma R-mediated phagocytosis,hsa04910:Insulin signaling pathway,hsa05221:Acute myeloid leukemia,	REACT_498:Signaling by Insulin receptor,
LST8_HUMAN	CCKmodel	NA	MTOR_HUMAN RHEB_HUMAN RICTR_HUMAN	MTOR_HUMAN RHEB_HUMAN A2MG_HUMAN RICTR_HUMAN	LST8_HUMAN	ENSG00000167965	MLST8	MTOR associated protein, LST8 homolog (S. cerevisiae) [Source:HGNC Symbol;Acc:24825]	NA	hsa04150:mTOR signaling pathway,	REACT_11061:Signalling by NGF,REACT_498:Signaling by Insulin receptor,
LYN_HUMAN	CCKmodel	NA	KS6B1_HUMAN SHC1_HUMAN KAP1_HUMAN JAK2_HUMAN YES_HUMAN CASP3_HUMAN SP3_HUMAN PLCG1_HUMAN FAK1_HUMAN KPCT_HUMAN BCAR1_HUMAN	B0UXA9_HUMAN Q5JY90_HUMAN GRIA3_HUMAN HCLS1_HUMAN KS6B1_HUMAN PK3CG_HUMAN KSYK_HUMAN TRPV4_HUMAN MUC1_HUMAN TYK2_HUMAN SHC1_HUMAN CD22_HUMAN Q59H91_HUMAN KHDR1_HUMAN F5H7U3_HUMAN CD72_HUMAN SYUA_HUMAN TNFL6_HUMAN SKAP1_HUMAN CD19_HUMAN BANK1_HUMAN B4E2G0_HUMAN PTPRC_HUMAN LIME1_HUMAN M3K3_HUMAN CD79B_HUMAN CRKL_HUMAN CDK4_HUMAN CBLC_HUMAN JAK2_HUMAN CASL_HUMAN KIT_HUMAN LCK_HUMAN FCERB_HUMAN ABI1…	LYN_HUMAN	ENSG00000254087	LYN	v-yes-1 Yamaguchi sarcoma viral related oncogene homolog [Source:HGNC Symbol;Acc:6735]	GO:0019899_enzyme binding,GO:0016301_kinase activity,GO:0008289_lipid binding,GO:0006630_lipid binding,GO:0004871_signal transducer activity	hsa04062:Chemokine signaling pathway,hsa04662:B cell receptor signaling pathway,hsa04664:Fc epsilon RI signaling pathway,hsa04666:Fc gamma R-mediated phagocytosis,hsa04730:Long-term depression,hsa05120:Epithelial cell signaling in Helicobacter pylori infection,	REACT_604:Hemostasis,REACT_6900:Signaling in Immune system,
M3K11_HUMAN	CCKmodel	NA	CDC42_HUMAN IKKA_HUMAN MP2K4_HUMAN AKT1_HUMAN IKKB_HUMAN	MP2K7_HUMAN JIP3_HUMAN CDC42_HUMAN IKKA_HUMAN JIP2_HUMAN EPS8_HUMAN KIF3B_HUMAN KIF3A_HUMAN M3K12_HUMAN CSN5_HUMAN MP2K4_HUMAN M4K1_HUMAN MERL_HUMAN AKT1_HUMAN JIP1_HUMAN SH3R1_HUMAN Q08G24_HUMAN IKKB_HUMAN CLC4G_HUMAN KIF17_HUMAN KIFA3_HUMAN RHOG_HUMAN PIN1_HUMAN	M3K11_HUMAN	ENSG00000173327	MAP3K11	mitogen-activated protein kinase kinase kinase 11 [Source:HGNC Symbol;Acc:6850]	GO:0019899_enzyme binding,GO:0016301_kinase activity,GO:0004871_signal transducer activity	hsa04010:MAPK signaling pathway,	NA
M3K14_HUMAN	CCKmodel	NA	ARRB2_HUMAN RAF1_HUMAN EGFR_HUMAN IKKB_HUMAN RS6_HUMAN TF65_HUMAN ARRB1_HUMAN IKKA_HUMAN STAT3_HUMAN	RS5_HUMAN RS10_HUMAN DDX3X_HUMAN RAP1B_HUMAN Q5T0P8_HUMAN PEBP1_HUMAN PPBT_HUMAN FBXW7_HUMAN RS16_HUMAN ARRB2_HUMAN HSP7C_HUMAN TRAF1_HUMAN RL7A_HUMAN Q5JR94_HUMAN RS3A_HUMAN RUVB1_HUMAN B3KTT5_HUMAN RL30_HUMAN PABP1_HUMAN SYQ_HUMAN NOD2_HUMAN BIRC3_HUMAN UBIM_HUMAN RL10_HUMAN RL1D1_HUMAN TSR1_HUMAN GRB7_HUMAN SC16A_HUMAN BAG2_HUMAN Q5T7Q0_HUMAN A3R0T8_HUMAN BIRC2_HUMAN RL10L_HUMAN HSP76_HUMAN EG…	M3K14_HUMAN	ENSG00000006062	MAP3K14	mitogen-activated protein kinase kinase kinase 14 [Source:HGNC Symbol;Acc:6853]	GO:0016301_kinase activity,GO:0004871_signal transducer activity	hsa04010:MAPK signaling pathway,hsa04210:Apoptosis,hsa04660:T cell receptor signaling pathway,hsa04672:Intestinal immune network for IgA production,hsa05120:Epithelial cell signaling in Helicobacter pylori infection,	NA
MAPK2_HUMAN	CCKmodel	NA	SHC1_HUMAN CREB1_HUMAN HSPB1_HUMAN SRF_HUMAN MK14_HUMAN	PHC2_HUMAN A8KAH6_HUMAN SHC1_HUMAN CREB1_HUMAN 1433Z_HUMAN TSC1_HUMAN ETV1_HUMAN PARN_HUMAN B3KS38_HUMAN HSPB1_HUMAN TTP_HUMAN AKT2_HUMAN SRF_HUMAN MK14_HUMAN ROA0_HUMAN TFE2_HUMAN MPIP1_HUMAN MPIP3_HUMAN LIMK1_HUMAN TSC2_HUMAN BAG2_HUMAN TY3H_HUMAN	MAPK2_HUMAN	ENSG00000162889	MAPKAPK2	mitogen-activated protein kinase-activated protein kinase 2 [Source:HGNC Symbol;Acc:6887]	GO:0016301_kinase activity,GO:0004871_signal transducer activity	hsa04010:MAPK signaling pathway,hsa04370:VEGF signaling pathway,hsa04722:Neurotrophin signaling pathway,	REACT_11061:Signalling by NGF,
MCL1_HUMAN	CCKmodel	NA	B2CL1_HUMAN BAX_HUMAN MK09_HUMAN MK08_HUMAN GSK3B_HUMAN MK10_HUMAN BCL2_HUMAN BAD_HUMAN CASP3_HUMAN SP3_HUMAN IEX1_HUMAN	TCTP_HUMAN GSK3A_HUMAN APR_HUMAN BECN1_HUMAN PCNA_HUMAN A8ASI8_HUMAN GRAB_HUMAN TNKS2_HUMAN Q6FH21_HUMAN B2CL1_HUMAN USP9X_HUMAN BOK_HUMAN BAX_HUMAN HUWE1_HUMAN MK09_HUMAN BMF_HUMAN MK08_HUMAN GSK3B_HUMAN DAD1_HUMAN BBC3B_HUMAN VDAC1_HUMAN BBC3_HUMAN MK10_HUMAN B2L11_HUMAN BIK_HUMAN BCL2_HUMAN BAD_HUMAN BID_HUMAN TNKS1_HUMAN CASP3_HUMAN BAK_HUMAN PIN1_HUMAN IEX1_HUMAN	MCL1_HUMAN	ENSG00000143384	MCL1	myeloid cell leukemia sequence 1 (BCL2-related) [Source:HGNC Symbol;Acc:6943]	GO:0022857_transmembrane transporter activity,GO:0008565_protein transporter activity	NA	NA
MEF2C_HUMAN	CCKmodel	NA	MK14_HUMAN SP1_HUMAN MK07_HUMAN	EP300_HUMAN TFCP2_HUMAN SMAD2_HUMAN 1433Z_HUMAN PG12A_HUMAN MK14_HUMAN HDAC4_HUMAN VGLL2_HUMAN SP1_HUMAN HDAC9_HUMAN MYOD1_HUMAN EPAS1_HUMAN MYOG_HUMAN TEAD1_HUMAN TFE2_HUMAN MK07_HUMAN GATA4_HUMAN ASCL1_HUMAN NCOA2_HUMAN NOTC1_HUMAN CSK21_HUMAN SOX18_HUMAN SPTB2_HUMAN CSN5_HUMAN MYLK2_HUMAN	MEF2C_HUMAN	ENSG00000081189	MEF2C	myocyte enhancer factor 2C [Source:HGNC Symbol;Acc:6996]	GO:0008134_transcription factor binding,GO:0003723_RNA binding,GO:0003677_DNA binding,GO:0001071_nucleic acid binding transcription factor activity	hsa04010:MAPK signaling pathway,	NA
MEF2D_HUMAN	CCKmodel	NA	MK07_HUMAN SP1_HUMAN MK14_HUMAN KAPCA_HUMAN	EP300_HUMAN MK07_HUMAN MEF2A_HUMAN CASP7_HUMAN CDK6_HUMAN HDAC3_HUMAN SP1_HUMAN CABIN_HUMAN MK14_HUMAN KAPCA_HUMAN CSN5_HUMAN 1433T_HUMAN NFAC2_HUMAN	MEF2D_HUMAN	ENSG00000116604	MEF2D	myocyte enhancer factor 2D [Source:HGNC Symbol;Acc:6997]	GO:0019899_enzyme binding,GO:0008134_transcription factor binding,GO:0003677_DNA binding,GO:0001071_nucleic acid binding transcription factor activity	NA	NA
MEN1_HUMAN	CCKmodel	NA	TF65_HUMAN NFKB1_HUMAN	RFA1_HUMAN HCFC2_HUMAN MLL1_HUMAN TF65_HUMAN WDR5_HUMAN RFA3_HUMAN MLL2_HUMAN NFKB1_HUMAN ASH2L_HUMAN RFA2_HUMAN FACD2_HUMAN HCFC1_HUMAN RPB2_HUMAN JUND_HUMAN H31_HUMAN RBBP5_HUMAN VIME_HUMAN MYH9_HUMAN DBF4A_HUMAN NFKB2_HUMAN SMAD1_HUMAN ESR1_HUMAN SMAD5_HUMAN GFAP_HUMAN	MEN1_HUMAN	ENSG00000133895	MEN1	multiple endocrine neoplasia I [Source:HGNC Symbol;Acc:7010]	GO:0030674_protein binding, bridging,GO:0008168_methyltransferase activity,GO:0003677_DNA binding	NA	NA
MK01_HUMAN	CCKmodel	NA	KS6B1_HUMAN ATF2_HUMAN FOS_HUMAN MP2K2_HUMAN ARRB2_HUMAN MK08_HUMAN KS6A1_HUMAN PAK1_HUMAN JUN_HUMAN MK03_HUMAN STAT3_HUMAN MP2K1_HUMAN SOS1_HUMAN GRB2_HUMAN KS6A3_HUMAN BCL2_HUMAN PPARG_HUMAN EGFR_HUMAN RAF1_HUMAN SP1_HUMAN ELK1_HUMAN 4EBP1_HUMAN KPCD_HUMAN ITAV_HUMAN KPCZ_HUMAN IEX1_HUMAN	V2R_HUMAN KS6B1_HUMAN AGTR1_HUMAN ATF2_HUMAN FOS_HUMAN EP300_HUMAN 2A5G_HUMAN MITF_HUMAN ADA17_HUMAN PEBP1_HUMAN Q5SXQ0_HUMAN AT1A1_HUMAN MP2K2_HUMAN TFCP2_HUMAN P53_HUMAN ARRB2_HUMAN BIEA_HUMAN STF1_HUMAN GORS2_HUMAN ENAH_HUMAN IQGA1_HUMAN MK08_HUMAN MYB_HUMAN DUS9_HUMAN Q7LCB3_HUMAN KS6A1_HUMAN NKX21_HUMAN PAK1_HUMAN NCOA1_HUMAN ANDR_HUMAN SYUA_HUMAN MYC_HUMAN PEA15_HUMAN ID2_HUMAN DUS4_HUMAN H…	MK01_HUMAN	ENSG00000100030	MAPK1	mitogen-activated protein kinase 1 [Source:HGNC Symbol;Acc:6871]	GO:0019899_enzyme binding,GO:0008134_transcription factor binding,GO:0016301_kinase activity,GO:0004871_signal transducer activity,GO:0003677_DNA binding	hsa04010:MAPK signaling pathway,hsa04012:ErbB signaling pathway,hsa04062:Chemokine signaling pathway,hsa04114:Oocyte meiosis,hsa04150:mTOR signaling pathway,hsa04270:Vascular smooth muscle contraction,hsa04320:Dorso-ventral axis formation,hsa04350:TGF-beta signaling pathway,hsa04360:Axon guidance,hsa04370:VEGF signaling pathway,hsa04510:Focal adhesion,hsa04520:Adherens junction,hsa04540:Gap junct…	NA
MK03_HUMAN	CCKmodel	NA	ATF2_HUMAN MP2K2_HUMAN MK08_HUMAN KPCE_HUMAN JUN_HUMAN ELK4_HUMAN SP1_HUMAN ELK1_HUMAN KPCD_HUMAN MK01_HUMAN PLCB1_HUMAN MP2K1_HUMAN KS6A3_HUMAN STAT3_HUMAN KPCZ_HUMAN	AGTR1_HUMAN ATF2_HUMAN NCK1_HUMAN Q5SXQ0_HUMAN AT1A1_HUMAN GNDS_HUMAN MP2K2_HUMAN CCDC6_HUMAN BIEA_HUMAN CPXM1_HUMAN SYN1_HUMAN MK08_HUMAN SMAD2_HUMAN DUS9_HUMAN FKBP2_HUMAN KPCE_HUMAN NUPL1_HUMAN MYC_HUMAN PEA15_HUMAN K6PF_HUMAN ID2_HUMAN DUS4_HUMAN TOP2B_HUMAN PTPRC_HUMAN JUN_HUMAN DUS2_HUMAN STA5A_HUMAN HDAC4_HUMAN SPIB_HUMAN F1D8Q5_HUMAN LTOR3_HUMAN JUND_HUMAN TNF11_HUMAN ELK4_HUMAN AK1C1_HUM…	MK03_HUMAN	ENSG00000102882	MAPK3	mitogen-activated protein kinase 3 [Source:HGNC Symbol;Acc:6877]	GO:0019899_enzyme binding,GO:0016301_kinase activity,GO:0004871_signal transducer activity	hsa04010:MAPK signaling pathway,hsa04012:ErbB signaling pathway,hsa04062:Chemokine signaling pathway,hsa04114:Oocyte meiosis,hsa04150:mTOR signaling pathway,hsa04270:Vascular smooth muscle contraction,hsa04320:Dorso-ventral axis formation,hsa04350:TGF-beta signaling pathway,hsa04360:Axon guidance,hsa04370:VEGF signaling pathway,hsa04510:Focal adhesion,hsa04520:Adherens junction,hsa04540:Gap junct…	NA
MK07_HUMAN	CCKmodel	NA	FOS_HUMAN MEF2D_HUMAN 1433B_HUMAN MEF2C_HUMAN MP2K5_HUMAN RAF1_HUMAN ELK4_HUMAN	CE030_HUMAN F8W7V7_HUMAN FOS_HUMAN NR1I2_HUMAN MEF2D_HUMAN SH22A_HUMAN 1433B_HUMAN MYC_HUMAN MEF2C_HUMAN CXA1_HUMAN UBE2C_HUMAN Q6FGP2_HUMAN Q8IXL1_HUMAN PTPRR_HUMAN 1433E_HUMAN MP2K5_HUMAN EGLN3_HUMAN ACTN4_HUMAN CG029_HUMAN RAF1_HUMAN GOGB1_HUMAN FGF21_HUMAN ELK4_HUMAN PML_HUMAN NR4A1_HUMAN SGK1_HUMAN ETS1_HUMAN RXRA_HUMAN MEF2A_HUMAN	MK07_HUMAN	ENSG00000166484	MAPK7	mitogen-activated protein kinase 7 [Source:HGNC Symbol;Acc:6880]	GO:0016301_kinase activity,GO:0004871_signal transducer activity	hsa04010:MAPK signaling pathway,hsa04540:Gap junction,hsa04722:Neurotrophin signaling pathway,hsa04912:GnRH signaling pathway,	REACT_11061:Signalling by NGF,
MK08_HUMAN	CCKmodel	NA	CTNB1_HUMAN KS6B1_HUMAN ATF2_HUMAN MCL1_HUMAN PAXI_HUMAN CASP3_HUMAN SP3_HUMAN P85A_HUMAN B2CL1_HUMAN RHOA_HUMAN MP2K4_HUMAN IRS1_HUMAN BCL2_HUMAN ELK1_HUMAN MK01_HUMAN MK14_HUMAN MK03_HUMAN MK09_HUMAN RASH_HUMAN RAF1_HUMAN CDC42_HUMAN PDPK1_HUMAN CRK_HUMAN PPARG_HUMAN ELK4_HUMAN JUN_HUMAN STAT3_HUMAN	CTNB1_HUMAN KS6B1_HUMAN DAPLE_HUMAN ATF2_HUMAN MP2K7_HUMAN JIP3_HUMAN CD2A1_HUMAN RBM15_HUMAN P53_HUMAN XRCC6_HUMAN NFE2_HUMAN MCL1_HUMAN PAXI_HUMAN HSP7C_HUMAN GCYA3_HUMAN TNFL6_HUMAN SSU72_HUMAN SPIB_HUMAN BMF_HUMAN BMPR2_HUMAN BID_HUMAN JUND_HUMAN TNR6_HUMAN CDN1A_HUMAN CSN2_HUMAN B2L11_HUMAN GFPT1_HUMAN PAX2_HUMAN DUS7_HUMAN M3K1_HUMAN NR4A1_HUMAN CASPA_HUMAN CASP3_HUMAN P85A_HUMAN DUS22_HUMA…	MK08_HUMAN	ENSG00000107643	MAPK8	mitogen-activated protein kinase 8 [Source:HGNC Symbol;Acc:6881]	GO:0030234_enzyme regulator activity,GO:0019899_enzyme binding,GO:0016301_kinase activity,GO:0004871_signal transducer activity	hsa04010:MAPK signaling pathway,hsa04012:ErbB signaling pathway,hsa04310:Wnt signaling pathway,hsa04510:Focal adhesion,hsa04620:Toll-like receptor signaling pathway,hsa04621:NOD-like receptor signaling pathway,hsa04622:RIG-I-like receptor signaling pathway,hsa04664:Fc epsilon RI signaling pathway,hsa04722:Neurotrophin signaling pathway,hsa04910:Insulin signaling pathway,hsa04912:GnRH signaling pa…	NA
MK09_HUMAN	CCKmodel	NA	CTNB1_HUMAN ATF2_HUMAN ARRB2_HUMAN MCL1_HUMAN MK08_HUMAN CDC42_HUMAN JUN_HUMAN STAT3_HUMAN GRB2_HUMAN MP2K4_HUMAN CASP3_HUMAN SP3_HUMAN CLUS_HUMAN ELK1_HUMAN IRS1_HUMAN ARRB1_HUMAN	CTNB1_HUMAN ATF2_HUMAN MP2K7_HUMAN JIP3_HUMAN P53_HUMAN ARRB2_HUMAN MCL1_HUMAN MK08_HUMAN CDC42_HUMAN SMAD2_HUMAN GLYC_HUMAN JIP2_HUMAN ITSN1_HUMAN Q5SZ64_HUMAN CL069_HUMAN DUS4_HUMAN JUN_HUMAN XPO7_HUMAN CEP44_HUMAN Q5T6H7_HUMAN STAT3_HUMAN MEOX1_HUMAN B3KS38_HUMAN DUS19_HUMAN CCD33_HUMAN SMAD3_HUMAN TOB1_HUMAN JUNB_HUMAN LMAN2_HUMAN GRB2_HUMAN MP2K4_HUMAN CASP3_HUMAN NFAC3_HUMAN LNX2_HUMAN MACF…	MK09_HUMAN	ENSG00000050748	MAPK9	mitogen-activated protein kinase 9 [Source:HGNC Symbol;Acc:6886]	GO:0008134_transcription factor binding,GO:0016301_kinase activity,GO:0004871_signal transducer activity	hsa04010:MAPK signaling pathway,hsa04012:ErbB signaling pathway,hsa04310:Wnt signaling pathway,hsa04510:Focal adhesion,hsa04620:Toll-like receptor signaling pathway,hsa04621:NOD-like receptor signaling pathway,hsa04622:RIG-I-like receptor signaling pathway,hsa04660:T cell receptor signaling pathway,hsa04664:Fc epsilon RI signaling pathway,hsa04722:Neurotrophin signaling pathway,hsa04910:Insulin s…	NA
MK10_HUMAN	CCKmodel	NA	ATF2_HUMAN ARRB2_HUMAN MCL1_HUMAN TF65_HUMAN JUN_HUMAN MP2K4_HUMAN ELK1_HUMAN ARRB1_HUMAN	ATF2_HUMAN JIP3_HUMAN LDHA_HUMAN CD2A1_HUMAN ARRB2_HUMAN MCL1_HUMAN TF65_HUMAN JIP2_HUMAN HAX1_HUMAN JUN_HUMAN TF3C1_HUMAN CE290_HUMAN ZN239_HUMAN KI26A_HUMAN B2L11_HUMAN PLIN2_HUMAN MP2K4_HUMAN MYT1_HUMAN CBP_HUMAN MABP1_HUMAN DBLOH_HUMAN ELK1_HUMAN CDK5_HUMAN 3BP5_HUMAN ARRB1_HUMAN U119A_HUMAN TNIP1_HUMAN	MK10_HUMAN	ENSG00000109339	MAPK10	mitogen-activated protein kinase 10 [Source:HGNC Symbol;Acc:6872]	GO:0016301_kinase activity,GO:0004871_signal transducer activity	hsa04010:MAPK signaling pathway,hsa04012:ErbB signaling pathway,hsa04310:Wnt signaling pathway,hsa04510:Focal adhesion,hsa04620:Toll-like receptor signaling pathway,hsa04621:NOD-like receptor signaling pathway,hsa04622:RIG-I-like receptor signaling pathway,hsa04664:Fc epsilon RI signaling pathway,hsa04722:Neurotrophin signaling pathway,hsa04910:Insulin signaling pathway,hsa04912:GnRH signaling pa…	NA
MK14_HUMAN	CCKmodel	NA	ATF2_HUMAN MK08_HUMAN TF65_HUMAN MEF2D_HUMAN MEF2C_HUMAN MP2K1_HUMAN MP2K6_HUMAN PA24A_HUMAN CASP3_HUMAN SP3_HUMAN EGFR_HUMAN AKT1_HUMAN ELK1_HUMAN MAPK2_HUMAN	Q1RMC8_HUMAN A8K6K3_HUMAN EEA1_HUMAN ATF2_HUMAN F8W7V7_HUMAN TIAR_HUMAN CCND2_HUMAN ZN142_HUMAN MP2K7_HUMAN MITF_HUMAN PLMN_HUMAN RBNS5_HUMAN TCF20_HUMAN SNAPN_HUMAN TFCP2_HUMAN P53_HUMAN CCD97_HUMAN Q59EE8_HUMAN TOLIP_HUMAN D8L7E9_HUMAN CENPC_HUMAN MK08_HUMAN TF65_HUMAN AIMP1_HUMAN DDIT3_HUMAN MAPK3_HUMAN CASP8_HUMAN DUS9_HUMAN B4DMP2_HUMAN MEF2D_HUMAN PRGC1_HUMAN MUC12_HUMAN DUS16_HUMAN B7Z773_…	MK14_HUMAN	ENSG00000112062	MAPK14	mitogen-activated protein kinase 14 [Source:HGNC Symbol;Acc:6876]	GO:0016301_kinase activity,GO:0004871_signal transducer activity	hsa04010:MAPK signaling pathway,hsa04370:VEGF signaling pathway,hsa04620:Toll-like receptor signaling pathway,hsa04621:NOD-like receptor signaling pathway,hsa04622:RIG-I-like receptor signaling pathway,hsa04660:T cell receptor signaling pathway,hsa04664:Fc epsilon RI signaling pathway,hsa04670:Leukocyte transendothelial migration,hsa04722:Neurotrophin signaling pathway,hsa04912:GnRH signaling pat…	REACT_11061:Signalling by NGF,
MP2K1_HUMAN	CCKmodel	NA	ARRB2_HUMAN BRAF_HUMAN PAK1_HUMAN MK03_HUMAN MK01_HUMAN MK14_HUMAN ARAF_HUMAN RAF1_HUMAN EGFR_HUMAN	AGTR1_HUMAN EP300_HUMAN JIP3_HUMAN PEBP1_HUMAN E7EQF2_HUMAN ARRB2_HUMAN BIEA_HUMAN BRAF_HUMAN PAK1_HUMAN F5GWT4_HUMAN MK03_HUMAN BANP_HUMAN CASP9_HUMAN GRB10_HUMAN WNK1_HUMAN MK01_HUMAN MK14_HUMAN KSR1_HUMAN 1B07_HUMAN PARVA_HUMAN ARAF_HUMAN TRIB1_HUMAN M3K8_HUMAN RAF1_HUMAN Q1HBJ4_HUMAN CDK5_HUMAN ZHX2_HUMAN LTOR3_HUMAN Q9BWJ1_HUMAN M3K4_HUMAN EGFR_HUMAN KS6A4_HUMAN M3K1_HUMAN PEBP4_HUMAN TRIB3_…	MP2K1_HUMAN	ENSG00000169032	MAP2K1	mitogen-activated protein kinase kinase 1 [Source:HGNC Symbol;Acc:6840]	GO:0019899_enzyme binding,GO:0016791_phosphatase activity,GO:0016301_kinase activity,GO:0004871_signal transducer activity	hsa04010:MAPK signaling pathway,hsa04012:ErbB signaling pathway,hsa04062:Chemokine signaling pathway,hsa04114:Oocyte meiosis,hsa04270:Vascular smooth muscle contraction,hsa04320:Dorso-ventral axis formation,hsa04370:VEGF signaling pathway,hsa04510:Focal adhesion,hsa04540:Gap junction,hsa04620:Toll-like receptor signaling pathway,hsa04650:Natural killer cell mediated cytotoxicity,hsa04660:T cell r…	NA
MP2K2_HUMAN	CCKmodel	NA	MK01_HUMAN MK03_HUMAN ARAF_HUMAN RAF1_HUMAN BRAF_HUMAN CNKR1_HUMAN	NMDZ1_HUMAN M3K8_HUMAN MK01_HUMAN RGS12_HUMAN DUS3_HUMAN MK03_HUMAN ZN207_HUMAN ARAF_HUMAN ZHX2_HUMAN DLG1_HUMAN KSR1_HUMAN Q9BWJ1_HUMAN CASP9_HUMAN RAF1_HUMAN BRAF_HUMAN CCDB1_HUMAN CSN5_HUMAN FA65B_HUMAN CNKR1_HUMAN Q1HBJ4_HUMAN NMDE4_HUMAN	MP2K2_HUMAN	ENSG00000126934	MAP2K2	mitogen-activated protein kinase kinase 2 [Source:HGNC Symbol;Acc:6842]	GO:0016301_kinase activity	hsa04010:MAPK signaling pathway,hsa04012:ErbB signaling pathway,hsa04270:Vascular smooth muscle contraction,hsa04370:VEGF signaling pathway,hsa04540:Gap junction,hsa04620:Toll-like receptor signaling pathway,hsa04650:Natural killer cell mediated cytotoxicity,hsa04660:T cell receptor signaling pathway,hsa04662:B cell receptor signaling pathway,hsa04664:Fc epsilon RI signaling pathway,hsa04720:Long…	REACT_11061:Signalling by NGF,REACT_16888:Signaling by PDGF,REACT_18266:Axon guidance,REACT_498:Signaling by Insulin receptor,REACT_9417:Signaling by EGFR,
MP2K4_HUMAN	CCKmodel	NA	ARRB2_HUMAN MK08_HUMAN KPCD_HUMAN AKT1_HUMAN M3K11_HUMAN MK10_HUMAN ARRB1_HUMAN MK09_HUMAN	MP2K7_HUMAN ARRB2_HUMAN M4K2_HUMAN MK08_HUMAN Q17RV3_HUMAN FLNC_HUMAN Q9P1M2_HUMAN M3K5_HUMAN M3K8_HUMAN B0LPE5_HUMAN A5JUZ3_HUMAN KPCD_HUMAN AKT1_HUMAN TRIB1_HUMAN M3K2_HUMAN M3K11_HUMAN M3K10_HUMAN PPM1A_HUMAN A1L4K2_HUMAN MLTK_HUMAN MK10_HUMAN COM1_HUMAN B7Z1Q3_HUMAN FLNA_HUMAN M3K4_HUMAN M3K1_HUMAN M3K7_HUMAN ARRB1_HUMAN MK09_HUMAN DUS22_HUMAN	MP2K4_HUMAN	ENSG00000065559	MAP2K4	mitogen-activated protein kinase kinase 4 [Source:HGNC Symbol;Acc:6844]	GO:0016301_kinase activity	hsa04010:MAPK signaling pathway,hsa04012:ErbB signaling pathway,hsa04620:Toll-like receptor signaling pathway,hsa04664:Fc epsilon RI signaling pathway,hsa04912:GnRH signaling pathway,hsa05120:Epithelial cell signaling in Helicobacter pylori infection,	NA
MP2K5_HUMAN	CCKmodel	NA	MK07_HUMAN KPCZ_HUMAN BAD_HUMAN GRB2_HUMAN	Q86XZ8_HUMAN XRCC6_HUMAN PAR6A_HUMAN 1433Z_HUMAN SQSTM_HUMAN ERR1_HUMAN M3K3_HUMAN RL28_HUMAN MRCKB_HUMAN MK07_HUMAN LNX2_HUMAN STABP_HUMAN KPCZ_HUMAN ASGL1_HUMAN BAD_HUMAN M3K2_HUMAN GRB2_HUMAN	MP2K5_HUMAN	ENSG00000137764	MAP2K5	mitogen-activated protein kinase kinase 5 [Source:HGNC Symbol;Acc:6845]	GO:0043167_ion binding,GO:0016301_kinase activity,GO:0004871_signal transducer activity	hsa04010:MAPK signaling pathway,hsa04540:Gap junction,hsa04722:Neurotrophin signaling pathway,	REACT_11061:Signalling by NGF,
MP2K6_HUMAN	CCKmodel	NA	MK14_HUMAN	B7Z773_HUMAN Q17RV3_HUMAN MLH1_HUMAN Q9P1M2_HUMAN DCTN1_HUMAN MK11_HUMAN M3K5_HUMAN GA45B_HUMAN MARE1_HUMAN MLTK_HUMAN Q59FK4_HUMAN MK14_HUMAN PPM1A_HUMAN GA45G_HUMAN GA45A_HUMAN TAOK2_HUMAN PKN1_HUMAN STAT4_HUMAN M3K7_HUMAN M3K4_HUMAN	MP2K6_HUMAN	ENSG00000108984	MAP2K6	mitogen-activated protein kinase kinase 6 [Source:HGNC Symbol;Acc:6846]	GO:0019899_enzyme binding,GO:0016301_kinase activity	hsa04010:MAPK signaling pathway,hsa04620:Toll-like receptor signaling pathway,hsa04664:Fc epsilon RI signaling pathway,hsa04912:GnRH signaling pathway,hsa05014:Amyotrophic lateral sclerosis (ALS),	NA
MTOR_HUMAN	CCKmodel	NA	KS6B1_HUMAN AKTS1_HUMAN RHEB_HUMAN AKT1_HUMAN B2CL1_HUMAN RICTR_HUMAN LST8_HUMAN PDPK1_HUMAN 4EBP1_HUMAN STAT3_HUMAN RPTOR_HUMAN GSK3B_HUMAN	EIF3F_HUMAN KS6B1_HUMAN TIF1A_HUMAN STRAP_HUMAN TRAP1_HUMAN CDC37_HUMAN DAP1_HUMAN CG025_HUMAN PROP_HUMAN 1433Z_HUMAN A8K0S6_HUMAN GEPH_HUMAN FNTA_HUMAN AKTS1_HUMAN ULK2_HUMAN KS6A2_HUMAN RHEB_HUMAN AKT1_HUMAN B2CL1_HUMAN UBQL1_HUMAN 4EBP3_HUMAN TGFB3_HUMAN TGFA1_HUMAN AP2B1_HUMAN CLIP1_HUMAN RICTR_HUMAN Q0VDC6_HUMAN LST8_HUMAN GNB1L_HUMAN FKBP8_HUMAN TRAF2_HUMAN ULK1_HUMAN FKB1A_HUMAN PDPK1_HUMA…	MTOR_HUMAN	ENSG00000198793	MTOR	mechanistic target of rapamycin (serine/threonine kinase) [Source:HGNC Symbol;Acc:3942]	GO:0008134_transcription factor binding,GO:0016301_kinase activity,GO:0016301_kinase activity,GO:0003677_DNA binding	NA	NA
NEMO_HUMAN	CCKmodel	NA	TF65_HUMAN IKKA_HUMAN TRAF6_HUMAN NFKB1_HUMAN IKKB_HUMAN	RS5_HUMAN IPO9_HUMAN RS10_HUMAN HCLS1_HUMAN XPO2_HUMAN PP1B_HUMAN ZBTB3_HUMAN GIT2_HUMAN DDX3X_HUMAN RS14_HUMAN B3KMM0_HUMAN TRBP2_HUMAN FBXW7_HUMAN IKBB_HUMAN ABCA1_HUMAN DYHC1_HUMAN NGAP_HUMAN RS16_HUMAN E5KNY5_HUMAN ZFAN5_HUMAN ESYT1_HUMAN RPA2_HUMAN MYH10_HUMAN RBP1_HUMAN Q59EE8_HUMAN Q5VVX3_HUMAN RL23_HUMAN RPA34_HUMAN TF65_HUMAN DDIT3_HUMAN TBK1_HUMAN SENP2_HUMAN PIDD_HUMAN CASP8_HUMAN CDC3…	NEMO_HUMAN	ENSG00000073009	IKBKG	inhibitor of kappa light polypeptide gene enhancer in B-cells, kinase gamma [Source:HGNC Symbol;Acc:5961]	GO:0043167_ion binding,GO:0004871_signal transducer activity	hsa04010:MAPK signaling pathway,hsa04062:Chemokine signaling pathway,hsa04210:Apoptosis,hsa04620:Toll-like receptor signaling pathway,hsa04621:NOD-like receptor signaling pathway,hsa04622:RIG-I-like receptor signaling pathway,hsa04623:Cytosolic DNA-sensing pathway,hsa04660:T cell receptor signaling pathway,hsa04662:B cell receptor signaling pathway,hsa04920:Adipocytokine signaling pathway,hsa0512…	REACT_6900:Signaling in Immune system,
NFKB1_HUMAN	CCKmodel	NA	FOS_HUMAN TF65_HUMAN IKKA_HUMAN MEN1_HUMAN ARAF_HUMAN STAT3_HUMAN GSK3B_HUMAN NEMO_HUMAN SP1_HUMAN IKKB_HUMAN	SPP2A_HUMAN DDX3X_HUMAN FOS_HUMAN EP300_HUMAN TNR6B_HUMAN RGS14_HUMAN SPTA2_HUMAN E7EQF2_HUMAN IKBB_HUMAN NGAP_HUMAN ERCC6_HUMAN RPA2_HUMAN THIO_HUMAN CARM1_HUMAN LPPRC_HUMAN APLP2_HUMAN CFLAR_HUMAN PLD3_HUMAN UB2D3_HUMAN RPA34_HUMAN TF65_HUMAN RS13_HUMAN IKKA_HUMAN NCOA1_HUMAN MEN1_HUMAN AACT_HUMAN SARAF_HUMAN ANDR_HUMAN FBW1B_HUMAN PHS_HUMAN IKBA_HUMAN F5GXI9_HUMAN GSLG1_HUMAN ATP5J_HUMAN RL6_H…	NFKB1_HUMAN	ENSG00000109320	NFKB1	nuclear factor of kappa light polypeptide gene enhancer in B-cells 1 [Source:HGNC Symbol;Acc:7794]	GO:0003677_DNA binding,GO:0001071_nucleic acid binding transcription factor activity	hsa04010:MAPK signaling pathway,hsa04062:Chemokine signaling pathway,hsa04210:Apoptosis,hsa04620:Toll-like receptor signaling pathway,hsa04621:NOD-like receptor signaling pathway,hsa04622:RIG-I-like receptor signaling pathway,hsa04623:Cytosolic DNA-sensing pathway,hsa04660:T cell receptor signaling pathway,hsa04662:B cell receptor signaling pathway,hsa04722:Neurotrophin signaling pathway,hsa04920…	REACT_11061:Signalling by NGF,REACT_6900:Signaling in Immune system,
NR2C2_HUMAN	CCKmodel	NA	IKKA_HUMAN IKKB_HUMAN	PEBP1_HUMAN IKKA_HUMAN ANDR_HUMAN TAB2_HUMAN JAZF1_HUMAN ESR1_HUMAN HDAC4_HUMAN HDAC3_HUMAN NR2CA_HUMAN TRAF2_HUMAN CD2AP_HUMAN IKKB_HUMAN HNF4A_HUMAN NR2C1_HUMAN	NR2C2_HUMAN	ENSG00000177463	NR2C2	nuclear receptor subfamily 2, group C, member 2 [Source:HGNC Symbol;Acc:7972]	GO:0043167_ion binding,GO:0004871_signal transducer activity,GO:0003677_DNA binding,GO:0001071_nucleic acid binding transcription factor activity,GO:0000988_protein binding transcription factor activity	NA	NA
P85A_HUMAN	CCKmodel	NA	CTNB1_HUMAN SHC1_HUMAN MK08_HUMAN SRC_HUMAN JAK2_HUMAN FAK2_HUMAN SOS1_HUMAN GRB2_HUMAN KAP2_HUMAN ARAF_HUMAN RASH_HUMAN CRK_HUMAN EGFR_HUMAN PLCG1_HUMAN PK3CB_HUMAN FAK1_HUMAN IRS1_HUMAN BCAR1_HUMAN PAXI_HUMAN	TIE2_HUMAN AIRE_HUMAN CTNB1_HUMAN CSDC2_HUMAN KI2L1_HUMAN EPHA2_HUMAN TGON2_HUMAN DLGP4_HUMAN VP13A_HUMAN NELFB_HUMAN ASAP2_HUMAN IGF1R_HUMAN PEBP1_HUMAN INSR_HUMAN KSYK_HUMAN DLX2_HUMAN RPGF1_HUMAN ZC4H2_HUMAN ERBB2_HUMAN GBRA3_HUMAN SCG2_HUMAN TIRAP_HUMAN MYLK_HUMAN RPA2_HUMAN CTLA4_HUMAN STF1_HUMAN PROF1_HUMAN MAP4_HUMAN TULP4_HUMAN DLGP2_HUMAN INP4A_HUMAN TYK2_HUMAN SHC1_HUMAN MK08_HUMAN KHDR…	P85A_HUMAN	ENSG00000145675	PIK3R1	phosphoinositide-3-kinase, regulatory subunit 1 (alpha) [Source:HGNC Symbol;Acc:8979]	GO:0030234_enzyme regulator activity,GO:0019899_enzyme binding,GO:0016301_kinase activity,GO:0008289_lipid binding,GO:0006630_lipid binding	hsa04012:ErbB signaling pathway,hsa04062:Chemokine signaling pathway,hsa04070:Phosphatidylinositol signaling system,hsa04150:mTOR signaling pathway,hsa04210:Apoptosis,hsa04370:VEGF signaling pathway,hsa04510:Focal adhesion,hsa04620:Toll-like receptor signaling pathway,hsa04630:Jak-STAT signaling pathway,hsa04650:Natural killer cell mediated cytotoxicity,hsa04660:T cell receptor signaling pathway,…	REACT_11061:Signalling by NGF,REACT_16888:Signaling by PDGF,REACT_498:Signaling by Insulin receptor,REACT_604:Hemostasis,REACT_6900:Signaling in Immune system,REACT_9417:Signaling by EGFR,
PA24A_HUMAN	CCKmodel	NA	TF65_HUMAN SP1_HUMAN MK14_HUMAN ITAV_HUMAN CASP3_HUMAN SP3_HUMAN KPCA_HUMAN	CASP4_HUMAN TF65_HUMAN CASP8_HUMAN CASP1_HUMAN ELF3_HUMAN GAGD2_HUMAN MK14_HUMAN CASP7_HUMAN JAK1_HUMAN ITAV_HUMAN CQ059_HUMAN CASP3_HUMAN CAP1_HUMAN D3DPU2_HUMAN UBXN1_HUMAN MKNK1_HUMAN KAT5_HUMAN KPCA_HUMAN	PA24A_HUMAN	ENSG00000116711	PLA2G4A	phospholipase A2, group IVA (cytosolic, calcium-dependent) [Source:HGNC Symbol;Acc:9035]	GO:0043167_ion binding,GO:0008289_lipid binding,GO:0006630_lipid binding	hsa00564:Glycerophospholipid metabolism,hsa00565:Ether lipid metabolism,hsa00590:Arachidonic acid metabolism,hsa00591:Linoleic acid metabolism,hsa00592:alpha-Linolenic acid metabolism,hsa04010:MAPK signaling pathway,hsa04270:Vascular smooth muscle contraction,hsa04370:VEGF signaling pathway,hsa04664:Fc epsilon RI signaling pathway,hsa04666:Fc gamma R-mediated phagocytosis,hsa04730:Long-term depre…	REACT_15295:Opioid Signalling,
PAK1_HUMAN	CCKmodel	NA	CTNB1_HUMAN KGP1_HUMAN CDC42_HUMAN PAXI_HUMAN RAF1_HUMAN RAC1_HUMAN EGFR_HUMAN AKT1_HUMAN FOXO1_HUMAN GRB2_HUMAN KPCD_HUMAN MK01_HUMAN MP2K1_HUMAN SNAI1_HUMAN PDPK1_HUMAN PLCG1_HUMAN BAD_HUMAN SP1_HUMAN	CTNB1_HUMAN GIT2_HUMAN ARHG2_HUMAN Q96K00_HUMAN NCK1_HUMAN ERBB2_HUMAN RHOU_HUMAN CD11A_HUMAN CHP1_HUMAN MYLK_HUMAN PPM1F_HUMAN B2R6C9_HUMAN KGP1_HUMAN CDC42_HUMAN A4D2P0_HUMAN DYL2_HUMAN PGM1_HUMAN ABI3_HUMAN PAXI_HUMAN BAIP2_HUMAN LIMK1_HUMAN B2R4P9_HUMAN PPM1E_HUMAN CSK22_HUMAN CD11B_HUMAN RAF1_HUMAN E9PH94_HUMAN ZNF83_HUMAN RHOJ_HUMAN RAC1_HUMAN ARC1B_HUMAN M3K1_HUMAN EGFR_HUMAN HGS_HUMAN B7Z…	PAK1_HUMAN	ENSG00000149269	PAK1	p21 protein (Cdc42/Rac)-activated kinase 1 [Source:HGNC Symbol;Acc:8590]	GO:0016301_kinase activity	hsa04010:MAPK signaling pathway,hsa04012:ErbB signaling pathway,hsa04062:Chemokine signaling pathway,hsa04360:Axon guidance,hsa04510:Focal adhesion,hsa04650:Natural killer cell mediated cytotoxicity,hsa04660:T cell receptor signaling pathway,hsa04666:Fc gamma R-mediated phagocytosis,hsa04810:Regulation of actin cytoskeleton,hsa05120:Epithelial cell signaling in Helicobacter pylori infection,hsa05…	NA
PAXI_HUMAN	CCKmodel	NA	MK08_HUMAN PAK1_HUMAN ITB1_HUMAN SRC_HUMAN PTN11_HUMAN GSK3B_HUMAN FAK2_HUMAN GRB2_HUMAN CRK_HUMAN ITAV_HUMAN FAK1_HUMAN BCAR1_HUMAN P85A_HUMAN	GIT2_HUMAN 2A5G_HUMAN ASAP2_HUMAN NCK1_HUMAN GSK3A_HUMAN MK08_HUMAN PAK1_HUMAN ITB5_HUMAN TBG1_HUMAN PUR2_HUMAN PTPRC_HUMAN ITB1_HUMAN BCR_HUMAN PTPRH_HUMAN CRKL_HUMAN SRC_HUMAN CR3L2_HUMAN PTN11_HUMAN PTPRO_HUMAN GSK3B_HUMAN FAK2_HUMAN ILK_HUMAN SAHH_HUMAN ITB3_HUMAN GRB2_HUMAN TBA3C_HUMAN TBA1B_HUMAN PTPRZ_HUMAN RPAC2_HUMAN FINC_HUMAN VINC_HUMAN MERL_HUMAN DGUOK_HUMAN TBA8_HUMAN CRK_HUMAN PTN12…	PAXI_HUMAN	ENSG00000089159	PXN	paxillin [Source:HGNC Symbol;Acc:9718]	GO:0043167_ion binding,GO:0008092_cytoskeletal protein binding	hsa04062:Chemokine signaling pathway,hsa04370:VEGF signaling pathway,hsa04510:Focal adhesion,hsa04670:Leukocyte transendothelial migration,hsa04810:Regulation of actin cytoskeleton,	NA
PDPK1_HUMAN	CCKmodel	NA	KS6B1_HUMAN MK08_HUMAN KS6A1_HUMAN PAK1_HUMAN KPCE_HUMAN KAPCA_HUMAN MTOR_HUMAN KPCD_HUMAN KPCB_HUMAN AKT1_HUMAN IRS1_HUMAN SRC_HUMAN FAK2_HUMAN KPCZ_HUMAN	KS6B1_HUMAN MTMR5_HUMAN GNDS_HUMAN 1433F_HUMAN XRCC6_HUMAN STRAP_HUMAN AKT3_HUMAN MK08_HUMAN ZN133_HUMAN NIPA_HUMAN KS6A1_HUMAN PAK1_HUMAN KPCE_HUMAN PEA15_HUMAN KAPCA_HUMAN PTPRC_HUMAN HS90A_HUMAN LC7L2_HUMAN XPO7_HUMAN MTOR_HUMAN KPCD_HUMAN PHAX_HUMAN DDIT4_HUMAN PDIP2_HUMAN PRS23_HUMAN CDAN1_HUMAN KPCB_HUMAN PTPRJ_HUMAN CAR11_HUMAN AKT1_HUMAN IRS1_HUMAN ILK_HUMAN PTPRK_HUMAN GIT1_HUMAN SNF5_HU…	PDPK1_HUMAN	ENSG00000140992	PDPK1	3-phosphoinositide dependent protein kinase-1 [Source:HGNC Symbol;Acc:8816]	GO:0016301_kinase activity	hsa03320:PPAR signaling pathway,hsa04150:mTOR signaling pathway,hsa04510:Focal adhesion,hsa04910:Insulin signaling pathway,hsa04960:Aldosterone-regulated sodium reabsorption,hsa05213:Endometrial cancer,hsa05215:Prostate cancer,hsa05223:Non-small cell lung cancer,	REACT_11061:Signalling by NGF,REACT_498:Signaling by Insulin receptor,REACT_6900:Signaling in Immune system,
PGH2_HUMAN	CCKmodel	NA	EGFR_HUMAN	CSN5_HUMAN ABHGA_HUMAN CAV1_HUMAN NUCB1_HUMAN EGFR_HUMAN	PGH2_HUMAN	ENSG00000073756	PTGS2	prostaglandin-endoperoxide synthase 2 (prostaglandin G/H synthase and cyclooxygenase) [Source:HGNC Symbol;Acc:9605]	GO:0043167_ion binding,GO:0019899_enzyme binding,GO:0016491_oxidoreductase activity,GO:0008289_lipid binding,GO:0006630_lipid binding	hsa00590:Arachidonic acid metabolism,hsa04370:VEGF signaling pathway,hsa05200:Pathways in cancer,hsa05222:Small cell lung cancer,	REACT_13433:Biological oxidations,REACT_15314:Hormone biosynthesis,REACT_649:Phase 1 functionalization,
PK3CB_HUMAN	CCKmodel	NA	P85A_HUMAN	TFCP2_HUMAN DVL3_HUMAN HEM1_HUMAN HPS6_HUMAN AGTR2_HUMAN NEP_HUMAN P85A_HUMAN 1433T_HUMAN	PK3CB_HUMAN	ENSG00000051382	PIK3CB	phosphatidylinositol-4,5-bisphosphate 3-kinase, catalytic subunit beta [Source:HGNC Symbol;Acc:8976]	GO:0016301_kinase activity	hsa00562:Inositol phosphate metabolism,hsa04012:ErbB signaling pathway,hsa04062:Chemokine signaling pathway,hsa04070:Phosphatidylinositol signaling system,hsa04150:mTOR signaling pathway,hsa04210:Apoptosis,hsa04370:VEGF signaling pathway,hsa04510:Focal adhesion,hsa04620:Toll-like receptor signaling pathway,hsa04630:Jak-STAT signaling pathway,hsa04650:Natural killer cell mediated cytotoxicity,hsa0…	REACT_11061:Signalling by NGF,REACT_16888:Signaling by PDGF,REACT_498:Signaling by Insulin receptor,REACT_604:Hemostasis,REACT_6900:Signaling in Immune system,
PLCB1_HUMAN	CCKmodel	NA	MK03_HUMAN KPCD_HUMAN KPCA_HUMAN	TFCP2_HUMAN CTBP2_HUMAN MK03_HUMAN KPCD_HUMAN TRPC3_HUMAN Q9BWJ1_HUMAN CEP76_HUMAN SPTB2_HUMAN TRPM7_HUMAN CTBP1_HUMAN Q1HBJ4_HUMAN KPCA_HUMAN	PLCB1_HUMAN	ENSG00000182621	PLCB1	phospholipase C, beta 1 (phosphoinositide-specific) [Source:HGNC Symbol;Acc:15917]	GO:0043167_ion binding,GO:0030234_enzyme regulator activity,GO:0019899_enzyme binding,GO:0008289_lipid binding,GO:0006630_lipid binding,GO:0004871_signal transducer activity	hsa00562:Inositol phosphate metabolism,hsa04020:Calcium signaling pathway,hsa04062:Chemokine signaling pathway,hsa04070:Phosphatidylinositol signaling system,hsa04270:Vascular smooth muscle contraction,hsa04310:Wnt signaling pathway,hsa04540:Gap junction,hsa04720:Long-term potentiation,hsa04730:Long-term depression,hsa04912:GnRH signaling pathway,hsa04916:Melanogenesis,hsa05010:Alzheimer's diseas…	REACT_15295:Opioid Signalling,REACT_15380:Diabetes pathways,REACT_604:Hemostasis,
PLCG1_HUMAN	CCKmodel	NA	SHC1_HUMAN PAK1_HUMAN RHOA_HUMAN JAK2_HUMAN LYN_HUMAN SOS1_HUMAN GRB2_HUMAN KAP2_HUMAN EGFR_HUMAN P85A_HUMAN RYR1_HUMAN DYN1_HUMAN FAK1_HUMAN RAF1_HUMAN	AIRE_HUMAN SC24B_HUMAN TGON2_HUMAN AGTR1_HUMAN PECA1_HUMAN NELFB_HUMAN ASAP2_HUMAN DDR1_HUMAN INSR_HUMAN KSYK_HUMAN NCK1_HUMAN ERBB2_HUMAN SNX7_HUMAN MAP4_HUMAN HCK_HUMAN SHC1_HUMAN KHDR1_HUMAN LTK_HUMAN HNRPQ_HUMAN SH22A_HUMAN RGS7_HUMAN PAK1_HUMAN ERBB3_HUMAN VAV3_HUMAN PERE_HUMAN ITK_HUMAN DAPP1_HUMAN FANCA_HUMAN FCG2C_HUMAN FLNC_HUMAN GBLP_HUMAN DLP1_HUMAN RHOA_HUMAN PGFRA_HUMAN ADNP_HUMAN GR…	PLCG1_HUMAN	ENSG00000124181	PLCG1	phospholipase C, gamma 1 [Source:HGNC Symbol;Acc:9065]	GO:0043167_ion binding,GO:0004871_signal transducer activity	hsa00562:Inositol phosphate metabolism,hsa04012:ErbB signaling pathway,hsa04020:Calcium signaling pathway,hsa04070:Phosphatidylinositol signaling system,hsa04370:VEGF signaling pathway,hsa04650:Natural killer cell mediated cytotoxicity,hsa04660:T cell receptor signaling pathway,hsa04664:Fc epsilon RI signaling pathway,hsa04666:Fc gamma R-mediated phagocytosis,hsa04670:Leukocyte transendothelial m…	NA
PPARG_HUMAN	CCKmodel	NA	MK08_HUMAN MK01_HUMAN FOXO1_HUMAN CLUS_HUMAN	ZBTB3_HUMAN EP300_HUMAN MI4GD_HUMAN IKBB_HUMAN TIF1A_HUMAN MSX2_HUMAN GRDN_HUMAN MK08_HUMAN PIT1_HUMAN ZBT20_HUMAN SERPH_HUMAN PRGC1_HUMAN NCOA1_HUMAN VATC1_HUMAN ANDR_HUMAN NR0B1_HUMAN BRD8_HUMAN PPARA_HUMAN NCOR1_HUMAN STMN1_HUMAN PR285_HUMAN RXRG_HUMAN HS90B_HUMAN SVIL_HUMAN B6ZGU0_HUMAN KIF1A_HUMAN ZN496_HUMAN UBP11_HUMAN RB_HUMAN PIAS1_HUMAN FABPL_HUMAN TDIF2_HUMAN CSN5_HUMAN C9JFD3_HUMAN A2…	PPARG_HUMAN	ENSG00000132170	PPARG	peroxisome proliferator-activated receptor gamma [Source:HGNC Symbol;Acc:9236]	GO:0043167_ion binding,GO:0019899_enzyme binding,GO:0008134_transcription factor binding,GO:0008289_lipid binding,GO:0006630_lipid binding,GO:0004871_signal transducer activity,GO:0003677_DNA binding,GO:0001071_nucleic acid binding transcription factor activity	hsa03320:PPAR signaling pathway,hsa05016:Huntington's disease,hsa05200:Pathways in cancer,hsa05216:Thyroid cancer,	NA
PTEN_HUMAN	CCKmodel	NA	AKT1_HUMAN	HBA_HUMAN MAST3_HUMAN NHRF2_HUMAN CDC27_HUMAN CSK22_HUMAN ANDR_HUMAN AKT1_HUMAN ANGI_HUMAN CSN6_HUMAN FRK_HUMAN STK11_HUMAN MAGI2_HUMAN UT14A_HUMAN UBC_HUMAN MVP_HUMAN PP1A_HUMAN SCG1_HUMAN NHRF1_HUMAN NEDD4_HUMAN ESR1_HUMAN CSK21_HUMAN MAGI3_HUMAN PGFRB_HUMAN BMI1_HUMAN	PTEN_HUMAN	ENSG00000171862	PTEN	phosphatase and tensin homolog [Source:HGNC Symbol;Acc:9588]	GO:0043167_ion binding,GO:0019899_enzyme binding,GO:0016791_phosphatase activity,GO:0008289_lipid binding,GO:0006630_lipid binding	hsa00562:Inositol phosphate metabolism,hsa04070:Phosphatidylinositol signaling system,hsa04115:p53 signaling pathway,hsa04510:Focal adhesion,hsa04530:Tight junction,hsa05200:Pathways in cancer,hsa05213:Endometrial cancer,hsa05214:Glioma,hsa05215:Prostate cancer,hsa05218:Melanoma,hsa05222:Small cell lung cancer,	REACT_11061:Signalling by NGF,REACT_6900:Signaling in Immune system,
PTN11_HUMAN	CCKmodel	NA	IKKA_HUMAN SRC_HUMAN JAK2_HUMAN PAXI_HUMAN IRS1_HUMAN GASR_HUMAN EGFR_HUMAN SOS1_HUMAN FAK2_HUMAN KPCA_HUMAN GRB2_HUMAN KPCB_HUMAN FAK1_HUMAN KPCL_HUMAN	TIE2_HUMAN A8K6I5_HUMAN KI2L1_HUMAN PECA1_HUMAN DDR1_HUMAN PK3CG_HUMAN IGF1R_HUMAN INSR_HUMAN RPGF1_HUMAN ERBB2_HUMAN SLAF1_HUMAN SIT1_HUMAN ROS1_HUMAN B3KT19_HUMAN IKKA_HUMAN HNRPQ_HUMAN TNR1A_HUMAN PILRB_HUMAN BCR_HUMAN FRS2_HUMAN PGFRA_HUMAN CRKL_HUMAN TERT_HUMAN SRC_HUMAN NGF_HUMAN JAK2_HUMAN CASL_HUMAN GRB7_HUMAN FA59A_HUMAN PAXI_HUMAN VGFR3_HUMAN FCRL3_HUMAN IRS1_HUMAN LEPR_HUMAN STAT1_HUMA…	PTN11_HUMAN	ENSG00000179295	PTPN11	protein tyrosine phosphatase, non-receptor type 11 [Source:HGNC Symbol;Acc:9644]	GO:0016791_phosphatase activity	hsa04630:Jak-STAT signaling pathway,hsa04650:Natural killer cell mediated cytotoxicity,hsa04670:Leukocyte transendothelial migration,hsa04722:Neurotrophin signaling pathway,hsa04920:Adipocytokine signaling pathway,hsa05120:Epithelial cell signaling in Helicobacter pylori infection,hsa05211:Renal cell carcinoma,hsa05220:Chronic myeloid leukemia,	REACT_16888:Signaling by PDGF,REACT_604:Hemostasis,REACT_6900:Signaling in Immune system,REACT_9417:Signaling by EGFR,
RAC1_HUMAN	CCKmodel	NA	KS6B1_HUMAN CDC42_HUMAN PAK1_HUMAN STAT3_HUMAN FAK1_HUMAN AKT1_HUMAN KPCA_HUMAN	KS6B1_HUMAN UNKL_HUMAN ARHG2_HUMAN GDIR2_HUMAN RTKN_HUMAN WASF1_HUMAN OPHN1_HUMAN OCRL_HUMAN CY24B_HUMAN STAU1_HUMAN RBP1_HUMAN PKHG2_HUMAN MCM3A_HUMAN IQGA1_HUMAN KALRN_HUMAN C42S1_HUMAN CDC42_HUMAN B3KT19_HUMAN HPS4_HUMAN DEFI6_HUMAN CYFP1_HUMAN FHOD1_HUMAN Q7Z6F6_HUMAN PAK1_HUMAN ACTS_HUMAN VAV3_HUMAN IMA7_HUMAN GRN_HUMAN RHG01_HUMAN PAR6A_HUMAN PAK3_HUMAN RHG27_HUMAN ARHGP_HUMAN TNR12_HUMAN M…	RAC1_HUMAN	ENSG00000136238	RAC1	ras-related C3 botulinum toxin substrate 1 (rho family, small GTP binding protein Rac1) [Source:HGNC Symbol;Acc:9801]	GO:0019899_enzyme binding,GO:0003924_GTPase activity	hsa04010:MAPK signaling pathway,hsa04062:Chemokine signaling pathway,hsa04310:Wnt signaling pathway,hsa04360:Axon guidance,hsa04370:VEGF signaling pathway,hsa04510:Focal adhesion,hsa04520:Adherens junction,hsa04620:Toll-like receptor signaling pathway,hsa04650:Natural killer cell mediated cytotoxicity,hsa04662:B cell receptor signaling pathway,hsa04664:Fc epsilon RI signaling pathway,hsa04666:Fc …	NA
RAF1_HUMAN	CCKmodel	NA	MP2K2_HUMAN ARRB2_HUMAN MK08_HUMAN 1433B_HUMAN PAK1_HUMAN KAPCA_HUMAN SRC_HUMAN JAK2_HUMAN MP2K1_HUMAN RHEB_HUMAN BCL2_HUMAN MK07_HUMAN KPCA_HUMAN RASH_HUMAN AKT1_HUMAN B2CL1_HUMAN PLCG1_HUMAN MK01_HUMAN CNKR1_HUMAN BAD_HUMAN GBG2_HUMAN KPCZ_HUMAN	TCPG_HUMAN AGTR1_HUMAN RBL2_HUMAN 2A5G_HUMAN JIP3_HUMAN PEBP1_HUMAN INSR_HUMAN TOPK_HUMAN MP2K2_HUMAN 1433F_HUMAN ARRB2_HUMAN RFXK_HUMAN CFLAR_HUMAN K1C19_HUMAN MK08_HUMAN KPB2_HUMAN LTK_HUMAN 1433B_HUMAN PAK1_HUMAN UB2D2_HUMAN ANDR_HUMAN A8MY87_HUMAN MYC_HUMAN K1C18_HUMAN PAK3_HUMAN 1433Z_HUMAN NUD14_HUMAN KAPCA_HUMAN RASM_HUMAN GBLP_HUMAN Q6FH21_HUMAN 1433G_HUMAN TIM50_HUMAN MS18B_HUMAN CASP9_H…	RAF1_HUMAN	ENSG00000132155	RAF1	v-raf-1 murine leukemia viral oncogene homolog 1 [Source:HGNC Symbol;Acc:9829]	GO:0043167_ion binding,GO:0019899_enzyme binding,GO:0016301_kinase activity,GO:0004871_signal transducer activity	hsa04010:MAPK signaling pathway,hsa04012:ErbB signaling pathway,hsa04062:Chemokine signaling pathway,hsa04270:Vascular smooth muscle contraction,hsa04370:VEGF signaling pathway,hsa04510:Focal adhesion,hsa04540:Gap junction,hsa04650:Natural killer cell mediated cytotoxicity,hsa04660:T cell receptor signaling pathway,hsa04662:B cell receptor signaling pathway,hsa04664:Fc epsilon RI signaling pathwa…	REACT_11061:Signalling by NGF,REACT_16888:Signaling by PDGF,REACT_18266:Axon guidance,REACT_498:Signaling by Insulin receptor,REACT_9417:Signaling by EGFR,
RASH_HUMAN	CCKmodel	NA	MK08_HUMAN BRAF_HUMAN SRC_HUMAN SOS1_HUMAN GRB2_HUMAN BCL2_HUMAN ARAF_HUMAN RAF1_HUMAN RAF1_HUMAN KPCZ_HUMAN P85A_HUMAN	BRAP_HUMAN AGTR1_HUMAN PK3CG_HUMAN INSR_HUMAN RUXE_HUMAN NMDZ1_HUMAN GNDS_HUMAN MK08_HUMAN ICMT_HUMAN RASF5_HUMAN IRAK2_HUMAN PK3CA_HUMAN ITSN1_HUMAN FHOD1_HUMAN BRAF_HUMAN K1C18_HUMAN TLR2_HUMAN NMDE4_HUMAN SRC_HUMAN ARHG1_HUMAN RASF2_HUMAN PLCE1_HUMAN SHOC2_HUMAN AFAD_HUMAN RASF1_HUMAN SOS1_HUMAN TIAM1_HUMAN TIG3_HUMAN TLR9_HUMAN P73_HUMAN RGL1_HUMAN GDS1_HUMAN PK3CD_HUMAN GRB2_HUMAN RGR_HUMAN …	RASH_HUMAN	ENSG00000174775	HRAS	v-Ha-ras Harvey rat sarcoma viral oncogene homolog [Source:HGNC Symbol;Acc:5173]	GO:0030234_enzyme regulator activity,GO:0003924_GTPase activity	hsa04010:MAPK signaling pathway,hsa04012:ErbB signaling pathway,hsa04062:Chemokine signaling pathway,hsa04144:Endocytosis,hsa04360:Axon guidance,hsa04370:VEGF signaling pathway,hsa04510:Focal adhesion,hsa04530:Tight junction,hsa04540:Gap junction,hsa04650:Natural killer cell mediated cytotoxicity,hsa04660:T cell receptor signaling pathway,hsa04662:B cell receptor signaling pathway,hsa04664:Fc eps…	REACT_11061:Signalling by NGF,REACT_16888:Signaling by PDGF,REACT_18266:Axon guidance,REACT_498:Signaling by Insulin receptor,REACT_604:Hemostasis,REACT_6900:Signaling in Immune system,REACT_9417:Signaling by EGFR,
RGS2_HUMAN	CCKmodel	NA	KGP1_HUMAN KPCB_HUMAN RAF1_HUMAN KPCA_HUMAN	DNLI1_HUMAN RAP1B_HUMAN DDR1_HUMAN XRCC6_HUMAN ARFG1_HUMAN CHD3_HUMAN CCNH_HUMAN KGP1_HUMAN Q5VVX3_HUMAN IR3IP_HUMAN REEP5_HUMAN ADCY5_HUMAN CATB_HUMAN MTUS2_HUMAN NINL_HUMAN CLCA_HUMAN GNAQ_HUMAN A1L494_HUMAN UBC_HUMAN GNA15_HUMAN Q8WWN6_HUMAN PRKN2_HUMAN Q86UC6_HUMAN GNAS3_HUMAN MON1A_HUMAN DUS21_HUMAN SCN5A_HUMAN VPS29_HUMAN KPCB_HUMAN GLU2B_HUMAN ZYX_HUMAN FZD5_HUMAN KPCG_HUMAN GDE1_HUMAN RAB…	RGS2_HUMAN	ENSG00000116741	RGS2	regulator of G-protein signaling 2, 24kDa [Source:HGNC Symbol;Acc:9998]	GO:0030234_enzyme regulator activity,GO:0004871_signal transducer activity	NA	NA
RHEB_HUMAN	CCKmodel	NA	MTOR_HUMAN RAF1_HUMAN RAF1_HUMAN LST8_HUMAN BCL2_HUMAN RPTOR_HUMAN	ARI2_HUMAN ECSIT_HUMAN RAB7A_HUMAN TSC1_HUMAN MTOR_HUMAN PRAF1_HUMAN ATR_HUMAN BNIP3_HUMAN RAB9A_HUMAN TSC2_HUMAN RAF1_HUMAN NCAM1_HUMAN G3P_HUMAN LST8_HUMAN FKBP8_HUMAN PSN2_HUMAN BCL2_HUMAN ATM_HUMAN RPTOR_HUMAN BNI3L_HUMAN A2MG_HUMAN PDE6D_HUMAN CREB3_HUMAN	RHEB_HUMAN	ENSG00000106615	RHEB	Ras homolog enriched in brain [Source:HGNC Symbol;Acc:10011]	GO:0043167_ion binding,GO:0003924_GTPase activity	hsa04150:mTOR signaling pathway,hsa04910:Insulin signaling pathway,	REACT_498:Signaling by Insulin receptor,
RHOA_HUMAN	CCKmodel	NA	ITPR1_HUMAN MK08_HUMAN KAPCA_HUMAN CNKR1_HUMAN PLCG1_HUMAN ARHGC_HUMAN ROCK1_HUMAN RAF1_HUMAN KPCZ_HUMAN	ITPR1_HUMAN ARHG2_HUMAN RTKN_HUMAN OPHN1_HUMAN Q5SQI5_HUMAN SRGP1_HUMAN GNA12_HUMAN ARHGI_HUMAN PKHG2_HUMAN A9CQZ6_HUMAN MK08_HUMAN ICMT_HUMAN CASP8_HUMAN SMAD2_HUMAN DEFI6_HUMAN KCNA2_HUMAN VAV3_HUMAN RHG01_HUMAN TNFL6_HUMAN ARHGP_HUMAN A8CGI1_HUMAN MPRIP_HUMAN KAPCA_HUMAN DAAM1_HUMAN TNR1A_HUMAN GBLP_HUMAN DGKQ_HUMAN RHG35_HUMAN BCR_HUMAN UBC_HUMAN TGM2_HUMAN NUCL_HUMAN SPRE2_HUMAN RHG10_HUMAN …	RHOA_HUMAN	ENSG00000067560	RHOA	ras homolog family member A [Source:HGNC Symbol;Acc:667]	GO:0008092_cytoskeletal protein binding,GO:0003924_GTPase activity	hsa04062:Chemokine signaling pathway,hsa04270:Vascular smooth muscle contraction,hsa04310:Wnt signaling pathway,hsa04350:TGF-beta signaling pathway,hsa04360:Axon guidance,hsa04510:Focal adhesion,hsa04520:Adherens junction,hsa04530:Tight junction,hsa04660:T cell receptor signaling pathway,hsa04670:Leukocyte transendothelial migration,hsa04722:Neurotrophin signaling pathway,hsa04810:Regulation of a…	NA
RICTR_HUMAN	CCKmodel	NA	KS6B1_HUMAN MTOR_HUMAN LST8_HUMAN SIN1_HUMAN AKT1_HUMAN	KS6B1_HUMAN MTOR_HUMAN B0LPE5_HUMAN ILK_HUMAN LST8_HUMAN 1433S_HUMAN PRR5L_HUMAN SIN1_HUMAN HSP71_HUMAN AKT1_HUMAN GNB1L_HUMAN	RICTR_HUMAN	ENSG00000164327	RICTOR	RPTOR independent companion of MTOR, complex 2 [Source:HGNC Symbol;Acc:28611]	NA	hsa04150:mTOR signaling pathway,	REACT_11061:Signalling by NGF,
ROCK1_HUMAN	CCKmodel	NA	RHOA_HUMAN CASP3_HUMAN SP3_HUMAN IRS1_HUMAN	ADDA_HUMAN LIMK2_HUMAN F124A_HUMAN Q9BVT0_HUMAN SMAD2_HUMAN DPYL2_HUMAN MAGB4_HUMAN RHOC_HUMAN RHOA_HUMAN RBTN2_HUMAN RPC3_HUMAN VIME_HUMAN ATM_HUMAN MYPT1_HUMAN DAPK3_HUMAN CF165_HUMAN CASP3_HUMAN GAB1_HUMAN PROF2_HUMAN RND3_HUMAN MPIP1_HUMAN DPYL1_HUMAN PKN1_HUMAN TS101_HUMAN IRS1_HUMAN LIMK1_HUMAN DESM_HUMAN GFAP_HUMAN EZRI_HUMAN	ROCK1_HUMAN	ENSG00000067900	ROCK1	Rho-associated, coiled-coil containing protein kinase 1 [Source:HGNC Symbol;Acc:10251]	GO:0043167_ion binding,GO:0019899_enzyme binding,GO:0016301_kinase activity	hsa04062:Chemokine signaling pathway,hsa04270:Vascular smooth muscle contraction,hsa04310:Wnt signaling pathway,hsa04350:TGF-beta signaling pathway,hsa04360:Axon guidance,hsa04510:Focal adhesion,hsa04670:Leukocyte transendothelial migration,hsa04810:Regulation of actin cytoskeleton,hsa05130:Pathogenic Escherichia coli infection,	REACT_578:Apoptosis,
RPTOR_HUMAN	CCKmodel	NA	KS6B1_HUMAN KS6A1_HUMAN MTOR_HUMAN RHEB_HUMAN AKTS1_HUMAN KS6A3_HUMAN 4EBP1_HUMAN	KS6B1_HUMAN KS6A1_HUMAN MTOR_HUMAN RHEB_HUMAN Q1HBJ4_HUMAN AKTS1_HUMAN KS6A3_HUMAN 4EBP1_HUMAN	RPTOR_HUMAN	ENSG00000141564	RPTOR	regulatory associated protein of MTOR, complex 1 [Source:HGNC Symbol;Acc:30287]	GO:0019899_enzyme binding,GO:0008134_transcription factor binding,GO:0003677_DNA binding	hsa04150:mTOR signaling pathway,hsa04910:Insulin signaling pathway,	REACT_498:Signaling by Insulin receptor,
RS6_HUMAN	CCKmodel	NA	KS6B1_HUMAN M3K14_HUMAN KS6A1_HUMAN KAPCB_HUMAN	KS6B1_HUMAN M3K14_HUMAN STAU1_HUMAN KS6A1_HUMAN PASK_HUMAN PG12A_HUMAN HS90B_HUMAN M3K1_HUMAN KS6B2_HUMAN NOE2_HUMAN ATF4_HUMAN KAPCB_HUMAN Q59H88_HUMAN KS6A2_HUMAN GLU2B_HUMAN	RS6_HUMAN	ENSG00000137154	RPS6	ribosomal protein S6 [Source:HGNC Symbol;Acc:10429]	GO:0019899_enzyme binding,GO:0003735_structural constituent of ribosome	hsa03010:Ribosome,hsa04150:mTOR signaling pathway,hsa04910:Insulin signaling pathway,	REACT_17015:Metabolism of proteins,REACT_1762:3' -UTR-mediated translational regulation,REACT_498:Signaling by Insulin receptor,REACT_6167:Influenza Infection,REACT_71:Gene Expression,
RYR1_HUMAN	CCKmodel	NA	GRB2_HUMAN PLCG1_HUMAN	H2AZ_HUMAN NCK1_HUMAN Q0VDC6_HUMAN HOME2_HUMAN GRB2_HUMAN TRDN_HUMAN FKB1A_HUMAN HOME3_HUMAN A2A284_HUMAN PLCG1_HUMAN S10A1_HUMAN CAC1S_HUMAN HOME1_HUMAN	RYR1_HUMAN	ENSG00000196218	RYR1	ryanodine receptor 1 (skeletal) [Source:HGNC Symbol;Acc:10483]	GO:0043167_ion binding,GO:0022857_transmembrane transporter activity	hsa04020:Calcium signaling pathway,hsa04730:Long-term depression,	NA
RYR2_HUMAN	CCKmodel	NA	ITPR1_HUMAN KAPCA_HUMAN KAPCG_HUMAN KAP3_HUMAN KAPCB_HUMAN KAP2_HUMAN	PP1B_HUMAN ITPR1_HUMAN Q68DB7_HUMAN FKB1B_HUMAN KAPCA_HUMAN AKAP6_HUMAN PP1G_HUMAN KAPCG_HUMAN SMAD5_HUMAN CAC1C_HUMAN KAP3_HUMAN HOME1_HUMAN KAPCB_HUMAN MDM2_HUMAN KAP2_HUMAN PP1A_HUMAN	RYR2_HUMAN	ENSG00000198626	RYR2	ryanodine receptor 2 (cardiac) [Source:HGNC Symbol;Acc:10484]	GO:0043167_ion binding,GO:0022857_transmembrane transporter activity,GO:0019899_enzyme binding	hsa04020:Calcium signaling pathway,hsa04260:Cardiac muscle contraction,hsa05410:Hypertrophic cardiomyopathy (HCM),hsa05412:Arrhythmogenic right ventricular cardiomyopathy (ARVC),hsa05414:Dilated cardiomyopathy,	NA
SHC1_HUMAN	CCKmodel	NA	FOXO3_HUMAN IRS1_HUMAN JAK2_HUMAN EGFR_HUMAN P85A_HUMAN PLCG1_HUMAN SRC_HUMAN KPCA_HUMAN GRB2_HUMAN KPCD_HUMAN CRK_HUMAN SOS1_HUMAN CSK_HUMAN LYN_HUMAN MAPK2_HUMAN	A6NF12_HUMAN TIE2_HUMAN EPHA2_HUMAN HMOX2_HUMAN DDR1_HUMAN IGF1R_HUMAN INSR_HUMAN KSYK_HUMAN RPGF1_HUMAN ERBB2_HUMAN SH2B2_HUMAN RM44_HUMAN ZAP70_HUMAN IQGA1_HUMAN FOXO3_HUMAN NTRK2_HUMAN VGFR3_HUMAN PLS1_HUMAN AP2A1_HUMAN PRKRA_HUMAN IRS1_HUMAN SOS2_HUMAN Q5T7S2_HUMAN PLEC_HUMAN F118B_HUMAN FCGR1_HUMAN JAK2_HUMAN PLCG2_HUMAN GRB7_HUMAN IL4RA_HUMAN M3K1_HUMAN GAB1_HUMAN EGFR_HUMAN EPS8_HUMAN P85A…	SHC1_HUMAN	ENSG00000160691	SHC1	SHC (Src homology 2 domain containing) transforming protein 1 [Source:HGNC Symbol;Acc:10840]	GO:0030674_protein binding, bridging,GO:0008289_lipid binding,GO:0006630_lipid binding	hsa04012:ErbB signaling pathway,hsa04062:Chemokine signaling pathway,hsa04510:Focal adhesion,hsa04650:Natural killer cell mediated cytotoxicity,hsa04722:Neurotrophin signaling pathway,hsa04910:Insulin signaling pathway,hsa05214:Glioma,hsa05220:Chronic myeloid leukemia,	REACT_11061:Signalling by NGF,REACT_498:Signaling by Insulin receptor,REACT_508:Signal attenuation,REACT_604:Hemostasis,REACT_6900:Signaling in Immune system,REACT_9417:Signaling by EGFR,
SHC2_HUMAN	CCKmodel	NA	EGFR_HUMAN GRB2_HUMAN	ERBB2_HUMAN NTRK2_HUMAN EGFR_HUMAN NTRK1_HUMAN VGFR1_HUMAN GRB2_HUMAN VGFR2_HUMAN NTRK3_HUMAN	SHC2_HUMAN	ENSG00000129946	SHC2	SHC (Src homology 2 domain containing) transforming protein 2 [Source:HGNC Symbol;Acc:29869]	NA	hsa04012:ErbB signaling pathway,hsa04062:Chemokine signaling pathway,hsa04370:VEGF signaling pathway,hsa04510:Focal adhesion,hsa04650:Natural killer cell mediated cytotoxicity,hsa04722:Neurotrophin signaling pathway,hsa04910:Insulin signaling pathway,hsa05214:Glioma,hsa05220:Chronic myeloid leukemia,	REACT_11061:Signalling by NGF,
SHC3_HUMAN	CCKmodel	NA	GRB2_HUMAN EGFR_HUMAN	ERBB2_HUMAN ERBB3_HUMAN VPP4_HUMAN GOGA2_HUMAN RET_HUMAN GRB2_HUMAN RHG32_HUMAN EGFR_HUMAN K1H1_HUMAN SH3G3_HUMAN NTRK2_HUMAN UFO_HUMAN K1C40_HUMAN	SHC3_HUMAN	ENSG00000148082	SHC3	SHC (Src homology 2 domain containing) transforming protein 3 [Source:HGNC Symbol;Acc:18181]	GO:0004871_signal transducer activity	hsa04012:ErbB signaling pathway,hsa04062:Chemokine signaling pathway,hsa04510:Focal adhesion,hsa04650:Natural killer cell mediated cytotoxicity,hsa04722:Neurotrophin signaling pathway,hsa04910:Insulin signaling pathway,hsa05214:Glioma,hsa05220:Chronic myeloid leukemia,	REACT_11061:Signalling by NGF,
SIN1_HUMAN	CCKmodel	NA	RICTR_HUMAN	BORG5_HUMAN 1433G_HUMAN ECI1_HUMAN 1433S_HUMAN MDR1_HUMAN RICTR_HUMAN	SIN1_HUMAN	ENSG00000119487	MAPKAP1	mitogen-activated protein kinase associated protein 1 [Source:HGNC Symbol;Acc:18752]	GO:0019899_enzyme binding	NA	REACT_11061:Signalling by NGF,
SNAI1_HUMAN	CCKmodel	NA	TF65_HUMAN PAK1_HUMAN EGR1_HUMAN GSK3B_HUMAN	TRIM1_HUMAN TRI23_HUMAN HXD4_HUMAN KDM1A_HUMAN TF65_HUMAN PAK1_HUMAN MTUS2_HUMAN NT2NL_HUMAN EGR1_HUMAN GSK3B_HUMAN H31_HUMAN CSN2_HUMAN CASB_HUMAN KR103_HUMAN ACTN2_HUMAN CTDS1_HUMAN K1H1_HUMAN K1C40_HUMAN	SNAI1_HUMAN	ENSG00000124216	SNAI1	snail homolog 1 (Drosophila) [Source:HGNC Symbol;Acc:11128]	GO:0043167_ion binding,GO:0019899_enzyme binding,GO:0003677_DNA binding	hsa04520:Adherens junction,	NA
SOS1_HUMAN	CCKmodel	NA	SHC1_HUMAN SRC_HUMAN PTN11_HUMAN MK01_HUMAN BCAR1_HUMAN RASH_HUMAN PLCG1_HUMAN CRK_HUMAN EGFR_HUMAN P85A_HUMAN GRB2_HUMAN	SPTA2_HUMAN NCK1_HUMAN ERBB2_HUMAN ZAP70_HUMAN HCK_HUMAN SHC1_HUMAN B3KT19_HUMAN ITSN1_HUMAN ERBB3_HUMAN SPD2A_HUMAN CD19_HUMAN GRAP_HUMAN CRKL_HUMAN SRC_HUMAN PACN1_HUMAN PTN11_HUMAN Q59FK4_HUMAN MK01_HUMAN ABI1_HUMAN BCAR1_HUMAN BLNK_HUMAN Q6PD56_HUMAN B3KX62_HUMAN FGFR1_HUMAN RASH_HUMAN PLCG1_HUMAN P85B_HUMAN FYN_HUMAN ITSN2_HUMAN VIGLN_HUMAN NTAL_HUMAN ABI3_HUMAN CSF1R_HUMAN 3BP5_HUMAN RRAS_H…	SOS1_HUMAN	ENSG00000115904	SOS1	son of sevenless homolog 1 (Drosophila) [Source:HGNC Symbol;Acc:11187]	GO:0030234_enzyme regulator activity,GO:0003677_DNA binding	hsa04010:MAPK signaling pathway,hsa04012:ErbB signaling pathway,hsa04062:Chemokine signaling pathway,hsa04320:Dorso-ventral axis formation,hsa04510:Focal adhesion,hsa04540:Gap junction,hsa04630:Jak-STAT signaling pathway,hsa04650:Natural killer cell mediated cytotoxicity,hsa04660:T cell receptor signaling pathway,hsa04662:B cell receptor signaling pathway,hsa04664:Fc epsilon RI signaling pathway,…	REACT_11044:Signaling by Rho GTPases,REACT_11061:Signalling by NGF,REACT_13552:Integrin cell surface interactions,REACT_16888:Signaling by PDGF,REACT_18266:Axon guidance,REACT_498:Signaling by Insulin receptor,REACT_508:Signal attenuation,REACT_604:Hemostasis,REACT_6900:Signaling in Immune system,REACT_9417:Signaling by EGFR,
SP1_HUMAN	CCKmodel	NA	TF65_HUMAN MEF2D_HUMAN MEF2C_HUMAN JUN_HUMAN MK03_HUMAN SRC_HUMAN HSPB1_HUMAN EGR1_HUMAN SRF_HUMAN GRB2_HUMAN CRK_HUMAN KLF4_HUMAN MK01_HUMAN KPCZ_HUMAN SP3_HUMAN NFKB1_HUMAN KPCD_HUMAN	F8W7V7_HUMAN PER3_HUMAN EP300_HUMAN EXOSX_HUMAN NMDZ1_HUMAN NFYA_HUMAN A8K6P0_HUMAN NP1L1_HUMAN NCK1_HUMAN KLF10_HUMAN C9JMZ0_HUMAN PHC2_HUMAN TLX3_HUMAN ATP6_HUMAN NU4M_HUMAN HD_HUMAN HIF1A_HUMAN SUMO1_HUMAN STF1_HUMAN MIER1_HUMAN OSBP1_HUMAN KLF6_HUMAN CHD3_HUMAN TF65_HUMAN A2I2N5_HUMAN SMAD2_HUMAN Q7LCB3_HUMAN MEF2D_HUMAN RARA_HUMAN CABP1_HUMAN M18BP_HUMAN VHL_HUMAN ANDR_HUMAN MEF2C_HUMAN Q9NU…	SP1_HUMAN	ENSG00000185591	SP1	Sp1 transcription factor [Source:HGNC Symbol;Acc:11205]	GO:0043167_ion binding,GO:0019899_enzyme binding,GO:0008134_transcription factor binding,GO:0003677_DNA binding,GO:0001071_nucleic acid binding transcription factor activity	hsa04350:TGF-beta signaling pathway,hsa05016:Huntington's disease,	NA
SP3_HUMAN	CCKmodel	NA	SP1_HUMAN	NMDZ1_HUMAN P53_HUMAN SUMO1_HUMAN GCH1_HUMAN PIAS1_HUMAN E2F1_HUMAN ESR1_HUMAN GABPA_HUMAN RBBP4_HUMAN SP1_HUMAN STK19_HUMAN NKX31_HUMAN UBC9_HUMAN	SP3_HUMAN	ENSG00000172845	SP3	Sp3 transcription factor [Source:HGNC Symbol;Acc:11208]	GO:0043167_ion binding,GO:0003677_DNA binding,GO:0001071_nucleic acid binding transcription factor activity	NA	NA
SRC_HUMAN	CCKmodel	NA	KS6B1_HUMAN SHC1_HUMAN IKKA_HUMAN KAP1_HUMAN KAPCA_HUMAN PDPK1_HUMAN STAT3_HUMAN PAXI_HUMAN YES_HUMAN SRF_HUMAN EGFR_HUMAN IKKB_HUMAN P85A_HUMAN AKT1_HUMAN FOXO1_HUMAN PTN11_HUMAN FAK2_HUMAN KPCD_HUMAN FAK1_HUMAN RASH_HUMAN CSK_HUMAN KPCA_HUMAN SP1_HUMAN KAP2_HUMAN DYN1_HUMAN BCAR1_HUMAN RAF1_HUMAN SOS1_HUMAN	AIRE_HUMAN CD44_HUMAN KS6B1_HUMAN DLGP4_HUMAN EP300_HUMAN MAP2_HUMAN PECA1_HUMAN ASAP2_HUMAN CD97_HUMAN JIP3_HUMAN SPTA2_HUMAN IGF1R_HUMAN A8K0R3_HUMAN CDCP1_HUMAN KSYK_HUMAN CCND1_HUMAN RPGF1_HUMAN A8K6P0_HUMAN ERBB2_HUMAN E9PCL5_HUMAN MUC1_HUMAN SELN_HUMAN PRIC3_HUMAN CARM1_HUMAN KI67_HUMAN TULP4_HUMAN DLGP2_HUMAN P2RY2_HUMAN E41L3_HUMAN SHC1_HUMAN KHDR1_HUMAN NR1I2_HUMAN LRP1_HUMAN CDC37_HUMAN…	SRC_HUMAN	ENSG00000197122	SRC	v-src sarcoma (Schmidt-Ruppin A-2) viral oncogene homolog (avian) [Source:HGNC Symbol;Acc:11283]	GO:0043167_ion binding,GO:0030674_protein binding, bridging,GO:0016301_kinase activity	hsa04012:ErbB signaling pathway,hsa04144:Endocytosis,hsa04370:VEGF signaling pathway,hsa04510:Focal adhesion,hsa04520:Adherens junction,hsa04530:Tight junction,hsa04540:Gap junction,hsa04912:GnRH signaling pathway,hsa05120:Epithelial cell signaling in Helicobacter pylori infection,	REACT_11061:Signalling by NGF,REACT_13552:Integrin cell surface interactions,REACT_16888:Signaling by PDGF,REACT_18266:Axon guidance,REACT_604:Hemostasis,REACT_6900:Signaling in Immune system,REACT_9417:Signaling by EGFR,REACT_9480:Gap junction trafficking and regulation,
SRF_HUMAN	CCKmodel	NA	TF65_HUMAN KS6A1_HUMAN CREB1_HUMAN SRC_HUMAN SP1_HUMAN MAPK2_HUMAN ELK4_HUMAN ELK1_HUMAN	CD63_HUMAN SRFB1_HUMAN NFYA_HUMAN MCM10_HUMAN TF65_HUMAN KS6A1_HUMAN CREB1_HUMAN ATF6A_HUMAN ASCC1_HUMAN TEAD1_HUMAN GTF2I_HUMAN SRC_HUMAN RXRG_HUMAN CEBPB_HUMAN GATA4_HUMAN FHL2_HUMAN F1D8P1_HUMAN MYOD1_HUMAN T2FA_HUMAN PML_HUMAN SP1_HUMAN REL_HUMAN FLI1_HUMAN CIRBP_HUMAN AL3A1_HUMAN MYOG_HUMAN NCOR2_HUMAN MAPK2_HUMAN TFE2_HUMAN KCC2A_HUMAN CBP_HUMAN ELK4_HUMAN PRRX1_HUMAN PELP1_HUMAN ASCC2_HUMA…	SRF_HUMAN	ENSG00000112658	SRF	serum response factor (c-fos serum response element-binding transcription factor) [Source:HGNC Symbol;Acc:11291]	GO:0008134_transcription factor binding,GO:0003677_DNA binding,GO:0001071_nucleic acid binding transcription factor activity,GO:0000988_protein binding transcription factor activity	hsa04010:MAPK signaling pathway,	NA
STAT3_HUMAN	CCKmodel	NA	M3K14_HUMAN MK08_HUMAN TF65_HUMAN JUN_HUMAN MK03_HUMAN MTOR_HUMAN KPCD_HUMAN JAK2_HUMAN EGFR_HUMAN NFKB1_HUMAN RAC1_HUMAN SRC_HUMAN MK01_HUMAN MK09_HUMAN	INAR2_HUMAN A8K6I5_HUMAN GNL3_HUMAN A8K3N4_HUMAN LEP_HUMAN EP300_HUMAN IGF1R_HUMAN KSYK_HUMAN ERBB2_HUMAN CPNS1_HUMAN HES5_HUMAN IL2RA_HUMAN PIAS3_HUMAN ST2A1_HUMAN IL23R_HUMAN M3K14_HUMAN SCAFB_HUMAN SORCN_HUMAN HCK_HUMAN HNRPM_HUMAN MK08_HUMAN FGR_HUMAN TF65_HUMAN A4D2P0_HUMAN BLK_HUMAN FOG2_HUMAN BCKD_HUMAN NCOA1_HUMAN ANDR_HUMAN ECH1_HUMAN G45IP_HUMAN Q6I9R8_HUMAN HNF1A_HUMAN SIAH1_HUMAN JUN_…	STAT3_HUMAN	ENSG00000168610	STAT3	signal transducer and activator of transcription 3 (acute-phase response factor) [Source:HGNC Symbol;Acc:11364]	GO:0043167_ion binding,GO:0019899_enzyme binding,GO:0008134_transcription factor binding,GO:0016301_kinase activity,GO:0004871_signal transducer activity,GO:0003677_DNA binding,GO:0001071_nucleic acid binding transcription factor activity	hsa04062:Chemokine signaling pathway,hsa04630:Jak-STAT signaling pathway,hsa04920:Adipocytokine signaling pathway,hsa05200:Pathways in cancer,hsa05212:Pancreatic cancer,hsa05221:Acute myeloid leukemia,	NA
TF65_HUMAN	CCKmodel	NA	FOS_HUMAN M3K14_HUMAN SP1_HUMAN SRF_HUMAN KAPCA_HUMAN IKKB_HUMAN NFKB1_HUMAN MEN1_HUMAN PA24A_HUMAN NEMO_HUMAN MK14_HUMAN SNAI1_HUMAN ATF2_HUMAN MK10_HUMAN IKKA_HUMAN JUN_HUMAN EGR1_HUMAN STAT3_HUMAN KPCZ_HUMAN	ZDH17_HUMAN CEBPD_HUMAN DDX3X_HUMAN FOS_HUMAN EP300_HUMAN TF2B_HUMAN RS14_HUMAN TCPA_HUMAN RFC1_HUMAN LG3BP_HUMAN FBXW7_HUMAN IKBB_HUMAN NGAP_HUMAN STON2_HUMAN RS16_HUMAN RPA2_HUMAN P53_HUMAN PIAS3_HUMAN CARM1_HUMAN LPPRC_HUMAN ING4_HUMAN MYH10_HUMAN M3K14_HUMAN APBA2_HUMAN ETHE1_HUMAN TAF4B_HUMAN RL23_HUMAN RPA34_HUMAN USF2_HUMAN EF1D_HUMAN RS13_HUMAN HSP7C_HUMAN IRS4_HUMAN TCPD_HUMAN GOPC_HUMAN…	TF65_HUMAN	ENSG00000173039	RELA	v-rel reticuloendotheliosis viral oncogene homolog A (avian) [Source:HGNC Symbol;Acc:9955]	GO:0043167_ion binding,GO:0019899_enzyme binding,GO:0008134_transcription factor binding,GO:0003677_DNA binding,GO:0001071_nucleic acid binding transcription factor activity	hsa04010:MAPK signaling pathway,hsa04062:Chemokine signaling pathway,hsa04210:Apoptosis,hsa04620:Toll-like receptor signaling pathway,hsa04621:NOD-like receptor signaling pathway,hsa04622:RIG-I-like receptor signaling pathway,hsa04623:Cytosolic DNA-sensing pathway,hsa04660:T cell receptor signaling pathway,hsa04662:B cell receptor signaling pathway,hsa04722:Neurotrophin signaling pathway,hsa04920…	REACT_11061:Signalling by NGF,REACT_6900:Signaling in Immune system,
TF7L2_HUMAN	CCKmodel	NA	CTNB1_HUMAN	CTNB1_HUMAN EP300_HUMAN B4E1C1_HUMAN FBLN1_HUMAN F8VU62_HUMAN PSA3_HUMAN HIC1_HUMAN PLAK_HUMAN UBC9_HUMAN DAXX_HUMAN	TF7L2_HUMAN	ENSG00000148737	TCF7L2	transcription factor 7-like 2 (T-cell specific, HMG-box) [Source:HGNC Symbol;Acc:11641]	GO:0019899_enzyme binding,GO:0008134_transcription factor binding,GO:0003677_DNA binding,GO:0001071_nucleic acid binding transcription factor activity	hsa04310:Wnt signaling pathway,hsa04520:Adherens junction,hsa04916:Melanogenesis,hsa05200:Pathways in cancer,hsa05210:Colorectal cancer,hsa05213:Endometrial cancer,hsa05215:Prostate cancer,hsa05216:Thyroid cancer,hsa05217:Basal cell carcinoma,hsa05221:Acute myeloid leukemia,hsa05412:Arrhythmogenic right ventricular cardiomyopathy (ARVC),	NA
TRAF6_HUMAN	CCKmodel	NA	IKKA_HUMAN RAF1_HUMAN YES_HUMAN JAK2_HUMAN IF4E_HUMAN NEMO_HUMAN	Q7GXZ8_HUMAN KCNQ1_HUMAN EFTU_HUMAN EIF3F_HUMAN Q96DE8_HUMAN OTUB2_HUMAN GXLT1_HUMAN PNPT1_HUMAN UEVLD_HUMAN F8WEU4_HUMAN UB2V2_HUMAN BI1_HUMAN RCN2_HUMAN IMB1_HUMAN DYHC1_HUMAN TRI25_HUMAN E5KNY5_HUMAN TIRAP_HUMAN BEX3_HUMAN S10AB_HUMAN UBC12_HUMAN ECSIT_HUMAN CYBP_HUMAN STRAP_HUMAN B4E0X6_HUMAN TCAM1_HUMAN BECN1_HUMAN B4DIR9_HUMAN TEBP_HUMAN SEPT9_HUMAN EIF3K_HUMAN SDCG8_HUMAN COPG1_HUMAN Q96IF…	TRAF6_HUMAN	ENSG00000175104	TRAF6	TNF receptor-associated factor 6, E3 ubiquitin protein ligase [Source:HGNC Symbol;Acc:12036]	GO:0043167_ion binding,GO:0019899_enzyme binding,GO:0016874_ligase activity	hsa04010:MAPK signaling pathway,hsa04120:Ubiquitin mediated proteolysis,hsa04144:Endocytosis,hsa04620:Toll-like receptor signaling pathway,hsa04621:NOD-like receptor signaling pathway,hsa04622:RIG-I-like receptor signaling pathway,hsa04722:Neurotrophin signaling pathway,hsa05200:Pathways in cancer,hsa05222:Small cell lung cancer,	REACT_11061:Signalling by NGF,REACT_6900:Signaling in Immune system,
YES_HUMAN	CCKmodel	NA	CADH1_HUMAN TRAF6_HUMAN SRC_HUMAN LYN_HUMAN FAK1_HUMAN	THAP1_HUMAN CADH1_HUMAN TRAF6_HUMAN SSBP3_HUMAN GP2_HUMAN TNFL6_HUMAN ITB4_HUMAN MED28_HUMAN SRC_HUMAN KIT_HUMAN LYN_HUMAN ADA15_HUMAN CD2AP_HUMAN VGFR1_HUMAN DOK1_HUMAN NHRF1_HUMAN CDN1B_HUMAN RL10_HUMAN DLG4_HUMAN PAK2_HUMAN DVL2_HUMAN FYN_HUMAN ZBT8A_HUMAN FXR2_HUMAN PGFRB_HUMAN FUND1_HUMAN EPHB2_HUMAN RON_HUMAN E9PFU1_HUMAN SOCS3_HUMAN CAV1_HUMAN FAK1_HUMAN OGT1_HUMAN ABI1_HUMAN NIF3L_HUMAN T…	YES_HUMAN	ENSG00000176105	YES1	v-yes-1 Yamaguchi sarcoma viral oncogene homolog 1 [Source:HGNC Symbol;Acc:12841]	GO:0016301_kinase activity	hsa04520:Adherens junction,hsa04530:Tight junction,	REACT_604:Hemostasis,REACT_6900:Signaling in Immune system,
1433E_HUMAN	NA	NA	1433B_HUMAN IRS1_HUMAN CASP3_HUMAN SP3_HUMAN B2CL1_HUMAN RAF1_HUMAN ARAF_HUMAN MK07_HUMAN BAD_HUMAN	Q7GXZ8_HUMAN SYN2_HUMAN ARHG2_HUMAN IGF1R_HUMAN A6NIZ0_HUMAN KCNK9_HUMAN CDK16_HUMAN TGFB1_HUMAN BEX3_HUMAN CGNL1_HUMAN CAP2_HUMAN 1433F_HUMAN P53_HUMAN MYH10_HUMAN UBE3A_HUMAN B4DIR9_HUMAN A5YKK5_HUMAN KCNH2_HUMAN K0232_HUMAN ATX1_HUMAN MSL2_HUMAN 1433B_HUMAN CDK14_HUMAN CALM_HUMAN SYUA_HUMAN K1C18_HUMAN 1433Z_HUMAN F5GWT4_HUMAN HS90A_HUMAN COX2_HUMAN M3K3_HUMAN NAC2_HUMAN Q6FH21_HUMAN 1433G_HUM…	1433E_HUMAN	ENSG00000108953	YWHAE	tyrosine 3-monooxygenase/tryptophan 5-monooxygenase activation protein, epsilon polypeptide [Source:HGNC Symbol;Acc:12851]	GO:0019899_enzyme binding	hsa04110:Cell cycle,hsa04114:Oocyte meiosis,hsa04722:Neurotrophin signaling pathway,	REACT_11061:Signalling by NGF,REACT_152:Cell Cycle, Mitotic,
1433F_HUMAN	NA	NA	B2CL1_HUMAN RAF1_HUMAN BRAF_HUMAN RGNEF_HUMAN BAD_HUMAN PDPK1_HUMAN	KINH_HUMAN F1D8N4_HUMAN KCNK9_HUMAN CDK16_HUMAN CDK14_HUMAN TTP_HUMAN A6XAA7_HUMAN CBL_HUMAN PARD3_HUMAN RIMS2_HUMAN ACHA4_HUMAN KLC3_HUMAN Q6FH21_HUMAN B2CL1_HUMAN M3K5_HUMAN E41L3_HUMAN REM1_HUMAN MPIP2_HUMAN NEK1_HUMAN PAR6B_HUMAN TLX2_HUMAN RAF1_HUMAN BRAF_HUMAN PAR6A_HUMAN MARK4_HUMAN RGNEF_HUMAN PTH1R_HUMAN K1C18_HUMAN 1433E_HUMAN RIMS1_HUMAN BAD_HUMAN RGRF1_HUMAN PDPK1_HUMAN RP3A_HUMAN E5K…	1433F_HUMAN	ENSG00000128245	YWHAH	tyrosine 3-monooxygenase/tryptophan 5-monooxygenase activation protein, eta polypeptide [Source:HGNC Symbol;Acc:12853]	GO:0019899_enzyme binding,GO:0008092_cytoskeletal protein binding	hsa04110:Cell cycle,hsa04114:Oocyte meiosis,hsa04722:Neurotrophin signaling pathway,	NA
1433G_HUMAN	NA	NA	KAP2_HUMAN FOXO3_HUMAN 1433B_HUMAN BRAF_HUMAN PAK1_HUMAN HDAC7_HUMAN IRS1_HUMAN CASP3_HUMAN SP3_HUMAN FOXO1_HUMAN SIN1_HUMAN AKTS1_HUMAN RAF1_HUMAN ARAF_HUMAN BAD_HUMAN	XPO2_HUMAN GIT2_HUMAN ARHG2_HUMAN B3KRI8_HUMAN CKAP2_HUMAN PK3C3_HUMAN IGF1R_HUMAN KRT85_HUMAN GSK3A_HUMAN NUFP2_HUMAN A6NIZ0_HUMAN KCNK9_HUMAN DYHC1_HUMAN INP5E_HUMAN CDK16_HUMAN ANM1_HUMAN NGAP_HUMAN SRS10_HUMAN MGN2_HUMAN DCAF7_HUMAN Q5T6G6_HUMAN CGNL1_HUMAN MYCB2_HUMAN 1433F_HUMAN P53_HUMAN SYNPO_HUMAN MYH10_HUMAN SMAG1_HUMAN E41L3_HUMAN CENPJ_HUMAN HNRPM_HUMAN FOXO3_HUMAN NUMBL_HUMAN EPN2_HU…	1433G_HUMAN	ENSG00000170027	YWHAG	tyrosine 3-monooxygenase/tryptophan 5-monooxygenase activation protein, gamma polypeptide [Source:HGNC Symbol;Acc:12852]	GO:0030234_enzyme regulator activity,GO:0019899_enzyme binding	hsa04110:Cell cycle,hsa04114:Oocyte meiosis,hsa04722:Neurotrophin signaling pathway,	REACT_152:Cell Cycle, Mitotic,
1433S_HUMAN	NA	NA	BRAF_HUMAN KAP2_HUMAN HDAC7_HUMAN IRS1_HUMAN RICTR_HUMAN B2CL1_HUMAN SIN1_HUMAN BAD_HUMAN RAF1_HUMAN BAX_HUMAN ARAF_HUMAN	A8K3N4_HUMAN RHGBA_HUMAN Q8WU02_HUMAN F1D8N4_HUMAN B3KY47_HUMAN MAGA1_HUMAN UBP43_HUMAN Q4LE70_HUMAN CYH2_HUMAN KCNK9_HUMAN SRS10_HUMAN B3KTC3_HUMAN DCAF7_HUMAN MYCB2_HUMAN P53_HUMAN E5KQF6_HUMAN WDR37_HUMAN PACS2_HUMAN CCNH_HUMAN B2RE34_HUMAN Q8WW19_HUMAN REEP4_HUMAN KLC2_HUMAN BRAF_HUMAN 1433Z_HUMAN B7Z7T6_HUMAN K0408_HUMAN SAV1_HUMAN MRCKG_HUMAN Q96BA7_HUMAN RAB3I_HUMAN ARHGH_HUMAN B3KVE1_HUMA…	1433S_HUMAN	ENSG00000175793	SFN	stratifin [Source:HGNC Symbol;Acc:10773]	GO:0030234_enzyme regulator activity	hsa04110:Cell cycle,hsa04115:p53 signaling pathway,hsa04960:Aldosterone-regulated sodium reabsorption,	NA
1433T_HUMAN	NA	NA	MEF2D_HUMAN BRAF_HUMAN MTOR_HUMAN HDAC7_HUMAN B2CL1_HUMAN EGFR_HUMAN BAD_HUMAN KPCZ_HUMAN KPCD1_HUMAN PK3CB_HUMAN NFKB1_HUMAN BAX_HUMAN RAF1_HUMAN	Q53H37_HUMAN CBWD2_HUMAN DDX6_HUMAN KCNK9_HUMAN CDK16_HUMAN SRS10_HUMAN TRI42_HUMAN SMAD9_HUMAN E41L3_HUMAN UBQL4_HUMAN Q7LCB3_HUMAN MEF2D_HUMAN KLC2_HUMAN CDK14_HUMAN SRSF3_HUMAN BRAF_HUMAN SMAG2_HUMAN NCOA1_HUMAN HAX1_HUMAN MEP50_HUMAN ANDR_HUMAN K1C18_HUMAN 41_HUMAN MPRIP_HUMAN B2R6F3_HUMAN PNKP_HUMAN LC7L2_HUMAN ANM5_HUMAN ITB4_HUMAN FBLN1_HUMAN MTOR_HUMAN M3K3_HUMAN Q6FH21_HUMAN 1433G_HUMAN …	1433T_HUMAN	ENSG00000134308	YWHAQ	tyrosine 3-monooxygenase/tryptophan 5-monooxygenase activation protein, theta polypeptide [Source:HGNC Symbol;Acc:12854]	NA	hsa04110:Cell cycle,hsa04114:Oocyte meiosis,hsa04722:Neurotrophin signaling pathway,hsa05130:Pathogenic Escherichia coli infection,	NA
1433Z_HUMAN	NA	NA	FOXO3_HUMAN 1433B_HUMAN BRAF_HUMAN PAK1_HUMAN KPCE_HUMAN EGFR_HUMAN KPCD1_HUMAN AKTS1_HUMAN KPCD_HUMAN MEF2C_HUMAN FOXO1_HUMAN BAD_HUMAN HDAC7_HUMAN KAPCA_HUMAN AKT1_HUMAN NEMO_HUMAN HSPB1_HUMAN MP2K5_HUMAN ARAF_HUMAN KC1A_HUMAN RAF1_HUMAN B2CL1_HUMAN BCAR1_HUMAN MAPK2_HUMAN MTOR_HUMAN KPCZ_HUMAN	A4FTV9_HUMAN SYN2_HUMAN I5P1_HUMAN EIF3F_HUMAN XPO2_HUMAN SNAT_HUMAN ARHG2_HUMAN F8W7V7_HUMAN Q3SYK8_HUMAN DDX3X_HUMAN PGRP1_HUMAN CIC_HUMAN SPTA2_HUMAN IGF1R_HUMAN TCPA_HUMAN Q4LE70_HUMAN LDHA_HUMAN E9PCL5_HUMAN HAT1_HUMAN IMB1_HUMAN IF4A1_HUMAN KCNK9_HUMAN DYHC1_HUMAN CLIC4_HUMAN CDK16_HUMAN E5KNY5_HUMAN RTCB_HUMAN EF1B_HUMAN Q5T6G6_HUMAN Q549M8_HUMAN ESYT1_HUMAN TFCP2_HUMAN CGNL1_HUMAN MYCB2_H…	1433Z_HUMAN	ENSG00000164924	YWHAZ	tyrosine 3-monooxygenase/tryptophan 5-monooxygenase activation protein, zeta polypeptide [Source:HGNC Symbol;Acc:12855]	GO:0008134_transcription factor binding	hsa04110:Cell cycle,hsa04114:Oocyte meiosis,hsa04722:Neurotrophin signaling pathway,hsa05130:Pathogenic Escherichia coli infection,	NA
1A03_HUMAN	NA	NA	STAT3_HUMAN	STAT3_HUMAN	1A03_HUMAN	ENSG00000206503	HLA-A	major histocompatibility complex, class I, A [Source:HGNC Symbol;Acc:4931]	GO:0004871_signal transducer activity	NA	NA
1A68_HUMAN	NA	NA	KPCA_HUMAN	KI3L2_HUMAN CALR_HUMAN CD82_HUMAN UBC_HUMAN BAP31_HUMAN B2MG_HUMAN CD53_HUMAN CD20_HUMAN TAP2_HUMAN TAP1_HUMAN CD81_HUMAN TPSN_HUMAN KPCA_HUMAN 1B07_HUMAN PDIA3_HUMAN DEK_HUMAN	1A68_HUMAN	ENSG00000235657	HLA-A	major histocompatibility complex, class I, A [Source:HGNC Symbol;Acc:4931]	NA	hsa04144:Endocytosis,hsa04514:Cell adhesion molecules (CAMs),hsa04612:Antigen processing and presentation,hsa04650:Natural killer cell mediated cytotoxicity,hsa04940:Type I diabetes mellitus,hsa05320:Autoimmune thyroid disease,hsa05330:Allograft rejection,hsa05332:Graft-versus-host disease,hsa05416:Viral myocarditis,	REACT_6185:HIV Infection,REACT_6900:Signaling in Immune system,
1B07_HUMAN	NA	NA	MP2K1_HUMAN	Q7GXZ8_HUMAN EFTU_HUMAN EIF3F_HUMAN B7Z9A1_HUMAN CD2A1_HUMAN GRPE1_HUMAN OST48_HUMAN Q9BVT0_HUMAN E5KNY5_HUMAN EF1B_HUMAN S10AB_HUMAN CYBP_HUMAN STRAP_HUMAN B4E0X6_HUMAN TRAP1_HUMAN TEBP_HUMAN COPG1_HUMAN UB2D3_HUMAN B3KS15_HUMAN HNRPM_HUMAN CALR_HUMAN CBR1_HUMAN PSA6_HUMAN Q6IB11_HUMAN PSB4_HUMAN GFPT1_HUMAN SMAP_HUMAN A4D2A2_HUMAN PDCD5_HUMAN KI3L1_HUMAN GLRX5_HUMAN Q5T081_HUMAN B4DR77_HUMAN RA…	1B07_HUMAN	ENSG00000234745	HLA-B	major histocompatibility complex, class I, B [Source:HGNC Symbol;Acc:4932]	GO:0004871_signal transducer activity	hsa04144:Endocytosis,hsa04514:Cell adhesion molecules (CAMs),hsa04612:Antigen processing and presentation,hsa04650:Natural killer cell mediated cytotoxicity,hsa04940:Type I diabetes mellitus,hsa05320:Autoimmune thyroid disease,hsa05330:Allograft rejection,hsa05332:Graft-versus-host disease,hsa05416:Viral myocarditis,	REACT_6900:Signaling in Immune system,
2A5G_HUMAN	NA	NA	PAXI_HUMAN MK01_HUMAN RAF1_HUMAN KPCD_HUMAN	EP300_HUMAN B3KUN1_HUMAN 2AAA_HUMAN PAXI_HUMAN 2AAB_HUMAN ATM_HUMAN MK01_HUMAN A8K7B7_HUMAN PP2AA_HUMAN CHK2_HUMAN RAF1_HUMAN DZIP1_HUMAN Q1HBJ4_HUMAN KPCD_HUMAN	2A5G_HUMAN	ENSG00000078304	PPP2R5C	protein phosphatase 2, regulatory subunit B', gamma [Source:HGNC Symbol;Acc:9311]	GO:0030234_enzyme regulator activity	hsa04114:Oocyte meiosis,hsa04310:Wnt signaling pathway,	REACT_11045:Signaling by Wnt,REACT_152:Cell Cycle, Mitotic,
2AAB_HUMAN	NA	NA	TF65_HUMAN	2A5G_HUMAN 2A5B_HUMAN CFTR_HUMAN P2R3B_HUMAN TF65_HUMAN 2ABA_HUMAN 2A5E_HUMAN 2A5D_HUMAN SGOL2_HUMAN PP2AA_HUMAN NUAK1_HUMAN PP2AB_HUMAN F5GWP3_HUMAN 2A5A_HUMAN	2AAB_HUMAN	ENSG00000262764	PPP2R1B	protein phosphatase 2, regulatory subunit A, beta [Source:HGNC Symbol;Acc:9303]	NA	NA	NA
2ABA_HUMAN	NA	NA	MTOR_HUMAN	RRN3_HUMAN NMDZ1_HUMAN CHK2_HUMAN MTOR_HUMAN NMDE4_HUMAN B3KUN1_HUMAN 2AAA_HUMAN 2AAB_HUMAN TGFR1_HUMAN Q5T7S2_HUMAN NUAK1_HUMAN STRN3_HUMAN PP2AA_HUMAN F107A_HUMAN	2ABA_HUMAN	ENSG00000221914	PPP2R2A	protein phosphatase 2, regulatory subunit B, alpha [Source:HGNC Symbol;Acc:9304]	GO:0030234_enzyme regulator activity,GO:0016791_phosphatase activity	hsa04530:Tight junction,	NA
2B13_HUMAN	NA	NA	CD38_HUMAN	DRA_HUMAN CD1D_HUMAN B0UXD8_HUMAN CD38_HUMAN HG2A_HUMAN	2B13_HUMAN	ENSG00000206240	HLA-DRB1	major histocompatibility complex, class II, DR beta 1 [Source:HGNC Symbol;Acc:4948]	NA	NA	NA
3BP1_HUMAN	NA	NA	SRC_HUMAN CRK_HUMAN	SYNJ1_HUMAN SRC_HUMAN Q59FK4_HUMAN CRK_HUMAN CIP4_HUMAN ABL1_HUMAN	3BP1_HUMAN	ENSG00000100092	SH3BP1	SH3-domain binding protein 1 [Source:HGNC Symbol;Acc:10824]	GO:0030234_enzyme regulator activity	NA	NA
3BP2_HUMAN	NA	NA	PLCG1_HUMAN GRB2_HUMAN	KSYK_HUMAN ERBB2_HUMAN ZAP70_HUMAN PDLI7_HUMAN VAV3_HUMAN LCK_HUMAN TRFE_HUMAN CD3E_HUMAN Q59FK4_HUMAN A2A284_HUMAN VAV2_HUMAN CBL_HUMAN TNKS2_HUMAN PLCG1_HUMAN FGFR1_HUMAN Q5JPT6_HUMAN 1433T_HUMAN FYN_HUMAN FLT3_HUMAN LAT_HUMAN PTN6_HUMAN PLCG2_HUMAN DBNL_HUMAN VAV_HUMAN SH3K1_HUMAN GRB2_HUMAN	3BP2_HUMAN	ENSG00000087266	SH3BP2	SH3-domain binding protein 2 [Source:HGNC Symbol;Acc:10825]	GO:0030674_protein binding, bridging	hsa04650:Natural killer cell mediated cytotoxicity,	NA
3BP5_HUMAN	NA	NA	MK08_HUMAN SOS1_HUMAN MK10_HUMAN MK09_HUMAN	Q5JY90_HUMAN MK08_HUMAN C4P0D0_HUMAN EXOC1_HUMAN SOS1_HUMAN TNKS1_HUMAN BTK_HUMAN DISC1_HUMAN MK10_HUMAN A1L4K2_HUMAN MK09_HUMAN	3BP5_HUMAN	ENSG00000131370	SH3BP5	SH3-domain binding protein 5 (BTK-associated) [Source:HGNC Symbol;Acc:10827]	GO:0030234_enzyme regulator activity	NA	NA
41_HUMAN	NA	NA	1433B_HUMAN KPCB_HUMAN EGFR_HUMAN	C2C2L_HUMAN SPTA2_HUMAN CENPJ_HUMAN U2AF2_HUMAN CSKP_HUMAN FKBP2_HUMAN 1433B_HUMAN ACTS_HUMAN KPCB_HUMAN F5H301_HUMAN IMA2_HUMAN NUMA1_HUMAN S14L1_HUMAN DRD3_HUMAN MYL1_HUMAN ANF_HUMAN TBA4A_HUMAN GLPC_HUMAN GDIA_HUMAN SPTB1_HUMAN CRYAB_HUMAN A4_HUMAN 1433T_HUMAN U2AF1_HUMAN MACD1_HUMAN DRD2_HUMAN ZCH10_HUMAN EGFR_HUMAN RWD2B_HUMAN DLG1_HUMAN TPM1_HUMAN EIF3G_HUMAN ZO2_HUMAN ICLN_HUMAN	41_HUMAN	ENSG00000159023	EPB41	erythrocyte membrane protein band 4.1 (elliptocytosis 1, RH-linked) [Source:HGNC Symbol;Acc:3377]	GO:0008289_lipid binding,GO:0006630_lipid binding,GO:0008092_cytoskeletal protein binding	hsa04530:Tight junction,	NA
4ET_HUMAN	NA	NA	IF4E_HUMAN 4EBP1_HUMAN	EFHC1_HUMAN DDX6_HUMAN K1C19_HUMAN FPPS_HUMAN ATX1_HUMAN DEFI6_HUMAN TXLNA_HUMAN PASK_HUMAN SPAG5_HUMAN IF4E_HUMAN CDK6_HUMAN TTC19_HUMAN HNRPF_HUMAN MGT5B_HUMAN SMAD3_HUMAN MS18B_HUMAN FANCL_HUMAN DTX2_HUMAN IF4E2_HUMAN 4EBP1_HUMAN EIF3E_HUMAN	4ET_HUMAN	ENSG00000184708	EIF4ENIF1	eukaryotic translation initiation factor 4E nuclear import factor 1 [Source:HGNC Symbol;Acc:16687]	GO:0008565_protein transporter activity	NA	NA
4F2_HUMAN	NA	NA	ITB1_HUMAN	TP4A3_HUMAN GSTK1_HUMAN ITB1_HUMAN PHLA3_HUMAN YLAT1_HUMAN FA57A_HUMAN CD4_HUMAN LAT2_HUMAN AAA1_HUMAN BRF2_HUMAN B3KRL7_HUMAN ICAM1_HUMAN	4F2_HUMAN	ENSG00000168003	SLC3A2	solute carrier family 3 (activators of dibasic and neutral amino acid transport), member 2 [Source:HGNC Symbol;Acc:11026]	GO:0043167_ion binding,GO:0022857_transmembrane transporter activity	NA	REACT_13:Metabolism of amino acids,REACT_15518:Transmembrane transport of small molecules,REACT_604:Hemostasis,REACT_6900:Signaling in Immune system,
5HT2A_HUMAN	NA	NA	GNA11_HUMAN KS6A3_HUMAN	EIF3F_HUMAN NDK3_HUMAN GNAQ_HUMAN GLNA_HUMAN RM28_HUMAN PON2_HUMAN A8K761_HUMAN PPP5_HUMAN GNA11_HUMAN MAP1A_HUMAN GNAI1_HUMAN ANS1B_HUMAN KS6A3_HUMAN NTRK3_HUMAN	5HT2A_HUMAN	ENSG00000102468	HTR2A	5-hydroxytryptamine (serotonin) receptor 2A, G protein-coupled [Source:HGNC Symbol;Acc:5293]	GO:0004871_signal transducer activity	hsa04020:Calcium signaling pathway,hsa04080:Neuroactive ligand-receptor interaction,hsa04540:Gap junction,	REACT_14797:Signaling by GPCR,
5HT2B_HUMAN	NA	NA	GNA11_HUMAN	SNTA1_HUMAN GNAQ_HUMAN GNA11_HUMAN MPDZ_HUMAN	5HT2B_HUMAN	ENSG00000135914	HTR2B	5-hydroxytryptamine (serotonin) receptor 2B, G protein-coupled [Source:HGNC Symbol;Acc:5294]	GO:0030234_enzyme regulator activity,GO:0022857_transmembrane transporter activity,GO:0004871_signal transducer activity	hsa04020:Calcium signaling pathway,hsa04080:Neuroactive ligand-receptor interaction,hsa04540:Gap junction,	REACT_14797:Signaling by GPCR,
A0JLT9_HUMAN	NA	NA	GSK3B_HUMAN	DBP_HUMAN CFLAR_HUMAN SMAD9_HUMAN Q68DB7_HUMAN MYC_HUMAN 1433Z_HUMAN RNPS1_HUMAN Q05DF2_HUMAN ATG12_HUMAN GSK3B_HUMAN RSMN_HUMAN SNR40_HUMAN HDAC3_HUMAN IKKE_HUMAN WWOX_HUMAN SMAD1_HUMAN SNIP1_HUMAN BRF2_HUMAN SPF30_HUMAN WBP4_HUMAN ATR_HUMAN	A0JLT9_HUMAN	ENSG00000115524	SF3B1	splicing factor 3b, subunit 1, 155kDa [Source:HGNC Symbol;Acc:10768]	NA	hsa03040:Spliceosome,	REACT_125:Processing of Capped Intron-Containing Pre-mRNA,REACT_71:Gene Expression,
A0M8W4_HUMAN	NA	NA	EGFR_HUMAN	IGS21_HUMAN SNTA1_HUMAN PHOCN_HUMAN UBC_HUMAN ZNRF1_HUMAN RING2_HUMAN Q5JSS2_HUMAN RIF1_HUMAN TRIM5_HUMAN DZIP3_HUMAN SIAH1_HUMAN R144A_HUMAN XIAP_HUMAN SUV92_HUMAN EGFR_HUMAN MASU1_HUMAN UBE2N_HUMAN LRIF1_HUMAN MKRN3_HUMAN UBP14_HUMAN	A0M8W4_HUMAN	ENSG00000169139	UBE2V2	ubiquitin-conjugating enzyme E2 variant 2 [Source:HGNC Symbol;Acc:12495]	NA	NA	NA
A0MNN5_HUMAN	NA	NA	M3K14_HUMAN	M3K14_HUMAN M4K4_HUMAN	A0MNN5_HUMAN	ENSG00000105447	GRWD1	glutamate-rich WD repeat containing 1 [Source:HGNC Symbol;Acc:21270]	NA	NA	NA
A0N775_HUMAN	NA	NA	LYN_HUMAN	KSYK_HUMAN CD79B_HUMAN LCK_HUMAN Q6N084_HUMAN LYN_HUMAN BLNK_HUMAN Q9UK67_HUMAN	A0N775_HUMAN	ENSG00000105369	CD79A	CD79a molecule, immunoglobulin-associated alpha [Source:HGNC Symbol;Acc:1698]	NA	hsa04662:B cell receptor signaling pathway,hsa05340:Primary immunodeficiency,	NA
A0PJA6_HUMAN	NA	NA	GAST_HUMAN	GAST_HUMAN	A0PJA6_HUMAN	ENSG00000091513	TF	transferrin [Source:HGNC Symbol;Acc:11740]	NA	NA	NA
A0PJF8_HUMAN	NA	NA	CREB1_HUMAN MK14_HUMAN	CREB1_HUMAN Q6NSG7_HUMAN Q6FG41_HUMAN MK14_HUMAN Q9BWJ1_HUMAN	A0PJF8_HUMAN	ENSG00000162302	RPS6KA4	ribosomal protein S6 kinase, 90kDa, polypeptide 4 [Source:HGNC Symbol;Acc:10433]	NA	hsa04010:MAPK signaling pathway,hsa04722:Neurotrophin signaling pathway,	NA
A0PJI1_HUMAN	NA	NA	CTNB1_HUMAN	CTNB1_HUMAN E9PH57_HUMAN SMCA4_HUMAN Q7Z6C1_HUMAN Q86YH7_HUMAN E9PC49_HUMAN C6ZRJ8_HUMAN PIAS1_HUMAN	A0PJI1_HUMAN	ENSG00000177374	HIC1	hypermethylated in cancer 1 [Source:HGNC Symbol;Acc:4909]	NA	NA	NA
A0S183_HUMAN	NA	NA	CDC42_HUMAN	CDC42_HUMAN	A0S183_HUMAN	ENSG00000198804	COX1	mitochondrially encoded cytochrome c oxidase I [Source:HGNC Symbol;Acc:7419]	NA	NA	NA
A16L1_HUMAN	NA	NA	NEMO_HUMAN	RB33B_HUMAN MLP3C_HUMAN CLH1_HUMAN ATG12_HUMAN A9UGY9_HUMAN MLP3B_HUMAN NEMO_HUMAN ATG5_HUMAN	A16L1_HUMAN	ENSG00000085978	ATG16L1	autophagy related 16-like 1 (S. cerevisiae) [Source:HGNC Symbol;Acc:21498]	NA	NA	NA
A1A4T0_HUMAN	NA	NA	EGFR_HUMAN	ERBB2_HUMAN EGFR_HUMAN	A1A4T0_HUMAN	ENSG00000132669	RIN2	Ras and Rab interactor 2 [Source:HGNC Symbol;Acc:18750]	NA	NA	NA
A1A5D2_HUMAN	NA	NA	RAC1_HUMAN	SLK_HUMAN RAC1_HUMAN	A1A5D2_HUMAN	ENSG00000004777	ARHGAP33	Rho GTPase activating protein 33 [Source:HGNC Symbol;Acc:23085]	NA	NA	NA
A1L2Z2_HUMAN	NA	NA	IKKA_HUMAN	IKKA_HUMAN TRPM6_HUMAN TRPM7_HUMAN	A1L2Z2_HUMAN	ENSG00000105357	MYH14	myosin, heavy chain 14, non-muscle [Source:HGNC Symbol;Acc:23212]	NA	hsa04530:Tight junction,hsa04810:Regulation of actin cytoskeleton,hsa05416:Viral myocarditis,	NA
A1L3Y3_HUMAN	NA	NA	IEX1_HUMAN	TR13B_HUMAN PPIB_HUMAN PKHD1_HUMAN IEX1_HUMAN	A1L3Y3_HUMAN	ENSG00000164615	CAMLG	calcium modulating ligand [Source:HGNC Symbol;Acc:1471]	NA	NA	NA
A1L494_HUMAN	NA	NA	RGS2_HUMAN	RGS2_HUMAN	A1L494_HUMAN	ENSG00000158528	PPP1R9A	protein phosphatase 1, regulatory subunit 9A [Source:HGNC Symbol;Acc:14946]	NA	NA	NA
A1L4K2_HUMAN	NA	NA	ATF2_HUMAN MK08_HUMAN JUN_HUMAN RHOA_HUMAN MP2K4_HUMAN ELK1_HUMAN SP1_HUMAN IRS1_HUMAN BAX_HUMAN	A8K6I5_HUMAN ATF2_HUMAN MP2K7_HUMAN JIP3_HUMAN Q5TE63_HUMAN TFCP2_HUMAN P53_HUMAN MK08_HUMAN CASP8_HUMAN MYC_HUMAN TNFL6_HUMAN TNR1A_HUMAN JUN_HUMAN ELP1_HUMAN ETV1_HUMAN RHOA_HUMAN B3KS38_HUMAN DUS1_HUMAN SMAD3_HUMAN Q8IXL1_HUMAN PAX2_HUMAN H2AX_HUMAN SPI1_HUMAN DUS10_HUMAN MP2K4_HUMAN SPIB_HUMAN SIR1_HUMAN BID_HUMAN GDIR1_HUMAN JUND_HUMAN MOES_HUMAN NR4A1_HUMAN FOXO4_HUMAN TNR6_HUMAN PRKDC_HUMA…	A1L4K2_HUMAN	ENSG00000107643	MAPK8	mitogen-activated protein kinase 8 [Source:HGNC Symbol;Acc:6881]	NA	hsa04010:MAPK signaling pathway,hsa04012:ErbB signaling pathway,hsa04310:Wnt signaling pathway,hsa04510:Focal adhesion,hsa04620:Toll-like receptor signaling pathway,hsa04621:NOD-like receptor signaling pathway,hsa04622:RIG-I-like receptor signaling pathway,hsa04664:Fc epsilon RI signaling pathway,hsa04722:Neurotrophin signaling pathway,hsa04910:Insulin signaling pathway,hsa04912:GnRH signaling pa…	NA
A2A284_HUMAN	NA	NA	SHC1_HUMAN JAK2_HUMAN KAP2_HUMAN KPCD1_HUMAN RYR1_HUMAN DYN1_HUMAN	PIPNA_HUMAN AIRE_HUMAN SC24B_HUMAN Q5JY90_HUMAN TGON2_HUMAN PECA1_HUMAN NELFB_HUMAN ASAP2_HUMAN KSYK_HUMAN ERBB2_HUMAN RHOU_HUMAN MAP4_HUMAN ZAP70_HUMAN SHC1_HUMAN F5H7U3_HUMAN Q59H94_HUMAN D6RDL9_HUMAN RGS7_HUMAN B7WPI0_HUMAN ERBB3_HUMAN C0SPH0_HUMAN VAV3_HUMAN PERE_HUMAN EPO_HUMAN F2Z3L0_HUMAN ITK_HUMAN DAPP1_HUMAN GBLP_HUMAN ADNP_HUMAN B4DP69_HUMAN EFS_HUMAN CD5R1_HUMAN JAK2_HUMAN KIT_HUMAN DN…	A2A284_HUMAN	ENSG00000124181	PLCG1	phospholipase C, gamma 1 [Source:HGNC Symbol;Acc:9065]	NA	hsa00562:Inositol phosphate metabolism,hsa04012:ErbB signaling pathway,hsa04020:Calcium signaling pathway,hsa04070:Phosphatidylinositol signaling system,hsa04370:VEGF signaling pathway,hsa04650:Natural killer cell mediated cytotoxicity,hsa04660:T cell receptor signaling pathway,hsa04664:Fc epsilon RI signaling pathway,hsa04666:Fc gamma R-mediated phagocytosis,hsa04670:Leukocyte transendothelial m…	NA
A2A2U1_HUMAN	NA	NA	GRB2_HUMAN	GRB2_HUMAN	A2A2U1_HUMAN	ENSG00000110436	SLC1A2	solute carrier family 1 (glial high affinity glutamate transporter), member 2 [Source:HGNC Symbol;Acc:10940]	NA	NA	NA
A2AB19_HUMAN	NA	NA	PPARG_HUMAN NFKB1_HUMAN	ZFY_HUMAN ZF64A_HUMAN E5KQF6_HUMAN CHUR_HUMAN ZN407_HUMAN MYBB_HUMAN T2EA_HUMAN ZN408_HUMAN PRGC2_HUMAN PPARG_HUMAN ZNF23_HUMAN PARP1_HUMAN NFKB1_HUMAN ZKSC5_HUMAN ZZZ3_HUMAN	A2AB19_HUMAN	ENSG00000236515	ZBTB9	zinc finger and BTB domain containing 9 [Source:HGNC Symbol;Acc:28323]	NA	NA	NA
A2I2N5_HUMAN	NA	NA	JUN_HUMAN SP1_HUMAN	MITF_HUMAN HES5_HUMAN OLIG1_HUMAN B5B2S0_HUMAN A8MUS8_HUMAN JUN_HUMAN SP1_HUMAN EGR2_HUMAN UBC9_HUMAN PAX3_HUMAN OLIG2_HUMAN ARMX3_HUMAN PO3F1_HUMAN SOX5_HUMAN SOX6_HUMAN EDNRB_HUMAN CDN1B_HUMAN B3KTH8_HUMAN	A2I2N5_HUMAN	ENSG00000049246	PER3	period homolog 3 (Drosophila) [Source:HGNC Symbol;Acc:8847]	NA	hsa04710:Circadian rhythm	NA
A2MG_HUMAN	NA	NA	CDC42_HUMAN IL8_HUMAN RHEB_HUMAN LST8_HUMAN GRB2_HUMAN	LEP_HUMAN KLK13_HUMAN HMOX2_HUMAN RAP1B_HUMAN MCAF1_HUMAN ANXA7_HUMAN ECSIT_HUMAN IFIT5_HUMAN PDGFB_HUMAN CDC42_HUMAN A8K5J1_HUMAN LRP1_HUMAN CDN1A_HUMAN SMAP_HUMAN IL4_HUMAN SEPT8_HUMAN KITH_HUMAN CPSF5_HUMAN SMN_HUMAN Q8N6C9_HUMAN MMP2_HUMAN ELAV3_HUMAN IL1B_HUMAN SHBG_HUMAN TNR14_HUMAN IL8_HUMAN CELA1_HUMAN NGF_HUMAN CDKA2_HUMAN RHEB_HUMAN APOE_HUMAN CP2CI_HUMAN GCDH_HUMAN IL10_HUMAN TGIF1_HUM…	A2MG_HUMAN	ENSG00000175899	A2M	alpha-2-macroglobulin [Source:HGNC Symbol;Acc:7]	GO:0030234_enzyme regulator activity,GO:0019899_enzyme binding	hsa04610:Complement and coagulation cascades,	REACT_11044:Signaling by Rho GTPases,REACT_604:Hemostasis,
A2RUF7_HUMAN	NA	NA	GRB2_HUMAN EGFR_HUMAN P85A_HUMAN	NCK1_HUMAN ERBB2_HUMAN B3KT19_HUMAN 1433Z_HUMAN 1433S_HUMAN GRB2_HUMAN EGFR_HUMAN P85A_HUMAN	A2RUF7_HUMAN	ENSG00000133056	PIK3C2B	phosphatidylinositol-4-phosphate 3-kinase, catalytic subunit type 2 beta [Source:HGNC Symbol;Acc:8972]	NA	hsa00562:Inositol phosphate metabolism,hsa04070:Phosphatidylinositol signaling system,	NA
A3KFK8_HUMAN	NA	NA	GRB2_HUMAN	XBP1_HUMAN PAX9_HUMAN SSX1_HUMAN ATM_HUMAN QKI_HUMAN GRB2_HUMAN	A3KFK8_HUMAN	ENSG00000107164	FUBP3	far upstream element (FUSE) binding protein 3 [Source:HGNC Symbol;Acc:4005]	NA	NA	NA
A3QNQ0_HUMAN	NA	NA	CLUS_HUMAN	TGFB1_HUMAN TGBR3_HUMAN A5YM40_HUMAN CLUS_HUMAN DAXX_HUMAN FSTL1_HUMAN	A3QNQ0_HUMAN	ENSG00000163513	TGFBR2	transforming growth factor, beta receptor II (70/80kDa) [Source:HGNC Symbol;Acc:11773]	NA	hsa04010:MAPK signaling pathway,hsa04060:Cytokine-cytokine receptor interaction,hsa04144:Endocytosis,hsa04350:TGF-beta signaling pathway,hsa04520:Adherens junction,hsa05200:Pathways in cancer,hsa05210:Colorectal cancer,hsa05212:Pancreatic cancer,hsa05220:Chronic myeloid leukemia,	NA
A3R0T8_HUMAN	NA	NA	M3K14_HUMAN	LMBL1_HUMAN GRAA_HUMAN NCK1_HUMAN M3K14_HUMAN KDM4A_HUMAN A4D177_HUMAN EHMT2_HUMAN M4K4_HUMAN	A3R0T8_HUMAN	ENSG00000168298	HIST1H1E	histone cluster 1, H1e [Source:HGNC Symbol;Acc:4718]	NA	NA	REACT_578:Apoptosis,
A3RJH1_HUMAN	NA	NA	TF65_HUMAN	TF65_HUMAN SMAD2_HUMAN 1433Z_HUMAN Q6IBN1_HUMAN RELB_HUMAN	A3RJH1_HUMAN	ENSG00000079785	DDX1	DEAD (Asp-Glu-Ala-Asp) box helicase 1 [Source:HGNC Symbol;Acc:2734]	NA	NA	NA
A4_HUMAN	NA	NA	FOS_HUMAN SHC1_HUMAN MK08_HUMAN JUN_HUMAN GSK3B_HUMAN GRB2_HUMAN CASP3_HUMAN SP3_HUMAN CLUS_HUMAN SP1_HUMAN	Q7Z5F4_HUMAN Q6IBS9_HUMAN FOS_HUMAN TAF9_HUMAN HMOX2_HUMAN ADA17_HUMAN GSK3A_HUMAN TGFB1_HUMAN TIRAP_HUMAN T2FB_HUMAN P53_HUMAN APBA2_HUMAN SHC1_HUMAN MK08_HUMAN NUMBL_HUMAN COIA1_HUMAN CASP8_HUMAN LRP1_HUMAN CDC37_HUMAN JIP2_HUMAN FA12_HUMAN AACT_HUMAN SYUA_HUMAN TNR21_HUMAN 41_HUMAN PHS_HUMAN ULA1_HUMAN JUN_HUMAN FBLN1_HUMAN SYUB_HUMAN APBB2_HUMAN XIAP_HUMAN BAP31_HUMAN AP1M2_HUMAN APBA1_HUMAN …	A4_HUMAN	ENSG00000142192	APP	amyloid beta (A4) precursor protein [Source:HGNC Symbol;Acc:620]	GO:0043167_ion binding,GO:0030234_enzyme regulator activity,GO:0003677_DNA binding	hsa05010:Alzheimer's disease,	REACT_604:Hemostasis,
A4D0Q6_HUMAN	NA	NA	RASH_HUMAN	Q3KP41_HUMAN BCR_HUMAN GBRL1_HUMAN RASH_HUMAN PI3R5_HUMAN NF2L2_HUMAN	A4D0Q6_HUMAN	ENSG00000105851	PIK3CG	phosphatidylinositol-4,5-bisphosphate 3-kinase, catalytic subunit gamma [Source:HGNC Symbol;Acc:8978]	NA	NA	NA
A4D196_HUMAN	NA	NA	TRAF6_HUMAN	TRAF6_HUMAN RHG01_HUMAN TBC17_HUMAN UBC_HUMAN TNAP3_HUMAN RNF11_HUMAN STA13_HUMAN	A4D196_HUMAN	ENSG00000106052	TAX1BP1	Tax1 (human T-cell leukemia virus type I) binding protein 1 [Source:HGNC Symbol;Acc:11575]	NA	NA	NA
A4D1A2_HUMAN	NA	NA	RAC1_HUMAN	NCK1_HUMAN ERBB3_HUMAN RAC1_HUMAN BAG6_HUMAN SUMO2_HUMAN	A4D1A2_HUMAN	ENSG00000106069	CHN2	chimerin (chimaerin) 2 [Source:HGNC Symbol;Acc:1944]	NA	NA	NA
A4D1F7_HUMAN	NA	NA	EGFR_HUMAN	ERBB2_HUMAN ITBP1_HUMAN A8KAH9_HUMAN EGFR_HUMAN RAP1A_HUMAN STIM1_HUMAN CCM2_HUMAN A6H8L7_HUMAN ZN363_HUMAN	A4D1F7_HUMAN	ENSG00000001631	KRIT1	KRIT1, ankyrin repeat containing [Source:HGNC Symbol;Acc:1573]	NA	NA	NA
A4D1G0_HUMAN	NA	NA	CTNB1_HUMAN	CTNB1_HUMAN CCND1_HUMAN CD2A1_HUMAN MCM10_HUMAN CDC37_HUMAN ATX1_HUMAN CDN1A_HUMAN MCM2_HUMAN Q6ICV4_HUMAN B3KUN1_HUMAN PML_HUMAN CDN2D_HUMAN CCND3_HUMAN RB_HUMAN E9PB36_HUMAN CDN2C_HUMAN PPM1B_HUMAN CDK2_HUMAN	A4D1G0_HUMAN	ENSG00000105810	CDK6	cyclin-dependent kinase 6 [Source:HGNC Symbol;Acc:1777]	NA	hsa04110:Cell cycle,hsa04115:p53 signaling pathway,hsa05200:Pathways in cancer,hsa05212:Pancreatic cancer,hsa05214:Glioma,hsa05218:Melanoma,hsa05220:Chronic myeloid leukemia,hsa05222:Small cell lung cancer,hsa05223:Non-small cell lung cancer	NA
A4D1N9_HUMAN	NA	NA	GRB2_HUMAN	B0LPE5_HUMAN GRB2_HUMAN	A4D1N9_HUMAN	ENSG00000172331	BPGM	2,3-bisphosphoglycerate mutase [Source:HGNC Symbol;Acc:1093]	NA	hsa00010:Glycolysis / Gluconeogenesis	NA
A4D214_HUMAN	NA	NA	JUN_HUMAN	NF2L3_HUMAN NF2L1_HUMAN DDIT3_HUMAN CREB5_HUMAN JUN_HUMAN CEBPG_HUMAN BACH1_HUMAN JUNB_HUMAN CREB3_HUMAN ATF7_HUMAN JUND_HUMAN BATF3_HUMAN A8K3E0_HUMAN BACH2_HUMAN MAFG_HUMAN NF2L2_HUMAN	A4D214_HUMAN	ENSG00000198517	MAFK	v-maf musculoaponeurotic fibrosarcoma oncogene homolog K (avian) [Source:HGNC Symbol;Acc:6782]	NA	NA	NA
A4D2A2_HUMAN	NA	NA	TRAF6_HUMAN NEMO_HUMAN	MCM4_HUMAN MBIP1_HUMAN TP4A3_HUMAN RFA1_HUMAN MCM6_HUMAN GSTK1_HUMAN ORC2_HUMAN MAT1_HUMAN TRAF6_HUMAN FHL2_HUMAN RB_HUMAN SMC1A_HUMAN 1B07_HUMAN ATR_HUMAN CDK2_HUMAN B4E025_HUMAN ORC1_HUMAN PLK1_HUMAN DDX56_HUMAN RBM8A_HUMAN A8K4I3_HUMAN PELO_HUMAN BRF2_HUMAN IKBA_HUMAN MCM3_HUMAN RAD17_HUMAN ATM_HUMAN DBF4A_HUMAN GBRL2_HUMAN NEMO_HUMAN ORC6_HUMAN ORC5_HUMAN NEK6_HUMAN CDC7_HUMAN AAKB1_HUMAN ORC…	A4D2A2_HUMAN	ENSG00000166508	MCM7	minichromosome maintenance complex component 7 [Source:HGNC Symbol;Acc:6950]	NA	hsa03030:DNA replication,hsa04110:Cell cycle,	REACT_152:Cell Cycle, Mitotic,REACT_1538:Cell Cycle Checkpoints,REACT_383:DNA Replication,
A4D2P0_HUMAN	NA	NA	CDC42_HUMAN PAK1_HUMAN STAT3_HUMAN	UNKL_HUMAN OPHN1_HUMAN RBP1_HUMAN MCM3A_HUMAN C42S1_HUMAN CDC42_HUMAN TIAM1_HUMAN SYNJ2_HUMAN CTRO_HUMAN DOCK8_HUMAN IMA4_HUMAN COG5_HUMAN UBC_HUMAN RHG27_HUMAN IMA7_HUMAN RHG32_HUMAN HPS4_HUMAN AR2BP_HUMAN PRKN2_HUMAN KTN1_HUMAN LATS1_HUMAN Q658W2_HUMAN CASB_HUMAN PAK1_HUMAN SH3R1_HUMAN PAR6B_HUMAN ARFP2_HUMAN PAR6A_HUMAN MAGI1_HUMAN PAK2_HUMAN RGL2_HUMAN GDIR1_HUMAN NCF2_HUMAN CC104_HUMAN C42S2…	A4D2P0_HUMAN	ENSG00000136238	RAC1	ras-related C3 botulinum toxin substrate 1 (rho family, small GTP binding protein Rac1) [Source:HGNC Symbol;Acc:9801]	NA	hsa04010:MAPK signaling pathway,hsa04062:Chemokine signaling pathway,hsa04310:Wnt signaling pathway,hsa04360:Axon guidance,hsa04370:VEGF signaling pathway,hsa04510:Focal adhesion,hsa04520:Adherens junction,hsa04620:Toll-like receptor signaling pathway,hsa04650:Natural killer cell mediated cytotoxicity,hsa04662:B cell receptor signaling pathway,hsa04664:Fc epsilon RI signaling pathway,hsa04666:Fc …	NA
A4F1W8_HUMAN	NA	NA	MK01_HUMAN	MAGBI_HUMAN Q59HD3_HUMAN UBC_HUMAN NFKB2_HUMAN TNAP3_HUMAN RNF11_HUMAN RFOX1_HUMAN S100B_HUMAN TTF2_HUMAN MK01_HUMAN	A4F1W8_HUMAN	ENSG00000145901	TNIP1	TNFAIP3 interacting protein 1 [Source:HGNC Symbol;Acc:16903]	NA	NA	NA
A4QPA9_HUMAN	NA	NA	BRAF_HUMAN PAK1_HUMAN MK03_HUMAN ARAF_HUMAN MK01_HUMAN RAF1_HUMAN	BRAF_HUMAN PAK1_HUMAN MK03_HUMAN GRB10_HUMAN WNK1_HUMAN M3K8_HUMAN ARAF_HUMAN M3K1_HUMAN MK01_HUMAN RAF1_HUMAN LTOR3_HUMAN M3K4_HUMAN	A4QPA9_HUMAN	ENSG00000169032	MAP2K1	mitogen-activated protein kinase kinase 1 [Source:HGNC Symbol;Acc:6840]	NA	hsa04010:MAPK signaling pathway,hsa04012:ErbB signaling pathway,hsa04062:Chemokine signaling pathway,hsa04114:Oocyte meiosis,hsa04270:Vascular smooth muscle contraction,hsa04320:Dorso-ventral axis formation,hsa04370:VEGF signaling pathway,hsa04510:Focal adhesion,hsa04540:Gap junction,hsa04620:Toll-like receptor signaling pathway,hsa04650:Natural killer cell mediated cytotoxicity,hsa04660:T cell r…	NA
A5JUZ3_HUMAN	NA	NA	MP2K4_HUMAN	G45IP_HUMAN A8K840_HUMAN MP2K4_HUMAN	A5JUZ3_HUMAN	ENSG00000116717	GADD45A	growth arrest and DNA-damage-inducible, alpha [Source:HGNC Symbol;Acc:4095]	NA	NA	NA
A6H8W8_HUMAN	NA	NA	SOS1_HUMAN	SYNJ2_HUMAN Q53ZZ1_HUMAN SOS1_HUMAN M4K3_HUMAN MCRS1_HUMAN SEM6A_HUMAN	A6H8W8_HUMAN	ENSG00000198399	ITSN2	intersectin 2 [Source:HGNC Symbol;Acc:6184]	NA	NA	NA
A6NED0_HUMAN	NA	NA	GRB2_HUMAN	NCK1_HUMAN SLK_HUMAN GRB2_HUMAN MTP_HUMAN Q59FK4_HUMAN	A6NED0_HUMAN	ENSG00000100577	GSTZ1	glutathione S-transferase zeta 1 [Source:HGNC Symbol;Acc:4643]	NA	hsa00350:Tyrosine metabolism,hsa00480:Glutathione metabolism,hsa00980:Metabolism of xenobiotics by cytochrome P450,hsa00982:Drug metabolism,	NA
A6NF12_HUMAN	NA	NA	SHC1_HUMAN	Q59FK4_HUMAN SHC1_HUMAN NGF_HUMAN A8K3M3_HUMAN	A6NF12_HUMAN	ENSG00000198400	NTRK1	neurotrophic tyrosine kinase, receptor, type 1 [Source:HGNC Symbol;Acc:8031]	NA	hsa04010:MAPK signaling pathway,hsa04144:Endocytosis,hsa04210:Apoptosis,hsa04722:Neurotrophin signaling pathway,hsa05200:Pathways in cancer,hsa05216:Thyroid cancer,	NA
A6NHG8_HUMAN	NA	NA	M3K14_HUMAN	OTUB2_HUMAN M3K14_HUMAN RIPK1_HUMAN TNR5_HUMAN NFKB2_HUMAN TNR14_HUMAN B2RBZ9_HUMAN TRADD_HUMAN B3KUV5_HUMAN TANK_HUMAN TRAF2_HUMAN TRAF3_HUMAN MIPT3_HUMAN PRI1_HUMAN M4K4_HUMAN EDAR_HUMAN B4DGG7_HUMAN	A6NHG8_HUMAN	ENSG00000131323	TRAF3	TNF receptor-associated factor 3 [Source:HGNC Symbol;Acc:12033]	NA	hsa04620:Toll-like receptor signaling pathway,hsa04622:RIG-I-like receptor signaling pathway,hsa05200:Pathways in cancer,hsa05222:Small cell lung cancer,	NA
A6NIT8_HUMAN	NA	NA	TRAF6_HUMAN	XPO2_HUMAN Q5T6G6_HUMAN LFG4_HUMAN PCBP2_HUMAN CFLAR_HUMAN TRAF6_HUMAN EI2BA_HUMAN SMYD2_HUMAN PJA1_HUMAN TNR14_HUMAN A8K840_HUMAN HM20B_HUMAN HNRPK_HUMAN FGF1_HUMAN B3KWD7_HUMAN PTBP1_HUMAN SGK1_HUMAN	A6NIT8_HUMAN	ENSG00000104824	HNRNPL	heterogeneous nuclear ribonucleoprotein L [Source:HGNC Symbol;Acc:5045]	NA	NA	REACT_125:Processing of Capped Intron-Containing Pre-mRNA,REACT_6167:Influenza Infection,REACT_71:Gene Expression,
A6NNR3_HUMAN	NA	NA	CADH1_HUMAN BAD_HUMAN	PPR26_HUMAN Q5TE63_HUMAN DBP_HUMAN CASC5_HUMAN STAU1_HUMAN CADH1_HUMAN ASPP1_HUMAN M3K3_HUMAN Q6IT96_HUMAN PPR1B_HUMAN CDK4_HUMAN Q05DF2_HUMAN RB_HUMAN NEB2_HUMAN PR15B_HUMAN TIF1B_HUMAN KI18A_HUMAN TPRN_HUMAN NOM1_HUMAN SPRE1_HUMAN PPR3B_HUMAN MPP10_HUMAN Q58F28_HUMAN SKP1_HUMAN BAD_HUMAN AURKB_HUMAN LMTK2_HUMAN F6KD01_HUMAN	A6NNR3_HUMAN	ENSG00000172531	PPP1CA	protein phosphatase 1, catalytic subunit, alpha isozyme [Source:HGNC Symbol;Acc:9281]	NA	hsa04114:Oocyte meiosis,hsa04270:Vascular smooth muscle contraction,hsa04510:Focal adhesion,hsa04720:Long-term potentiation,hsa04810:Regulation of actin cytoskeleton,hsa04910:Insulin signaling pathway,	NA
A6XND8_HUMAN	NA	NA	GRB2_HUMAN	GRB2_HUMAN	A6XND8_HUMAN	ENSG00000165828	PRAP1	proline-rich acidic protein 1 [Source:HGNC Symbol;Acc:23304]	NA	NA	NA
A7J992_HUMAN	NA	NA	IRS1_HUMAN	STMN4_HUMAN TBB3_HUMAN CENPA_HUMAN IRS1_HUMAN	A7J992_HUMAN	ENSG00000146247	PHIP	pleckstrin homology domain interacting protein [Source:HGNC Symbol;Acc:15673]	NA	NA	NA
A7WPU8_HUMAN	NA	NA	SP1_HUMAN	EP300_HUMAN NHRF2_HUMAN ANDR_HUMAN SMAD3_HUMAN SP1_HUMAN D3DU85_HUMAN	A7WPU8_HUMAN	ENSG00000184895	SRY	sex determining region Y [Source:HGNC Symbol;Acc:11311]	NA	NA	NA
A8CGI1_HUMAN	NA	NA	RHOA_HUMAN	PP12C_HUMAN RHOA_HUMAN	A8CGI1_HUMAN	ENSG00000133030	MRIP	Myosin phosphatase-Rho interacting protein	NA	NA	NA
A8K0B5_HUMAN	NA	NA	KPCL_HUMAN	KPCL_HUMAN	A8K0B5_HUMAN	ENSG00000176261	ZBTB8OS	zinc finger and BTB domain containing 8 opposite strand [Source:HGNC Symbol;Acc:24094]	NA	NA	NA
A8K0Q1_HUMAN	NA	NA	TRAF6_HUMAN	TRAF6_HUMAN M3K3_HUMAN	A8K0Q1_HUMAN	ENSG00000070423	RNF126	ring finger protein 126 [Source:HGNC Symbol;Acc:21151]	NA	NA	NA
A8K0S6_HUMAN	NA	NA	MTOR_HUMAN	ATGA1_HUMAN RBCC1_HUMAN ULK2_HUMAN MTOR_HUMAN ULK1_HUMAN	A8K0S6_HUMAN	ENSG00000175224	KIAA0652	autophagy related 13 [Source:HGNC Symbol;Acc:29091]	NA	NA	NA
A8K161_HUMAN	NA	NA	CREB1_HUMAN 1433B_HUMAN	CREB1_HUMAN 1433B_HUMAN DLG1_HUMAN CD5R1_HUMAN ATF1_HUMAN RIMS1_HUMAN ACTN4_HUMAN	A8K161_HUMAN	ENSG00000070808	CAMK2A	calcium/calmodulin-dependent protein kinase II alpha [Source:HGNC Symbol;Acc:1460]	NA	hsa04012:ErbB signaling pathway,hsa04020:Calcium signaling pathway,hsa04114:Oocyte meiosis,hsa04310:Wnt signaling pathway,hsa04720:Long-term potentiation,hsa04722:Neurotrophin signaling pathway,hsa04740:Olfactory transduction,hsa04912:GnRH signaling pathway,hsa04916:Melanogenesis,hsa05214:Glioma	NA
A8K1U7_HUMAN	NA	NA	CTNB1_HUMAN CASP3_HUMAN SP3_HUMAN EGFR_HUMAN KPCD1_HUMAN	CTNB1_HUMAN PKP4_HUMAN CTND1_HUMAN CASP3_HUMAN HDAC1_HUMAN EGFR_HUMAN PP1A_HUMAN CADH3_HUMAN KPCD1_HUMAN PTPRM_HUMAN HAKAI_HUMAN USP9X_HUMAN ITAE_HUMAN HDAC2_HUMAN PVR_HUMAN	A8K1U7_HUMAN	ENSG00000039068	CDH1	cadherin 1, type 1, E-cadherin (epithelial) [Source:HGNC Symbol;Acc:1748]	NA	hsa04514:Cell adhesion molecules (CAMs),hsa04520:Adherens junction,hsa05130:Pathogenic Escherichia coli infection,hsa05200:Pathways in cancer,hsa05213:Endometrial cancer,hsa05216:Thyroid cancer,hsa05218:Melanoma,hsa05219:Bladder cancer	NA
A8K2G2_HUMAN	NA	NA	CDC42_HUMAN	CDC42_HUMAN ANDR_HUMAN	A8K2G2_HUMAN	ENSG00000137843	PAK6	p21 protein (Cdc42/Rac)-activated kinase 6 [Source:HGNC Symbol;Acc:16061]	NA	hsa04012:ErbB signaling pathway,hsa04360:Axon guidance,hsa04510:Focal adhesion,hsa04660:T cell receptor signaling pathway,hsa04810:Regulation of actin cytoskeleton,hsa05211:Renal cell carcinoma,	NA
A8K341_HUMAN	NA	NA	IF4E_HUMAN MK14_HUMAN	Q4LE28_HUMAN Q7Z784_HUMAN HS90B_HUMAN IF4E_HUMAN IF4G3_HUMAN O95065_HUMAN PRKDC_HUMAN Q2TU89_HUMAN MK14_HUMAN	A8K341_HUMAN	ENSG00000079277	MKNK1	MAP kinase interacting serine/threonine kinase 1 [Source:HGNC Symbol;Acc:7110]	NA	hsa04010:MAPK signaling pathway,hsa04910:Insulin signaling pathway,	NA
A8K3E0_HUMAN	NA	NA	MK08_HUMAN	NF2L3_HUMAN MK08_HUMAN HMGN1_HUMAN CREB5_HUMAN ELF5_HUMAN SSX5_HUMAN Q5QP37_HUMAN ZHANG_HUMAN CR3L1_HUMAN ITCH_HUMAN PHYIP_HUMAN KAT2B_HUMAN CBP_HUMAN A4D214_HUMAN NEDD4_HUMAN NF2L2_HUMAN MAFG_HUMAN E9PRV2_HUMAN PEX14_HUMAN A1L4K2_HUMAN	A8K3E0_HUMAN	ENSG00000123405	NFE2	nuclear factor (erythroid-derived 2), 45kDa [Source:HGNC Symbol;Acc:7780]	NA	NA	NA
A8K3M3_HUMAN	NA	NA	STAT3_HUMAN SRC_HUMAN JAK2_HUMAN GSK3B_HUMAN CRK_HUMAN EGFR_HUMAN BCAR1_HUMAN IRS1_HUMAN FAK1_HUMAN	A6NF12_HUMAN A8K6I5_HUMAN IGF1R_HUMAN INSR_HUMAN E9PCL5_HUMAN A8K7I0_HUMAN SUMO1_HUMAN ROS1_HUMAN LTK_HUMAN B7WPI0_HUMAN ACTS_HUMAN CLK2_HUMAN IKBA_HUMAN CAN1_HUMAN BCR_HUMAN STAT3_HUMAN SRC8_HUMAN SRC_HUMAN JAK2_HUMAN GSK3B_HUMAN B0LPE5_HUMAN NTRK3_HUMAN CADH2_HUMAN EPOR_HUMAN NTRK1_HUMAN TRPV6_HUMAN ACTN1_HUMAN B4DL89_HUMAN B4DN77_HUMAN ESR1_HUMAN Q59GS5_HUMAN PPIP1_HUMAN KPCG_HUMAN B3AT_HUMAN …	A8K3M3_HUMAN	ENSG00000196396	PTPN1	protein tyrosine phosphatase, non-receptor type 1 [Source:HGNC Symbol;Acc:9642]	NA	hsa04520:Adherens junction,hsa04910:Insulin signaling pathway,	NA
A8K3N4_HUMAN	NA	NA	STAT3_HUMAN	STAT3_HUMAN GHR_HUMAN VGFR2_HUMAN STAT1_HUMAN 1433S_HUMAN	A8K3N4_HUMAN	ENSG00000175354	PTPN2	protein tyrosine phosphatase, non-receptor type 2 [Source:HGNC Symbol;Acc:9650]	NA	NA	NA
A8K3Y2_HUMAN	NA	NA	MK14_HUMAN	MLTK_HUMAN MK14_HUMAN PPM1A_HUMAN TAOK2_HUMAN MLH1_HUMAN M3K4_HUMAN DCTN1_HUMAN M3K5_HUMAN M3K7_HUMAN	A8K3Y2_HUMAN	ENSG00000108984	MAP2K6	mitogen-activated protein kinase kinase 6 [Source:HGNC Symbol;Acc:6846]	NA	hsa04010:MAPK signaling pathway,hsa04620:Toll-like receptor signaling pathway,hsa04664:Fc epsilon RI signaling pathway,hsa04912:GnRH signaling pathway,hsa05014:Amyotrophic lateral sclerosis (ALS),	NA
A8K401_HUMAN	NA	NA	TF65_HUMAN RAF1_HUMAN	RBL2_HUMAN NP1L1_HUMAN P53_HUMAN DPP6_HUMAN TF65_HUMAN S61A2_HUMAN COX6C_HUMAN PB1_HUMAN SET_HUMAN TCAL2_HUMAN PHF3_HUMAN HS90B_HUMAN SGIP1_HUMAN ADA10_HUMAN RB_HUMAN E2F1_HUMAN RB6I2_HUMAN DHX36_HUMAN SCN8A_HUMAN CHD2_HUMAN T2FA_HUMAN CX026_HUMAN CWC15_HUMAN RAF1_HUMAN USP9X_HUMAN AKA11_HUMAN AN32B_HUMAN LONF3_HUMAN MAP1B_HUMAN FSIP1_HUMAN PTMA_HUMAN ANXA2_HUMAN	A8K401_HUMAN	ENSG00000167085	PHB	prohibitin [Source:HGNC Symbol;Acc:8912]	NA	NA	NA
A8K4C8_HUMAN	NA	NA	M3K14_HUMAN SRC_HUMAN GRB2_HUMAN P85A_HUMAN PLCG1_HUMAN	NCK1_HUMAN M3K14_HUMAN TBK1_HUMAN B3KT19_HUMAN NCOA1_HUMAN NFKB2_HUMAN SRC_HUMAN CDC5L_HUMAN GRB2_HUMAN M3K1_HUMAN A2A284_HUMAN P85A_HUMAN M4K4_HUMAN PLCG1_HUMAN	A8K4C8_HUMAN	ENSG00000167526	RPL13	ribosomal protein L13 [Source:HGNC Symbol;Acc:10303]	NA	hsa03010:Ribosome	NA
A8K4I2_HUMAN	NA	NA	TF65_HUMAN	TF65_HUMAN CENPA_HUMAN FA10_HUMAN PRKDC_HUMAN Q5JVE8_HUMAN	A8K4I2_HUMAN	ENSG00000187837	HIST1H1C	histone cluster 1, H1c [Source:HGNC Symbol;Acc:4716]	NA	NA	NA
A8K4V4_HUMAN	NA	NA	ARRB2_HUMAN	ARRB2_HUMAN	A8K4V4_HUMAN	ENSG00000055950	MRPL43	mitochondrial ribosomal protein L43 [Source:HGNC Symbol;Acc:14517]	NA	NA	NA
A8K517_HUMAN	NA	NA	M3K14_HUMAN	M3K14_HUMAN UBE2W_HUMAN M3K1_HUMAN	A8K517_HUMAN	ENSG00000186468	RPS23	ribosomal protein S23 [Source:HGNC Symbol;Acc:10410]	NA	hsa03010:Ribosome,	REACT_17015:Metabolism of proteins,REACT_1762:3' -UTR-mediated translational regulation,REACT_6167:Influenza Infection,REACT_71:Gene Expression,
A8K579_HUMAN	NA	NA	NFKB1_HUMAN	NFKB1_HUMAN ATX2_HUMAN	A8K579_HUMAN	ENSG00000102024	PLS3	plastin 3 [Source:HGNC Symbol;Acc:9091]	NA	NA	NA
A8K6I5_HUMAN	NA	NA	PTN11_HUMAN STAT3_HUMAN CRK_HUMAN EGFR_HUMAN	B3KUN1_HUMAN PTN11_HUMAN Q59FK4_HUMAN STAT3_HUMAN CRK_HUMAN Q9UBT1_HUMAN STAT1_HUMAN KIT_HUMAN Q6NSJ8_HUMAN JAK3_HUMAN Q9UK67_HUMAN A1L4K2_HUMAN A8K3M3_HUMAN EGFR_HUMAN CRKL_HUMAN JAK1_HUMAN STAP2_HUMAN STA5B_HUMAN	A8K6I5_HUMAN	ENSG00000126561	STAT5A	signal transducer and activator of transcription 5A [Source:HGNC Symbol;Acc:11366]	NA	hsa04012:ErbB signaling pathway,hsa04630:Jak-STAT signaling pathway,hsa05200:Pathways in cancer,hsa05220:Chronic myeloid leukemia,hsa05221:Acute myeloid leukemia,	NA
A8K6K3_HUMAN	NA	NA	MK14_HUMAN	MK14_HUMAN XIAP_HUMAN Q2LD48_HUMAN	A8K6K3_HUMAN	ENSG00000100324	TAB1	TGF-beta activated kinase 1/MAP3K7 binding protein 1 [Source:HGNC Symbol;Acc:18157]	NA	hsa04010:MAPK signaling pathway,hsa04620:Toll-like receptor signaling pathway,hsa04621:NOD-like receptor signaling pathway,	NA
A8K6P0_HUMAN	NA	NA	SP1_HUMAN SRC_HUMAN	XPO1_HUMAN RB_HUMAN TEBP_HUMAN SP1_HUMAN NCOA2_HUMAN T2FA_HUMAN NPAS4_HUMAN EPAS1_HUMAN T2FB_HUMAN SMAD9_HUMAN PML_HUMAN RELB_HUMAN AHRR_HUMAN Q86SX1_HUMAN SRC_HUMAN TAZ_HUMAN	A8K6P0_HUMAN	ENSG00000143437	ARNT	aryl hydrocarbon receptor nuclear translocator [Source:HGNC Symbol;Acc:700]	NA	NA	NA
A8K725_HUMAN	NA	NA	SP1_HUMAN	PIT1_HUMAN Q9NUA2_HUMAN F5GXI9_HUMAN SMAD3_HUMAN CDK7_HUMAN STA5B_HUMAN SP1_HUMAN Q53F85_HUMAN	A8K725_HUMAN	ENSG00000134954	ETS1	v-ets erythroblastosis virus E26 oncogene homolog 1 (avian) [Source:HGNC Symbol;Acc:3488]	NA	hsa04320:Dorso-ventral axis formation,hsa05200:Pathways in cancer,hsa05211:Renal cell carcinoma,	NA
A8K840_HUMAN	NA	NA	JUN_HUMAN	LIMD1_HUMAN A8K654_HUMAN CLOCK_HUMAN JUN_HUMAN WTIP_HUMAN SKI_HUMAN B4E127_HUMAN MED25_HUMAN A8MX18_HUMAN BMAL1_HUMAN Q7Z6C1_HUMAN MECR_HUMAN NPAS2_HUMAN ZN423_HUMAN A5JUZ3_HUMAN PO2F1_HUMAN GA45G_HUMAN PNRC1_HUMAN Q6FG41_HUMAN HDAC3_HUMAN Q53EL4_HUMAN KAT2B_HUMAN Q86YH7_HUMAN A6NIT8_HUMAN	A8K840_HUMAN	ENSG00000131759	RARA	retinoic acid receptor, alpha [Source:HGNC Symbol;Acc:9864]	NA	hsa05200:Pathways in cancer,hsa05221:Acute myeloid leukemia,	NA
A8K9S7_HUMAN	NA	NA	SRC_HUMAN P85A_HUMAN GRB2_HUMAN	NCK1_HUMAN GORS2_HUMAN UBC_HUMAN SRC_HUMAN ABI1_HUMAN RNF11_HUMAN VINEX_HUMAN UB2L3_HUMAN P85A_HUMAN ARHG7_HUMAN NCK2_HUMAN Q5JPT6_HUMAN A2I2P0_HUMAN GRB2_HUMAN	A8K9S7_HUMAN	ENSG00000114423	CBLB	Cbl proto-oncogene, E3 ubiquitin protein ligase B [Source:HGNC Symbol;Acc:1542]	NA	hsa04012:ErbB signaling pathway,hsa04120:Ubiquitin mediated proteolysis,hsa04144:Endocytosis,hsa04630:Jak-STAT signaling pathway,hsa04660:T cell receptor signaling pathway,hsa04910:Insulin signaling pathway,hsa05200:Pathways in cancer,hsa05220:Chronic myeloid leukemia	NA
A8KAH6_HUMAN	NA	NA	CASP3_HUMAN SP3_HUMAN MAPK2_HUMAN	MAPK3_HUMAN HSPB8_HUMAN MED31_HUMAN B0LPE5_HUMAN E5KR08_HUMAN MAPK5_HUMAN IPYR_HUMAN CASP3_HUMAN UBL5_HUMAN CLK4_HUMAN MAPK2_HUMAN CRYAB_HUMAN	A8KAH6_HUMAN	ENSG00000170276	HSPB2	Heat shock protein beta-2 [Source:UniProtKB/Swiss-Prot;Acc:Q16082]	NA	NA	NA
A8KAH9_HUMAN	NA	NA	RAF1_HUMAN	GNDS_HUMAN RPGF3_HUMAN BIN1_HUMAN RASF5_HUMAN RPGF4_HUMAN GRP2_HUMAN BMX_HUMAN RPGP1_HUMAN RPGF6_HUMAN Q549F0_HUMAN ARHG1_HUMAN AFAD_HUMAN ELOA1_HUMAN GDS1_HUMAN TNR6_HUMAN RPGF5_HUMAN AB1IP_HUMAN A8MQ07_HUMAN HDAC1_HUMAN TSC2_HUMAN FADD_HUMAN RALA_HUMAN ZHX2_HUMAN TR10C_HUMAN SMCA2_HUMAN GBRL2_HUMAN A4D1F7_HUMAN RAF1_HUMAN RPGF2_HUMAN PDE6D_HUMAN	A8KAH9_HUMAN	ENSG00000116473	RAP1A	RAP1A, member of RAS oncogene family [Source:HGNC Symbol;Acc:9855]	NA	hsa04010:MAPK signaling pathway,hsa04062:Chemokine signaling pathway,hsa04510:Focal adhesion,hsa04670:Leukocyte transendothelial migration,hsa04720:Long-term potentiation,hsa04722:Neurotrophin signaling pathway,hsa05211:Renal cell carcinoma	NA
A8MX18_HUMAN	NA	NA	BCAR1_HUMAN	AURKA_HUMAN LATS2_HUMAN GFI1B_HUMAN BCAR1_HUMAN AKIP_HUMAN A8K840_HUMAN F1D8P1_HUMAN EAA2_HUMAN	A8MX18_HUMAN	ENSG00000129474	AJUBA	LIM domain-containing protein ajuba	NA	NA	NA
A8MY87_HUMAN	NA	NA	RAF1_HUMAN	RAF1_HUMAN	A8MY87_HUMAN	ENSG00000141068	KSR1	kinase suppressor of ras 1 [Source:HGNC Symbol;Acc:6465]	NA	NA	NA
A9CQZ6_HUMAN	NA	NA	RHOA_HUMAN	RHOA_HUMAN	A9CQZ6_HUMAN	ENSG00000135502	GEFT	solute carrier family 26, member 10 [Source:HGNC Symbol;Acc:14470]	NA	NA	NA
AACT_HUMAN	NA	NA	NFKB1_HUMAN	KLK2_HUMAN ERBB2_HUMAN LRP1_HUMAN CTRC_HUMAN A4_HUMAN CTRB1_HUMAN CATG_HUMAN DNJC1_HUMAN RPA12_HUMAN MRP5_HUMAN ATS4_HUMAN MMP1_HUMAN LAMC3_HUMAN NFKB1_HUMAN LMNB1_HUMAN ELNE_HUMAN ADH1B_HUMAN HXB1_HUMAN	AACT_HUMAN	ENSG00000196136	SERPINA3	serpin peptidase inhibitor, clade A (alpha-1 antiproteinase, antitrypsin), member 3 [Source:HGNC Symbol;Acc:16]	GO:0030234_enzyme regulator activity,GO:0003677_DNA binding	NA	NA
AAKB1_HUMAN	NA	NA	GRB2_HUMAN	Q96DE8_HUMAN B7Z9A1_HUMAN SSRD_HUMAN GDE_HUMAN GRPE1_HUMAN CYBP_HUMAN STRAP_HUMAN CISD1_HUMAN B7ZBG9_HUMAN MYH10_HUMAN PDXK_HUMAN EIF3K_HUMAN Q6DCA5_HUMAN UB2D3_HUMAN B3KS15_HUMAN METK2_HUMAN CBR1_HUMAN PSA6_HUMAN RMTL1_HUMAN BCCIP_HUMAN MCM5_HUMAN E9PGI8_HUMAN AAKG2_HUMAN A4D2A2_HUMAN U520_HUMAN NDUA7_HUMAN B0QYK1_HUMAN PM14_HUMAN Q5T081_HUMAN PRS6B_HUMAN NUDT5_HUMAN E9PAW1_HUMAN CLH1_HUMAN ACLY…	AAKB1_HUMAN	ENSG00000111725	PRKAB1	protein kinase, AMP-activated, beta 1 non-catalytic subunit [Source:HGNC Symbol;Acc:9378]	GO:0019899_enzyme binding,GO:0016301_kinase activity	hsa04910:Insulin signaling pathway,hsa04920:Adipocytokine signaling pathway,hsa05410:Hypertrophic cardiomyopathy (HCM),	REACT_1505:Integration of energy metabolism,
AAPK1_HUMAN	NA	NA	RAF1_HUMAN	PHC2_HUMAN CFTR_HUMAN TOM34_HUMAN THAP1_HUMAN FNIP1_HUMAN EF2K_HUMAN TRI27_HUMAN MTUS2_HUMAN RFX6_HUMAN ZBED1_HUMAN MORC4_HUMAN VP37B_HUMAN GOGA2_HUMAN GATA1_HUMAN ROP1A_HUMAN AAKB1_HUMAN AAKB2_HUMAN ABI2_HUMAN AAKG1_HUMAN TRIP6_HUMAN GRIK2_HUMAN RA54B_HUMAN CDX4_HUMAN PNMA5_HUMAN UBX11_HUMAN CTBP1_HUMAN RBPMS_HUMAN RIM3A_HUMAN VPS52_HUMAN ADIP_HUMAN PKHA4_HUMAN HMBX1_HUMAN LMBL3_HUMAN NUAK1_HUMA…	AAPK1_HUMAN	ENSG00000132356	PRKAA1	protein kinase, AMP-activated, alpha 1 catalytic subunit [Source:HGNC Symbol;Acc:9376]	GO:0043167_ion binding,GO:0016301_kinase activity	hsa04140:Regulation of autophagy,hsa04150:mTOR signaling pathway,hsa04910:Insulin signaling pathway,hsa04920:Adipocytokine signaling pathway,hsa05410:Hypertrophic cardiomyopathy (HCM),	REACT_1505:Integration of energy metabolism,
AAPK2_HUMAN	NA	NA	FOS_HUMAN	FOS_HUMAN EF2K_HUMAN ZN397_HUMAN RFX6_HUMAN GLI1_HUMAN KCTD1_HUMAN NT2NL_HUMAN KIFC3_HUMAN AAKB1_HUMAN AAKB2_HUMAN ABI2_HUMAN ACACB_HUMAN AAKG1_HUMAN HNF4A_HUMAN NECA2_HUMAN TRIP6_HUMAN USBP1_HUMAN KR103_HUMAN ZBT8A_HUMAN NONO_HUMAN AIMP2_HUMAN RBPMS_HUMAN KIF24_HUMAN VPS52_HUMAN LMBL3_HUMAN AES_HUMAN T22D4_HUMAN Q8N7V9_HUMAN HOMEZ_HUMAN HMBX1_HUMAN ITF2_HUMAN K1H1_HUMAN CIP1_HUMAN APBP2_HUMAN	AAPK2_HUMAN	ENSG00000162409	PRKAA2	protein kinase, AMP-activated, alpha 2 catalytic subunit [Source:HGNC Symbol;Acc:9377]	GO:0043167_ion binding,GO:0030674_protein binding, bridging,GO:0016301_kinase activity	hsa04140:Regulation of autophagy,hsa04150:mTOR signaling pathway,hsa04910:Insulin signaling pathway,hsa04920:Adipocytokine signaling pathway,hsa05410:Hypertrophic cardiomyopathy (HCM),	REACT_1505:Integration of energy metabolism,
AAT1_HUMAN	NA	NA	KAP1_HUMAN AKAP1_HUMAN KAP3_HUMAN	AKAP1_HUMAN MYCBP_HUMAN KAP3_HUMAN AMY1_HUMAN	AAT1_HUMAN	ENSG00000183833	C3orf15	chromosome 3 open reading frame 15 [Source:HGNC Symbol;Acc:24010]	NA	NA	NA
AATC_HUMAN	NA	NA	EGFR_HUMAN	T120A_HUMAN TARSH_HUMAN EGFR_HUMAN PYC_HUMAN	AATC_HUMAN	ENSG00000120053	GOT1	glutamic-oxaloacetic transaminase 1, soluble (aspartate aminotransferase 1) [Source:HGNC Symbol;Acc:4432]	NA	NA	NA
AATF_HUMAN	NA	NA	TF65_HUMAN SP1_HUMAN	TF65_HUMAN LZTR1_HUMAN MAGD1_HUMAN CHK2_HUMAN RPB11_HUMAN CHK1_HUMAN DAZP2_HUMAN SMAD3_HUMAN LDOC1_HUMAN RB_HUMAN F8VU62_HUMAN ATM_HUMAN SFRP1_HUMAN MPH6_HUMAN DAPK3_HUMAN ZN468_HUMAN MPP6_HUMAN B3KTM0_HUMAN NED4L_HUMAN C9JP84_HUMAN PHS2_HUMAN CREST_HUMAN SP1_HUMAN ATR_HUMAN EFNB3_HUMAN TAU_HUMAN COM1_HUMAN TS101_HUMAN NGDN_HUMAN CBPD_HUMAN	AATF_HUMAN	ENSG00000108270	AATF	apoptosis antagonizing transcription factor [Source:HGNC Symbol;Acc:19235]	GO:0008092_cytoskeletal protein binding,GO:0001071_nucleic acid binding transcription factor activity	NA	REACT_11061:Signalling by NGF,
ABC3G_HUMAN	NA	NA	KAPCA_HUMAN	PTN_HUMAN KAPCA_HUMAN UBC_HUMAN	ABC3G_HUMAN	ENSG00000239713	APOBEC3G	apolipoprotein B mRNA editing enzyme, catalytic polypeptide-like 3G [Source:HGNC Symbol;Acc:17357]	GO:0043167_ion binding,GO:0016810_hydrolase activity, acting on carbon-nitrogen (but not peptide) bonds,GO:0003723_RNA binding	NA	REACT_6185:HIV Infection,
ABCA1_HUMAN	NA	NA	KAPCA_HUMAN ARHGC_HUMAN NEMO_HUMAN	SNTB1_HUMAN UGPA_HUMAN UTRO_HUMAN XPC_HUMAN ADO_HUMAN LAP2_HUMAN ARHGB_HUMAN TGM2_HUMAN DLG2_HUMAN APOA1_HUMAN DHSB_HUMAN FADD_HUMAN SNTB2_HUMAN S2534_HUMAN SNTA1_HUMAN DLG3_HUMAN KAPCA_HUMAN PRP8_HUMAN ARHGC_HUMAN NEMO_HUMAN MPDZ_HUMAN TRI27_HUMAN LIN7B_HUMAN	ABCA1_HUMAN	ENSG00000165029	ABCA1	ATP-binding cassette, sub-family A (ABC1), member 1 [Source:HGNC Symbol;Acc:29]	GO:0022857_transmembrane transporter activity,GO:0019899_enzyme binding,GO:0016887_ATPase activity,GO:0008289_lipid binding,GO:0006630_lipid binding,GO:0004871_signal transducer activity	hsa02010:ABC transporters,	REACT_602:Metabolism of lipids and lipoproteins,
ABCG5_HUMAN	NA	NA	P85A_HUMAN	NCK1_HUMAN B3KT19_HUMAN P85A_HUMAN	ABCG5_HUMAN	ENSG00000138075	ABCG5	ATP-binding cassette, sub-family G (WHITE), member 5 [Source:HGNC Symbol;Acc:13886]	GO:0016887_ATPase activity	hsa02010:ABC transporters,	REACT_602:Metabolism of lipids and lipoproteins,
ABHGA_HUMAN	NA	NA	PGH2_HUMAN	HM13_HUMAN Q9T9Y2_HUMAN PGH2_HUMAN NU4M_HUMAN A0AV56_HUMAN PILRB_HUMAN COX2_HUMAN RNF5_HUMAN MLH1_HUMAN RENT1_HUMAN NU4LM_HUMAN IFM1_HUMAN A8MWW0_HUMAN CREB3_HUMAN TM147_HUMAN ROA1_HUMAN GPC5C_HUMAN TM222_HUMAN AT5G3_HUMAN DNJC1_HUMAN NU3M_HUMAN SPAG7_HUMAN SAFB1_HUMAN	ABHGA_HUMAN	ENSG00000230475	ABHD16A	abhydrolase domain containing 16A [Source:HGNC Symbol;Acc:13921]	NA	NA	NA
ABI1_HUMAN	NA	NA	SRC_HUMAN LYN_HUMAN SOS1_HUMAN GRB2_HUMAN CRK_HUMAN PLCG1_HUMAN YES_HUMAN P85A_HUMAN	SPTA2_HUMAN NCK1_HUMAN FES_HUMAN ENAH_HUMAN HCK_HUMAN FGR_HUMAN EPS8_HUMAN ITK_HUMAN SRRM1_HUMAN CBLB_HUMAN WASF2_HUMAN SPTA1_HUMAN FRK_HUMAN CRKL_HUMAN SRC_HUMAN GRB10_HUMAN CBLC_HUMAN LCK_HUMAN A8K9S7_HUMAN LYN_HUMAN NCKP1_HUMAN SOS1_HUMAN SOCS7_HUMAN GRB2_HUMAN SHIP2_HUMAN ABL2_HUMAN FYN_HUMAN CRK_HUMAN P85B_HUMAN PLCG1_HUMAN VAV_HUMAN MINK1_HUMAN VAV2_HUMAN P55G_HUMAN NAPSA_HUMAN CDK6_HUMAN A…	ABI1_HUMAN	ENSG00000136754	ABI1	abl-interactor 1 [Source:HGNC Symbol;Acc:11320]	GO:0030234_enzyme regulator activity,GO:0008092_cytoskeletal protein binding	NA	NA
ABI3_HUMAN	NA	NA	PAK1_HUMAN SOS1_HUMAN GRB2_HUMAN	C170L_HUMAN ARMC7_HUMAN K1C15_HUMAN TARSH_HUMAN PAK1_HUMAN MAGAC_HUMAN VASP_HUMAN NUPL1_HUMAN K0408_HUMAN CEP44_HUMAN MR1L1_HUMAN PSA1_HUMAN Q53HG0_HUMAN SOS1_HUMAN A8MWW0_HUMAN KLC4_HUMAN KLC3_HUMAN WASP_HUMAN K1C13_HUMAN Q7Z4J5_HUMAN ACTN3_HUMAN DTBP1_HUMAN KANK2_HUMAN MTG8_HUMAN SNP23_HUMAN PAK2_HUMAN TM147_HUMAN EVL_HUMAN HOME1_HUMAN FBF1_HUMAN DTNB_HUMAN NCK2_HUMAN EIF3H_HUMAN HOME3_HUMAN SY…	ABI3_HUMAN	ENSG00000108798	ABI3	ABI family, member 3 [Source:HGNC Symbol;Acc:29859]	NA	NA	NA
ABL1_HUMAN	NA	NA	CTNB1_HUMAN CREB1_HUMAN JUN_HUMAN SRC_HUMAN JAK2_HUMAN GASR_HUMAN GRB2_HUMAN CRK_HUMAN EGFR_HUMAN PLCG1_HUMAN DYN1_HUMAN SP1_HUMAN P85A_HUMAN BCAR1_HUMAN	AIRE_HUMAN CTNB1_HUMAN SHD_HUMAN TGON2_HUMAN NFS1_HUMAN GRIP2_HUMAN DLGP4_HUMAN EP300_HUMAN VP13A_HUMAN NELFB_HUMAN SPTA2_HUMAN IGF1R_HUMAN INSR_HUMAN TOPB1_HUMAN A8K0R3_HUMAN WASF1_HUMAN RPGF1_HUMAN NCK1_HUMAN ERBB2_HUMAN E9PCL5_HUMAN RAD9A_HUMAN FETUA_HUMAN TRI39_HUMAN MUC1_HUMAN SELN_HUMAN P53_HUMAN PRIC3_HUMAN KI67_HUMAN TULP4_HUMAN DLGP2_HUMAN BIN1_HUMAN DCE1_HUMAN LAP2B_HUMAN E41L3_HUMAN HN…	ABL1_HUMAN	ENSG00000097007	ABL1	c-abl oncogene 1, non-receptor tyrosine kinase [Source:HGNC Symbol;Acc:76]	GO:0043167_ion binding,GO:0019899_enzyme binding,GO:0016779_nucleotidyltransferase activity,GO:0016301_kinase activity,GO:0008092_cytoskeletal protein binding,GO:0003677_DNA binding	hsa04012:ErbB signaling pathway,hsa04110:Cell cycle,hsa04360:Axon guidance,hsa04722:Neurotrophin signaling pathway,hsa05130:Pathogenic Escherichia coli infection,hsa05200:Pathways in cancer,hsa05220:Chronic myeloid leukemia,hsa05416:Viral myocarditis,	NA
ABL2_HUMAN	NA	NA	SRC_HUMAN GRB2_HUMAN PLCG1_HUMAN RASH_HUMAN CRK_HUMAN EGFR_HUMAN P85A_HUMAN	SIVA_HUMAN NCK1_HUMAN ERBB2_HUMAN IKBB_HUMAN MYH10_HUMAN SLK_HUMAN HCK_HUMAN B3KT19_HUMAN NCOA1_HUMAN ERBB3_HUMAN MED28_HUMAN MS18B_HUMAN SRC8_HUMAN SRC_HUMAN RAPH1_HUMAN ATM_HUMAN SRBS2_HUMAN GRB2_HUMAN GPX1_HUMAN Q59FK4_HUMAN A2A284_HUMAN ABI1_HUMAN FBX38_HUMAN NMES1_HUMAN PLCG1_HUMAN FYN_HUMAN M3K10_HUMAN B7Z1G5_HUMAN EPHB2_HUMAN RASH_HUMAN RIN1_HUMAN TPD53_HUMAN ERBB4_HUMAN DREB_HUMAN CIP4_HU…	ABL2_HUMAN	ENSG00000143322	ABL2	v-abl Abelson murine leukemia viral oncogene homolog 2 [Source:HGNC Symbol;Acc:77]	GO:0043167_ion binding,GO:0016301_kinase activity,GO:0008092_cytoskeletal protein binding	hsa04012:ErbB signaling pathway,hsa05416:Viral myocarditis,	NA
ACADV_HUMAN	NA	NA	CADH1_HUMAN	DENR_HUMAN IF4A3_HUMAN GEPH_HUMAN CADH1_HUMAN AMPM2_HUMAN ALBU_HUMAN PA2G4_HUMAN RSSA_HUMAN CDK1_HUMAN EF2K_HUMAN	ACADV_HUMAN	ENSG00000072778	ACADVL	acyl-CoA dehydrogenase, very long chain [Source:HGNC Symbol;Acc:92]	GO:0016491_oxidoreductase activity,GO:0008289_lipid binding,GO:0006630_lipid binding	hsa00071:Fatty acid metabolism,	REACT_602:Metabolism of lipids and lipoproteins,
ACAP1_HUMAN	NA	NA	SRC_HUMAN GRB2_HUMAN AKT1_HUMAN	NCK1_HUMAN NCOA1_HUMAN SRC_HUMAN NOD2_HUMAN Q9Y4M3_HUMAN B0LPE5_HUMAN Q9NWP4_HUMAN GRB2_HUMAN IFFO1_HUMAN Q59FK4_HUMAN AKT1_HUMAN ABL1_HUMAN MTP_HUMAN	ACAP1_HUMAN	ENSG00000072818	ACAP1	ArfGAP with coiled-coil, ankyrin repeat and PH domains 1 [Source:HGNC Symbol;Acc:16467]	GO:0043167_ion binding,GO:0030234_enzyme regulator activity	hsa04144:Endocytosis,	NA
ACBG1_HUMAN	NA	NA	GSK3B_HUMAN	GSK3B_HUMAN	ACBG1_HUMAN	ENSG00000103740	ACSBG1	acyl-CoA synthetase bubblegum family member 1 [Source:HGNC Symbol;Acc:29567]	GO:0016874_ligase activity	NA	NA
ACBP_HUMAN	NA	NA	GSK3B_HUMAN	COAC_HUMAN UBX2A_HUMAN RD23B_HUMAN GSK3B_HUMAN RD23A_HUMAN DUS23_HUMAN TSPOA_HUMAN MLP3B_HUMAN NIPS1_HUMAN NSF1C_HUMAN	ACBP_HUMAN	ENSG00000155368	DBI	diazepam binding inhibitor (GABA receptor modulator, acyl-CoA binding protein) [Source:HGNC Symbol;Acc:2690]	GO:0008289_lipid binding,GO:0006630_lipid binding	hsa03320:PPAR signaling pathway,	NA
ACHA7_HUMAN	NA	NA	P85A_HUMAN	VPP4_HUMAN A4_HUMAN P85A_HUMAN	ACHA7_HUMAN	ENSG00000175344	CHRNA7	cholinergic receptor, nicotinic, alpha 7 (neuronal) [Source:HGNC Symbol;Acc:1960]	GO:0022857_transmembrane transporter activity,GO:0004871_signal transducer activity	hsa04020:Calcium signaling pathway,	NA
ACHD_HUMAN	NA	NA	GRB2_HUMAN	GRB2_HUMAN ACHA_HUMAN	ACHD_HUMAN	ENSG00000135902	CHRND	cholinergic receptor, nicotinic, delta (muscle) [Source:HGNC Symbol;Acc:1965]	GO:0022857_transmembrane transporter activity	NA	NA
ACINU_HUMAN	NA	NA	1433B_HUMAN CASP3_HUMAN SP3_HUMAN	KLH26_HUMAN 1433B_HUMAN PHS_HUMAN API5_HUMAN BTBDA_HUMAN 1433G_HUMAN Q05DF2_HUMAN CASP3_HUMAN CSK21_HUMAN AK1C3_HUMAN ATR_HUMAN PA1B2_HUMAN ABCF3_HUMAN D3DQW7_HUMAN	ACINU_HUMAN	ENSG00000100813	ACIN1	apoptotic chromatin condensation inducer 1 [Source:HGNC Symbol;Acc:17066]	GO:0019899_enzyme binding,GO:0016887_ATPase activity	hsa03040:Spliceosome,	REACT_578:Apoptosis,
ACK1_HUMAN	NA	NA	CDC42_HUMAN EGFR_HUMAN GRB2_HUMAN	NCK1_HUMAN CDC42_HUMAN SYNJ1_HUMAN RL18A_HUMAN SIAH1_HUMAN PTPRC_HUMAN CLH1_HUMAN ITFG2_HUMAN NT2NL_HUMAN NEK6_HUMAN GALT_HUMAN SRSF5_HUMAN SEZ6_HUMAN MERTK_HUMAN KR103_HUMAN PTPRJ_HUMAN PTN12_HUMAN SNX9_HUMAN ARSE_HUMAN HSH2D_HUMAN PAK2_HUMAN FYN_HUMAN AQP1_HUMAN RGF1C_HUMAN EGFR_HUMAN CSPG4_HUMAN SH21A_HUMAN WWOX_HUMAN VTI1B_HUMAN GRB2_HUMAN	ACK1_HUMAN	ENSG00000061938	TNK2	tyrosine kinase, non-receptor, 2 [Source:HGNC Symbol;Acc:19297]	GO:0043167_ion binding,GO:0030234_enzyme regulator activity,GO:0016301_kinase activity	NA	NA
ACL6B_HUMAN	NA	NA	GSK3B_HUMAN	ANXA7_HUMAN CDN1A_HUMAN KITH_HUMAN SMN_HUMAN Q56A76_HUMAN GSK3B_HUMAN PLK1_HUMAN CSK2B_HUMAN CTBP1_HUMAN COQ9_HUMAN	ACL6B_HUMAN	ENSG00000077080	ACTL6B	actin-like 6B [Source:HGNC Symbol;Acc:160]	GO:0000988_protein binding transcription factor activity	NA	NA
ACLY_HUMAN	NA	NA	GSK3B_HUMAN	IKKE_HUMAN B4DIA5_HUMAN NDKB_HUMAN GSK3B_HUMAN AAKB1_HUMAN ELNE_HUMAN HGS_HUMAN	ACLY_HUMAN	ENSG00000260245	ACLY	ATP citrate lyase [Source:HGNC Symbol;Acc:115]	GO:0043167_ion binding,GO:0016874_ligase activity,GO:0016829_lyase activity,GO:0016746_transferase activity, transferring acyl groups	hsa00020:Citrate cycle (TCA cycle),	REACT_1505:Integration of energy metabolism,REACT_602:Metabolism of lipids and lipoproteins,
ACM2_HUMAN	NA	NA	GBG2_HUMAN	GBG2_HUMAN ARRS_HUMAN	ACM2_HUMAN	ENSG00000181072	CHRM2	cholinergic receptor, muscarinic 2 [Source:HGNC Symbol;Acc:1951]	GO:0004871_signal transducer activity	hsa04020:Calcium signaling pathway,hsa04080:Neuroactive ligand-receptor interaction,hsa04810:Regulation of actin cytoskeleton,	REACT_14797:Signaling by GPCR,
ACM3_HUMAN	NA	NA	KC1A_HUMAN	ARF1_HUMAN GNAQ_HUMAN ARF6_HUMAN NEB2_HUMAN MDM2_HUMAN KC1A_HUMAN	ACM3_HUMAN	ENSG00000133019	CHRM3	cholinergic receptor, muscarinic 3 [Source:HGNC Symbol;Acc:1952]	GO:0004871_signal transducer activity	hsa04020:Calcium signaling pathway,hsa04080:Neuroactive ligand-receptor interaction,hsa04810:Regulation of actin cytoskeleton,	REACT_14797:Signaling by GPCR,REACT_15380:Diabetes pathways,
ACTB_HUMAN	NA	NA	SRC_HUMAN LYN_HUMAN B2CL1_HUMAN RAC1_HUMAN SP1_HUMAN DYN1_HUMAN BCAR1_HUMAN	TCPG_HUMAN MMP14_HUMAN CPNE2_HUMAN SYN2_HUMAN EP300_HUMAN SPTA2_HUMAN TCPA_HUMAN SSH1_HUMAN MCAF1_HUMAN EPC2_HUMAN PFD4_HUMAN RFA1_HUMAN CLIC4_HUMAN S10AB_HUMAN ANXA7_HUMAN CARM1_HUMAN CNN2_HUMAN PROF1_HUMAN CPNE4_HUMAN GNA12_HUMAN FHL3_HUMAN ABRA_HUMAN SMAD9_HUMAN SYN1_HUMAN KHDR1_HUMAN A4D2P0_HUMAN CDN1A_HUMAN ANC2_HUMAN CYFP1_HUMAN PTN_HUMAN CJ047_HUMAN SPTN2_HUMAN TCPH_HUMAN ANDR_HUMAN MYC_HU…	ACTB_HUMAN	ENSG00000075624	ACTB	actin, beta [Source:HGNC Symbol;Acc:132]	GO:0019899_enzyme binding,GO:0008134_transcription factor binding,GO:0008092_cytoskeletal protein binding	hsa04510:Focal adhesion,hsa04520:Adherens junction,hsa04530:Tight junction,hsa04670:Leukocyte transendothelial migration,hsa04810:Regulation of actin cytoskeleton,hsa05110:Vibrio cholerae infection,hsa05130:Pathogenic Escherichia coli infection,hsa05410:Hypertrophic cardiomyopathy (HCM),hsa05412:Arrhythmogenic right ventricular cardiomyopathy (ARVC),hsa05414:Dilated cardiomyopathy,hsa05416:Viral …	NA
ACTC_HUMAN	NA	NA	HSPB1_HUMAN SP1_HUMAN	MYLK_HUMAN ANGI_HUMAN ABRA_HUMAN DMD_HUMAN Q5TI65_HUMAN WIPF1_HUMAN WASP_HUMAN BR44L_HUMAN TWF1_HUMAN KPTN_HUMAN AFAP1_HUMAN G3P_HUMAN TNI3K_HUMAN COF1_HUMAN F8WA73_HUMAN HSPB1_HUMAN PLEC_HUMAN CAN1_HUMAN B3AT_HUMAN EZRI_HUMAN TRI63_HUMAN KLH17_HUMAN BC11A_HUMAN SYNE2_HUMAN ACTN4_HUMAN LASP1_HUMAN	ACTC_HUMAN	ENSG00000159251	ACTC1	actin, alpha, cardiac muscle 1 [Source:HGNC Symbol;Acc:143]	GO:0016887_ATPase activity,GO:0008092_cytoskeletal protein binding	hsa04260:Cardiac muscle contraction,hsa04510:Focal adhesion,hsa04520:Adherens junction,hsa04530:Tight junction,hsa04670:Leukocyte transendothelial migration,hsa04810:Regulation of actin cytoskeleton,hsa05110:Vibrio cholerae infection,hsa05130:Pathogenic Escherichia coli infection,hsa05410:Hypertrophic cardiomyopathy (HCM),hsa05412:Arrhythmogenic right ventricular cardiomyopathy (ARVC),hsa05414:Di…	NA
ACTG_HUMAN	NA	NA	IKKA_HUMAN TRAF6_HUMAN RAF1_HUMAN IKKB_HUMAN NEMO_HUMAN	GIT2_HUMAN PLMN_HUMAN WASF1_HUMAN MCAF1_HUMAN IKBB_HUMAN PTPRU_HUMAN CAP2_HUMAN CY24B_HUMAN B7ZBG9_HUMAN B4DIR9_HUMAN IQGA1_HUMAN CCD22_HUMAN TNR1B_HUMAN SH3G2_HUMAN IKKA_HUMAN TRAF6_HUMAN FHOD1_HUMAN C4P0D0_HUMAN VASP_HUMAN CTBP2_HUMAN NEB1_HUMAN SIAT6_HUMAN IKBA_HUMAN TNR1A_HUMAN IF6_HUMAN MLH1_HUMAN M3K3_HUMAN IKKE_HUMAN PRS23_HUMAN ANXA5_HUMAN DISC1_HUMAN TRAF1_HUMAN Q549N0_HUMAN CTGF_HUMAN C…	ACTG_HUMAN	ENSG00000184009	ACTG1	actin, gamma 1 [Source:HGNC Symbol;Acc:144]	GO:0019899_enzyme binding	NA	NA
ACTH_HUMAN	NA	NA	GRB2_HUMAN	MLH1_HUMAN SHBG_HUMAN GRB2_HUMAN EMD_HUMAN	ACTH_HUMAN	ENSG00000163017	ACTG2	actin, gamma 2, smooth muscle, enteric [Source:HGNC Symbol;Acc:145]	NA	hsa04270:Vascular smooth muscle contraction,	NA
ACTN1_HUMAN	NA	NA	ITB1_HUMAN SRC_HUMAN FAK1_HUMAN	GIT2_HUMAN MYOZ3_HUMAN MAGAB_HUMAN Q4LE70_HUMAN PARVB_HUMAN GTR4_HUMAN NUMBL_HUMAN RS27_HUMAN GRIA4_HUMAN NCOA1_HUMAN EPMIP_HUMAN PIAS4_HUMAN Q93003_HUMAN ITB1_HUMAN Q7Z763_HUMAN SPERT_HUMAN CD5R1_HUMAN SRC_HUMAN ATX7_HUMAN PSA1_HUMAN PDLI1_HUMAN HS90B_HUMAN IMA2_HUMAN NMDE1_HUMAN PLD2_HUMAN OAS1_HUMAN F1D8N1_HUMAN TRAF4_HUMAN PKD1_HUMAN Q7LDD5_HUMAN AA2AR_HUMAN MYOZ1_HUMAN KCTD6_HUMAN CSRP3_HUMA…	ACTN1_HUMAN	ENSG00000072110	ACTN1	actinin, alpha 1 [Source:HGNC Symbol;Acc:163]	GO:0043167_ion binding,GO:0008092_cytoskeletal protein binding	hsa04510:Focal adhesion,hsa04520:Adherens junction,hsa04530:Tight junction,hsa04670:Leukocyte transendothelial migration,hsa04810:Regulation of actin cytoskeleton,hsa05322:Systemic lupus erythematosus,hsa05412:Arrhythmogenic right ventricular cardiomyopathy (ARVC),	REACT_604:Hemostasis,
ACTN2_HUMAN	NA	NA	SNAI1_HUMAN	ST7_HUMAN MYOZ3_HUMAN NMDZ1_HUMAN MOS_HUMAN KCNA4_HUMAN ANGI_HUMAN NR1I2_HUMAN ZN446_HUMAN NCOA1_HUMAN CAC1D_HUMAN Q93003_HUMAN CAN1_HUMAN F154A_HUMAN BRM1L_HUMAN NCOR1_HUMAN TENN_HUMAN ATX7_HUMAN PDLI1_HUMAN KCNA5_HUMAN NMDE2_HUMAN ES8L1_HUMAN LDB3_HUMAN ACTN3_HUMAN PDLI3_HUMAN SNW1_HUMAN DLG4_HUMAN SP100_HUMAN MED14_HUMAN MILK2_HUMAN VINC_HUMAN ACTN4_HUMAN C4P096_HUMAN MYOZ1_HUMAN PKD2_HUMAN DI…	ACTN2_HUMAN	ENSG00000077522	ACTN2	actinin, alpha 2 [Source:HGNC Symbol;Acc:164]	GO:0043167_ion binding,GO:0008092_cytoskeletal protein binding	hsa04510:Focal adhesion,hsa04520:Adherens junction,hsa04530:Tight junction,hsa04670:Leukocyte transendothelial migration,hsa04810:Regulation of actin cytoskeleton,hsa05322:Systemic lupus erythematosus,hsa05412:Arrhythmogenic right ventricular cardiomyopathy (ARVC),	REACT_17044:Muscle contraction,REACT_604:Hemostasis,
ACTN4_HUMAN	NA	NA	CTNB1_HUMAN CADH1_HUMAN TF65_HUMAN MK07_HUMAN HDAC7_HUMAN	CTNB1_HUMAN ZO1_HUMAN THIO_HUMAN NHRF2_HUMAN CADH1_HUMAN GTR4_HUMAN TF65_HUMAN RS27_HUMAN 1433Z_HUMAN ACTC_HUMAN PAI1_HUMAN M3K3_HUMAN Q93003_HUMAN MAGI1_HUMAN A8K161_HUMAN ATX7_HUMAN PDLI1_HUMAN INO80_HUMAN IMA2_HUMAN TRIM3_HUMAN GELS_HUMAN ACTN3_HUMAN BMP7_HUMAN LRRC7_HUMAN KCC2A_HUMAN MK07_HUMAN POTE1_HUMAN VINC_HUMAN COHA1_HUMAN Q7LDD5_HUMAN AA2AR_HUMAN HDAC7_HUMAN Q6MZU1_HUMAN KCC2B_HUMAN KC…	ACTN4_HUMAN	ENSG00000130402	ACTN4	actinin, alpha 4 [Source:HGNC Symbol;Acc:166]	GO:0043167_ion binding,GO:0008092_cytoskeletal protein binding	hsa04510:Focal adhesion,hsa04520:Adherens junction,hsa04530:Tight junction,hsa04670:Leukocyte transendothelial migration,hsa04810:Regulation of actin cytoskeleton,hsa05322:Systemic lupus erythematosus,hsa05412:Arrhythmogenic right ventricular cardiomyopathy (ARVC),	REACT_604:Hemostasis,
ACTS_HUMAN	NA	NA	KS6B1_HUMAN ITPR1_HUMAN KGP1_HUMAN PAK1_HUMAN KPCD_HUMAN KPCE_HUMAN RAC1_HUMAN SRC_HUMAN EGFR_HUMAN	KS6B1_HUMAN ITPR1_HUMAN KGP1_HUMAN DMD_HUMAN MIB2_HUMAN ANXA8_HUMAN FHOD1_HUMAN PAK1_HUMAN KPCD_HUMAN COTL1_HUMAN TLN1_HUMAN TPM3_HUMAN TPM1_HUMAN PFD1_HUMAN TYB4Y_HUMAN NRAP_HUMAN TNNI1_HUMAN A8K3M3_HUMAN TCPE_HUMAN MYL1_HUMAN VTDB_HUMAN COF1_HUMAN S10A1_HUMAN PLD1_HUMAN MACF1_HUMAN UBP25_HUMAN TCPD_HUMAN FSCN1_HUMAN 41_HUMAN VASP_HUMAN TAGL_HUMAN KPCE_HUMAN TYB4_HUMAN KLH20_HUMAN AIF1_HUMAN GAS…	ACTS_HUMAN	ENSG00000143632	ACTA1	actin, alpha 1, skeletal muscle [Source:HGNC Symbol;Acc:129]	GO:0008092_cytoskeletal protein binding	NA	NA
ACV1B_HUMAN	NA	NA	KAPCB_HUMAN	INHBA_HUMAN SMAD2_HUMAN ACV1C_HUMAN TGFR1_HUMAN OS9_HUMAN BAG6_HUMAN GDF11_HUMAN RXRA_HUMAN AVR2B_HUMAN KAPCB_HUMAN DACT2_HUMAN BMPR2_HUMAN FKB1A_HUMAN TDGF1_HUMAN INHBB_HUMAN INHBC_HUMAN	ACV1B_HUMAN	ENSG00000135503	ACVR1B	activin A receptor, type IB [Source:HGNC Symbol;Acc:172]	GO:0043167_ion binding,GO:0019899_enzyme binding,GO:0016301_kinase activity,GO:0004871_signal transducer activity	hsa04010:MAPK signaling pathway,hsa04060:Cytokine-cytokine receptor interaction,hsa04144:Endocytosis,hsa04350:TGF-beta signaling pathway,hsa04520:Adherens junction,hsa05200:Pathways in cancer,hsa05210:Colorectal cancer,hsa05212:Pancreatic cancer,hsa05220:Chronic myeloid leukemia,	NA
ADA_HUMAN	NA	NA	GRB2_HUMAN	DRD1_HUMAN PIAS2_HUMAN SGCD_HUMAN DPP4_HUMAN GRB2_HUMAN AA2BR_HUMAN AA1R_HUMAN GCR_HUMAN	ADA_HUMAN	ENSG00000196839	ADA	adenosine deaminase [Source:HGNC Symbol;Acc:186]	GO:0043167_ion binding,GO:0016810_hydrolase activity, acting on carbon-nitrogen (but not peptide) bonds	hsa00230:Purine metabolism,hsa05340:Primary immunodeficiency,	REACT_1698:Metablism of nucleotides,
ADA12_HUMAN	NA	NA	P85A_HUMAN	IBP3_HUMAN EGF_HUMAN IBP5_HUMAN FST_HUMAN PACN3_HUMAN ACTN2_HUMAN PTN3_HUMAN FSTL3_HUMAN SH319_HUMAN P85A_HUMAN	ADA12_HUMAN	ENSG00000148848	ADAM12	ADAM metallopeptidase domain 12 [Source:HGNC Symbol;Acc:190]	GO:0043167_ion binding,GO:0008233_peptidase activity	NA	REACT_9417:Signaling by EGFR,
ADA15_HUMAN	NA	NA	ITB1_HUMAN SRC_HUMAN LYN_HUMAN YES_HUMAN GRB2_HUMAN	NCK1_HUMAN FHL3_HUMAN HCK_HUMAN SH3G2_HUMAN MD2L2_HUMAN SP4_HUMAN SPD2A_HUMAN NUP62_HUMAN ITB1_HUMAN BANP_HUMAN NPHP1_HUMAN SH3R3_HUMAN SRC_HUMAN LCK_HUMAN ITA5_HUMAN SPAG5_HUMAN LYN_HUMAN SNX33_HUMAN Q59FK4_HUMAN YES_HUMAN PTN3_HUMAN SRBS2_HUMAN B3KPL1_HUMAN PCH2_HUMAN SNX9_HUMAN SH3R1_HUMAN B7Z1G5_HUMAN SRBS1_HUMAN FYN_HUMAN RBPMS_HUMAN ARHG6_HUMAN SHLB1_HUMAN ARHG7_HUMAN B1NM17_HUMAN B4E182_HU…	ADA15_HUMAN	ENSG00000143537	ADAM15	ADAM metallopeptidase domain 15 [Source:HGNC Symbol;Acc:193]	GO:0043167_ion binding,GO:0008233_peptidase activity	NA	NA
ADA17_HUMAN	NA	NA	MK01_HUMAN	FHL2_HUMAN MK01_HUMAN TIMP3_HUMAN MD2L2_HUMAN TNF11_HUMAN NOTC1_HUMAN MD2L1_HUMAN DLG1_HUMAN TNFA_HUMAN PTN3_HUMAN A4_HUMAN	ADA17_HUMAN	ENSG00000151694	ADAM17	ADAM metallopeptidase domain 17 [Source:HGNC Symbol;Acc:195]	GO:0043167_ion binding,GO:0008233_peptidase activity	hsa04330:Notch signaling pathway,hsa05010:Alzheimer's disease,hsa05120:Epithelial cell signaling in Helicobacter pylori infection,	NA
ADA1B_HUMAN	NA	NA	GNA11_HUMAN AP2M1_HUMAN	GNAQ_HUMAN EZRI_HUMAN GNA11_HUMAN FLNC_HUMAN ADA1A_HUMAN NEB2_HUMAN AP2M1_HUMAN ARRS_HUMAN	ADA1B_HUMAN	ENSG00000170214	ADRA1B	adrenoceptor alpha 1B [Source:HGNC Symbol;Acc:278]	GO:0004871_signal transducer activity	hsa04020:Calcium signaling pathway,hsa04080:Neuroactive ligand-receptor interaction,hsa04270:Vascular smooth muscle contraction,	REACT_14797:Signaling by GPCR,
ADA22_HUMAN	NA	NA	1433B_HUMAN	HCK_HUMAN MYB_HUMAN 1433B_HUMAN 1433Z_HUMAN EPS8_HUMAN ABI2_HUMAN RAC2_HUMAN 1433T_HUMAN	ADA22_HUMAN	ENSG00000008277	ADAM22	ADAM metallopeptidase domain 22 [Source:HGNC Symbol;Acc:201]	GO:0043167_ion binding,GO:0008233_peptidase activity	NA	NA
ADAM2_HUMAN	NA	NA	ITB1_HUMAN	ITB1_HUMAN ITA4_HUMAN CD9_HUMAN	ADAM2_HUMAN	ENSG00000104755	ADAM2	ADAM metallopeptidase domain 2 [Source:HGNC Symbol;Acc:198]	GO:0043167_ion binding,GO:0008233_peptidase activity	NA	NA
ADAM9_HUMAN	NA	NA	ITAV_HUMAN	SH3G2_HUMAN MD2L2_HUMAN ITB5_HUMAN PACN3_HUMAN SNX9_HUMAN ITAV_HUMAN	ADAM9_HUMAN	ENSG00000168615	ADAM9	ADAM metallopeptidase domain 9 [Source:HGNC Symbol;Acc:216]	GO:0043167_ion binding,GO:0019899_enzyme binding,GO:0008233_peptidase activity	NA	NA
ADAP1_HUMAN	NA	NA	KPCE_HUMAN GSK3B_HUMAN KPCD1_HUMAN KC1A_HUMAN KPCZ_HUMAN KPCA_HUMAN	DVL3_HUMAN PK3CA_HUMAN KPCE_HUMAN GOGA2_HUMAN PSME3_HUMAN GSK3B_HUMAN Q6ZUH1_HUMAN AN32A_HUMAN KPCD1_HUMAN KC1A_HUMAN SDCB2_HUMAN SUV3_HUMAN KPCI_HUMAN GA45A_HUMAN KPCZ_HUMAN KPCA_HUMAN Q6PJ06_HUMAN NUCL_HUMAN	ADAP1_HUMAN	ENSG00000105963	ADAP1	ArfGAP with dual PH domains 1 [Source:HGNC Symbol;Acc:16486]	GO:0043167_ion binding,GO:0030234_enzyme regulator activity	NA	NA
ADCY5_HUMAN	NA	NA	RGS2_HUMAN	ADCY2_HUMAN GNAI1_HUMAN RGS2_HUMAN	ADCY5_HUMAN	ENSG00000173175	ADCY5	adenylate cyclase 5 [Source:HGNC Symbol;Acc:236]	GO:0043167_ion binding,GO:0016829_lyase activity,GO:0003924_GTPase activity	hsa00230:Purine metabolism,hsa04062:Chemokine signaling pathway,hsa04114:Oocyte meiosis,hsa04270:Vascular smooth muscle contraction,hsa04540:Gap junction,hsa04912:GnRH signaling pathway,hsa04914:Progesterone-mediated oocyte maturation,hsa04916:Melanogenesis,hsa05414:Dilated cardiomyopathy,	REACT_11061:Signalling by NGF,REACT_1505:Integration of energy metabolism,REACT_15295:Opioid Signalling,
ADCY6_HUMAN	NA	NA	RAF1_HUMAN	ATX1_HUMAN RAF1_HUMAN	ADCY6_HUMAN	ENSG00000174233	ADCY6	adenylate cyclase 6 [Source:HGNC Symbol;Acc:237]	GO:0043167_ion binding,GO:0016829_lyase activity,GO:0003924_GTPase activity	hsa00230:Purine metabolism,hsa04062:Chemokine signaling pathway,hsa04114:Oocyte meiosis,hsa04270:Vascular smooth muscle contraction,hsa04540:Gap junction,hsa04742:Taste transduction,hsa04912:GnRH signaling pathway,hsa04914:Progesterone-mediated oocyte maturation,hsa04916:Melanogenesis,hsa05414:Dilated cardiomyopathy,	REACT_11061:Signalling by NGF,REACT_1505:Integration of energy metabolism,REACT_15295:Opioid Signalling,
ADDA_HUMAN	NA	NA	KPCD_HUMAN ROCK1_HUMAN	GEMI7_HUMAN KPCD_HUMAN ID2_HUMAN ID3_HUMAN CSK2B_HUMAN KITH_HUMAN HM20A_HUMAN SPTA2_HUMAN SPTA1_HUMAN SPTB1_HUMAN MLP3B_HUMAN RFX1_HUMAN ROCK1_HUMAN	ADDA_HUMAN	ENSG00000087274	ADD1	adducin 1 (alpha) [Source:HGNC Symbol;Acc:243]	GO:0043167_ion binding,GO:0008134_transcription factor binding,GO:0008092_cytoskeletal protein binding	NA	REACT_578:Apoptosis,
ADDB_HUMAN	NA	NA	KAPCA_HUMAN KPCD_HUMAN	KAPCA_HUMAN RP3A_HUMAN PTPRZ_HUMAN FYN_HUMAN KPCD_HUMAN	ADDB_HUMAN	ENSG00000075340	ADD2	adducin 2 (beta) [Source:HGNC Symbol;Acc:244]	GO:0043167_ion binding,GO:0008092_cytoskeletal protein binding	NA	NA
ADDG_HUMAN	NA	NA	KPCA_HUMAN	KPCA_HUMAN	ADDG_HUMAN	ENSG00000148700	ADD3	adducin 3 (gamma) [Source:HGNC Symbol;Acc:245]	GO:0043167_ion binding,GO:0019899_enzyme binding,GO:0008092_cytoskeletal protein binding	NA	NA
ADH6_HUMAN	NA	NA	ARRB1_HUMAN	RASF5_HUMAN ANR17_HUMAN RS29_HUMAN RIP_HUMAN RL1D1_HUMAN ARRB1_HUMAN RASK_HUMAN TNIP1_HUMAN	ADH6_HUMAN	ENSG00000172955	ADH6	alcohol dehydrogenase 6 (class V) [Source:HGNC Symbol;Acc:255]	GO:0043167_ion binding,GO:0016491_oxidoreductase activity	hsa00010:Glycolysis / Gluconeogenesis,hsa00071:Fatty acid metabolism,hsa00350:Tyrosine metabolism,hsa00830:Retinol metabolism,hsa00980:Metabolism of xenobiotics by cytochrome P450,hsa00982:Drug metabolism,	REACT_13433:Biological oxidations,
ADIP_HUMAN	NA	NA	CDC42_HUMAN NEMO_HUMAN	BEX2_HUMAN CHCH3_HUMAN NOL12_HUMAN CARD9_HUMAN K1C15_HUMAN PHC2_HUMAN ZGPAT_HUMAN TRI42_HUMAN MOS_HUMAN ZMAT2_HUMAN CT195_HUMAN CCNH_HUMAN AEN_HUMAN CDC42_HUMAN WDR5_HUMAN AP1M1_HUMAN U2AFM_HUMAN 1433Z_HUMAN DRG1_HUMAN ZN587_HUMAN ZN417_HUMAN SCNM1_HUMAN ZSC12_HUMAN ABLM3_HUMAN CDC23_HUMAN PRP31_HUMAN KLDC5_HUMAN XIAP_HUMAN KR107_HUMAN PSA1_HUMAN RBTN2_HUMAN CEP55_HUMAN IN80B_HUMAN AFAD_HUMAN TTC…	ADIP_HUMAN	ENSG00000117155	SSX2IP	synovial sarcoma, X breakpoint 2 interacting protein [Source:HGNC Symbol;Acc:16509]	NA	hsa04520:Adherens junction,	NA
ADNP_HUMAN	NA	NA	PLCG1_HUMAN	DBP_HUMAN CDC27_HUMAN A2A284_HUMAN ATM_HUMAN MLP3B_HUMAN PLCG1_HUMAN	ADNP_HUMAN	ENSG00000101126	ADNP	activity-dependent neuroprotector homeobox [Source:HGNC Symbol;Acc:15766]	GO:0043167_ion binding,GO:0008092_cytoskeletal protein binding,GO:0003677_DNA binding,GO:0001071_nucleic acid binding transcription factor activity	NA	NA
ADRB1_HUMAN	NA	NA	ARRB1_HUMAN	SNTA1_HUMAN MAGI3_HUMAN SH3G2_HUMAN VOPP1_HUMAN MAGI1_HUMAN A8K4I3_HUMAN GOPC_HUMAN MAGI2_HUMAN ADA2A_HUMAN GIPC1_HUMAN DLG4_HUMAN SH3G3_HUMAN ARRB1_HUMAN ACTT1_HUMAN	ADRB1_HUMAN	ENSG00000043591	ADRB1	adrenoceptor beta 1 [Source:HGNC Symbol;Acc:285]	GO:0004871_signal transducer activity	hsa04020:Calcium signaling pathway,hsa04080:Neuroactive ligand-receptor interaction,hsa04144:Endocytosis,hsa04540:Gap junction,hsa05414:Dilated cardiomyopathy,	REACT_14797:Signaling by GPCR,
ADRB2_HUMAN	NA	NA	KPCD_HUMAN SRC_HUMAN ARRB1_HUMAN KPCA_HUMAN GRB2_HUMAN	INSR_HUMAN AKA12_HUMAN UBP33_HUMAN NHRF2_HUMAN MAGI3_HUMAN ARRC_HUMAN EI2BA_HUMAN OPRD_HUMAN GNA15_HUMAN GRK6_HUMAN ADRB3_HUMAN IL1B_HUMAN KPCD_HUMAN 5HT4R_HUMAN PP2BA_HUMAN AKAP5_HUMAN MDM2_HUMAN Q4JGY1_HUMAN NHRF1_HUMAN SRC_HUMAN LAMP2_HUMAN ATM_HUMAN ARRB1_HUMAN KPCA_HUMAN IRK9_HUMAN GRB2_HUMAN	ADRB2_HUMAN	ENSG00000169252	ADRB2	adrenoceptor beta 2, surface [Source:HGNC Symbol;Acc:286]	GO:0019899_enzyme binding,GO:0004871_signal transducer activity	hsa04020:Calcium signaling pathway,hsa04080:Neuroactive ligand-receptor interaction,hsa04144:Endocytosis,	REACT_14797:Signaling by GPCR,
ADRB3_HUMAN	NA	NA	SRC_HUMAN	SRC_HUMAN GNAS1_HUMAN ADRB2_HUMAN	ADRB3_HUMAN	ENSG00000188778	ADRB3	adrenoceptor beta 3 [Source:HGNC Symbol;Acc:288]	GO:0004871_signal transducer activity	hsa04020:Calcium signaling pathway,hsa04080:Neuroactive ligand-receptor interaction,hsa04144:Endocytosis,	REACT_14797:Signaling by GPCR,
ADRM1_HUMAN	NA	NA	EGFR_HUMAN	PSMD2_HUMAN RD23B_HUMAN UBC_HUMAN UBQL1_HUMAN EGFR_HUMAN UBQL2_HUMAN HBP1_HUMAN PRS8_HUMAN UCHL5_HUMAN PSMD1_HUMAN	ADRM1_HUMAN	ENSG00000130706	ADRM1	adhesion regulating molecule 1 [Source:HGNC Symbol;Acc:15759]	GO:0030234_enzyme regulator activity,GO:0019899_enzyme binding	NA	NA
ADT1_HUMAN	NA	NA	BAX_HUMAN	TNR1B_HUMAN ANDR_HUMAN IKBA_HUMAN GCR_HUMAN PPIF_HUMAN BAX_HUMAN	ADT1_HUMAN	ENSG00000151729	SLC25A4	solute carrier family 25 (mitochondrial carrier; adenine nucleotide translocator), member 4 [Source:HGNC Symbol;Acc:10990]	GO:0022857_transmembrane transporter activity,GO:0019899_enzyme binding	hsa04020:Calcium signaling pathway,hsa05012:Parkinson's disease,hsa05016:Huntington's disease,	REACT_1505:Integration of energy metabolism,REACT_15380:Diabetes pathways,REACT_1698:Metablism of nucleotides,REACT_6185:HIV Infection,
ADT2_HUMAN	NA	NA	TF65_HUMAN NEMO_HUMAN RAF1_HUMAN	TF65_HUMAN TNR1B_HUMAN RIPK1_HUMAN IKBA_HUMAN TNR1A_HUMAN M3K3_HUMAN M3K1_HUMAN TRADD_HUMAN NEMO_HUMAN NUAK1_HUMAN RIPK3_HUMAN TRAF2_HUMAN TRAF1_HUMAN Q8N236_HUMAN E9PDG9_HUMAN KCRU_HUMAN	ADT2_HUMAN	ENSG00000005022	SLC25A5	solute carrier family 25 (mitochondrial carrier; adenine nucleotide translocator), member 5 [Source:HGNC Symbol;Acc:10991]	GO:0022857_transmembrane transporter activity	hsa04020:Calcium signaling pathway,hsa05012:Parkinson's disease,hsa05016:Huntington's disease,	REACT_1505:Integration of energy metabolism,REACT_15380:Diabetes pathways,REACT_1698:Metablism of nucleotides,REACT_6185:HIV Infection,
ADT3_HUMAN	NA	NA	TF65_HUMAN NEMO_HUMAN PLCG1_HUMAN RAF1_HUMAN	TRIM1_HUMAN STRN4_HUMAN A8K8N1_HUMAN MAX_HUMAN TRI23_HUMAN CHD3_HUMAN TF65_HUMAN TNR1B_HUMAN MTUS2_HUMAN TNR1A_HUMAN PLS1_HUMAN GBLP_HUMAN M3K3_HUMAN CUTC_HUMAN SYK_HUMAN LZTS2_HUMAN NT2NL_HUMAN VIME_HUMAN AP2B1_HUMAN TRADD_HUMAN F8VYA6_HUMAN TEKT4_HUMAN TRIP6_HUMAN SCG1_HUMAN PRS23_HUMAN NEMO_HUMAN PLCG1_HUMAN K1H1_HUMAN TRAF1_HUMAN FGF1_HUMAN TR10C_HUMAN TMM62_HUMAN KR412_HUMAN M3K1_HUMAN DICER…	ADT3_HUMAN	ENSG00000169100	SLC25A6	solute carrier family 25 (mitochondrial carrier; adenine nucleotide translocator), member 6 [Source:HGNC Symbol;Acc:10992]	GO:0022857_transmembrane transporter activity	hsa04020:Calcium signaling pathway,hsa05012:Parkinson's disease,hsa05016:Huntington's disease,	REACT_1505:Integration of energy metabolism,REACT_15380:Diabetes pathways,REACT_1698:Metablism of nucleotides,REACT_6167:Influenza Infection,REACT_6185:HIV Infection,
AES_HUMAN	NA	NA	TF65_HUMAN GRB2_HUMAN MK14_HUMAN RAF1_HUMAN	SKIL_HUMAN CARD9_HUMAN DDX6_HUMAN F124A_HUMAN K1C15_HUMAN MGN2_HUMAN ZGPAT_HUMAN PRR3_HUMAN GORS2_HUMAN CPSF7_HUMAN AEN_HUMAN TF65_HUMAN U2AF2_HUMAN LMBL2_HUMAN RL18A_HUMAN ANDR_HUMAN MBNL1_HUMAN TRI27_HUMAN SNCAP_HUMAN RUNX1_HUMAN TRI26_HUMAN MTUS2_HUMAN CA216_HUMAN HNF1A_HUMAN CCNK_HUMAN MED31_HUMAN RFX6_HUMAN SCNM1_HUMAN VP37C_HUMAN PRP31_HUMAN FOXP2_HUMAN CCL7_HUMAN KR107_HUMAN T2EA_HUMAN VP3…	AES_HUMAN	ENSG00000104964	AES	amino-terminal enhancer of split [Source:HGNC Symbol;Acc:307]	GO:0000988_protein binding transcription factor activity	NA	NA
AF1L2_HUMAN	NA	NA	SRC_HUMAN	SRC_HUMAN RASA1_HUMAN	AF1L2_HUMAN	ENSG00000169129	AFAP1L2	actin filament associated protein 1-like 2 [Source:HGNC Symbol;Acc:25901]	GO:0030234_enzyme regulator activity	NA	NA
AFAD_HUMAN	NA	NA	SRC_HUMAN RASH_HUMAN	RIT1_HUMAN GNDS_HUMAN ZO1_HUMAN PROF1_HUMAN SMAD2_HUMAN 1433Z_HUMAN NRX2A_HUMAN RASM_HUMAN PVRL2_HUMAN 1433G_HUMAN BCR_HUMAN RPGP1_HUMAN JAM1_HUMAN SRC_HUMAN Q5VY90_HUMAN RAP2A_HUMAN RBTN2_HUMAN PVRL4_HUMAN NRX3B_HUMAN EPHB6_HUMAN NRX3A_HUMAN CTNA1_HUMAN EPHB2_HUMAN ADIP_HUMAN EPHB3_HUMAN SRBS2_HUMAN Q6FGP0_HUMAN EPHA7_HUMAN RRAS2_HUMAN NRX2B_HUMAN RASH_HUMAN USP9X_HUMAN PVRL1_HUMAN NRX1A_HUMAN P…	AFAD_HUMAN	ENSG00000130396	MLLT4	myeloid/lymphoid or mixed-lineage leukemia (trithorax homolog, Drosophila); translocated to, 4 [Source:HGNC Symbol;Acc:7137]	NA	hsa04520:Adherens junction,hsa04530:Tight junction,hsa04670:Leukocyte transendothelial migration,	NA
AFF2_HUMAN	NA	NA	CRK_HUMAN PLCG1_HUMAN GRB2_HUMAN	NCK1_HUMAN CRK_HUMAN A2A284_HUMAN AHSA1_HUMAN PLCG1_HUMAN GRB2_HUMAN	AFF2_HUMAN	ENSG00000155966	AFF2	AF4/FMR2 family, member 2 [Source:HGNC Symbol;Acc:3776]	GO:0003723_RNA binding	NA	NA
AGAP2_HUMAN	NA	NA	P85A_HUMAN PLCG1_HUMAN	HOME2_HUMAN STA5A_HUMAN P85A_HUMAN HOME1_HUMAN E41L1_HUMAN MERL_HUMAN PLCG1_HUMAN	AGAP2_HUMAN	ENSG00000135439	AGAP2	ArfGAP with GTPase domain, ankyrin repeat and PH domain 2 [Source:HGNC Symbol;Acc:16921]	GO:0043167_ion binding,GO:0030234_enzyme regulator activity	hsa04144:Endocytosis,	NA
AGO1_HUMAN	NA	NA	TF65_HUMAN	TNR6B_HUMAN TF65_HUMAN PARP2_HUMAN KHDR1_HUMAN IPO8_HUMAN Q53YK7_HUMAN AGO2_HUMAN DICER_HUMAN PRIO_HUMAN	AGO1_HUMAN	ENSG00000092847	EIF2C1	eukaryotic translation initiation factor 2C, 1 [Source:HGNC Symbol;Acc:3262]	GO:0003723_RNA binding	NA	NA
AGTR1_HUMAN	NA	NA	MK01_HUMAN MK03_HUMAN ARRB1_HUMAN MP2K1_HUMAN RASH_HUMAN RAF1_HUMAN ARRB2_HUMAN JAK2_HUMAN PLCG1_HUMAN	V2R_HUMAN ANGT_HUMAN MK01_HUMAN ARBK2_HUMAN RAB5A_HUMAN MK03_HUMAN BKRB2_HUMAN CNCG_HUMAN ARRB1_HUMAN ARBK1_HUMAN MP2K1_HUMAN ZBT16_HUMAN RASH_HUMAN THOP1_HUMAN RAF1_HUMAN ATRAP_HUMAN ARRB2_HUMAN GRK5_HUMAN JAK2_HUMAN PLCG1_HUMAN	AGTR1_HUMAN	ENSG00000144891	AGTR1	angiotensin II receptor, type 1 [Source:HGNC Symbol;Acc:336]	GO:0030234_enzyme regulator activity,GO:0004871_signal transducer activity	hsa04020:Calcium signaling pathway,hsa04080:Neuroactive ligand-receptor interaction,hsa04270:Vascular smooth muscle contraction,hsa04614:Renin-angiotensin system,	REACT_14797:Signaling by GPCR,
AGTR2_HUMAN	NA	NA	PK3CB_HUMAN	SNTA1_HUMAN ACE_HUMAN ERBB3_HUMAN MTUS1_HUMAN ATRAP_HUMAN PK3CB_HUMAN TIMP3_HUMAN LAP2_HUMAN ZBT16_HUMAN ANGT_HUMAN	AGTR2_HUMAN	ENSG00000180772	AGTR2	angiotensin II receptor, type 2 [Source:HGNC Symbol;Acc:338]	GO:0004871_signal transducer activity	hsa04080:Neuroactive ligand-receptor interaction,hsa04614:Renin-angiotensin system,	REACT_14797:Signaling by GPCR,
AHNK_HUMAN	NA	NA	EGFR_HUMAN	S100B_HUMAN NOL9_HUMAN EGFR_HUMAN XRCC4_HUMAN	AHNK_HUMAN	ENSG00000124942	AHNAK	AHNAK nucleoprotein [Source:HGNC Symbol;Acc:347]	NA	NA	NA
AHR_HUMAN	NA	NA	SRC_HUMAN SP1_HUMAN	EP300_HUMAN T2FB_HUMAN TEBP_HUMAN RT29_HUMAN NCOA1_HUMAN HS90A_HUMAN SRC_HUMAN BMAL1_HUMAN RB_HUMAN ARNT_HUMAN TAF7_HUMAN XPO1_HUMAN NEDD8_HUMAN NRIP1_HUMAN TBP_HUMAN T2FA_HUMAN CCNT1_HUMAN SP1_HUMAN SMCA4_HUMAN COT1_HUMAN AIP_HUMAN	AHR_HUMAN	ENSG00000106546	AHR	aryl hydrocarbon receptor [Source:HGNC Symbol;Acc:348]	GO:0008134_transcription factor binding,GO:0004871_signal transducer activity,GO:0003677_DNA binding,GO:0003677_DNA binding,GO:0001071_nucleic acid binding transcription factor activity	NA	NA
AHSA1_HUMAN	NA	NA	KAP2_HUMAN EGFR_HUMAN	AIRE_HUMAN TGON2_HUMAN DLGP4_HUMAN ASAP2_HUMAN TP4A3_HUMAN TRI39_HUMAN PRIC3_HUMAN GSTK1_HUMAN B7ZBG9_HUMAN DLGP2_HUMAN E41L3_HUMAN PCDA5_HUMAN Q59H94_HUMAN Q96FF1_HUMAN NKX21_HUMAN C0SPH0_HUMAN GCH1_HUMAN MLL4_HUMAN F2Z3L0_HUMAN Q8IZH9_HUMAN CAD11_HUMAN RGS20_HUMAN PRAX_HUMAN BUB1_HUMAN HS90A_HUMAN C1QR1_HUMAN PRS10_HUMAN PCDA6_HUMAN NMDE4_HUMAN CELR2_HUMAN EFS_HUMAN CD5R1_HUMAN Q53ZZ1_HUMAN Q6M…	AHSA1_HUMAN	ENSG00000100591	AHSA1	AHA1, activator of heat shock 90kDa protein ATPase homolog 1 (yeast) [Source:HGNC Symbol;Acc:1189]	GO:0030234_enzyme regulator activity	NA	NA
AIMP1_HUMAN	NA	NA	MK08_HUMAN MK14_HUMAN	MK08_HUMAN MK14_HUMAN SMUF2_HUMAN TSNAX_HUMAN ATPA_HUMAN SYRC_HUMAN AIMP2_HUMAN	AIMP1_HUMAN	ENSG00000164022	AIMP1	aminoacyl tRNA synthetase complex-interacting multifunctional protein 1 [Source:HGNC Symbol;Acc:10648]	GO:0003723_RNA binding	NA	REACT_71:Gene Expression,
AIP_HUMAN	NA	NA	NEMO_HUMAN EGFR_HUMAN	MAX_HUMAN PDE2A_HUMAN TEBP_HUMAN HS90A_HUMAN PPARA_HUMAN CLC7A_HUMAN ARNT_HUMAN TOM20_HUMAN NEMO_HUMAN EGFR_HUMAN AHR_HUMAN CSK21_HUMAN TNI3K_HUMAN PDE4A_HUMAN	AIP_HUMAN	ENSG00000110711	AIP	aryl hydrocarbon receptor interacting protein [Source:HGNC Symbol;Acc:358]	GO:0051082_unfolded protein binding,GO:0008134_transcription factor binding,GO:0004871_signal transducer activity,GO:0000988_protein binding transcription factor activity	NA	NA
AIRE_HUMAN	NA	NA	CRK_HUMAN P85A_HUMAN PLCG1_HUMAN SRC_HUMAN GRB2_HUMAN	Q59FK4_HUMAN AHSA1_HUMAN A2A284_HUMAN SLK_HUMAN FYN_HUMAN NCK1_HUMAN CRK_HUMAN DAXX_HUMAN P85A_HUMAN NCOA1_HUMAN PLCG1_HUMAN CBP_HUMAN ABL1_HUMAN SRC_HUMAN GRB2_HUMAN B3KT19_HUMAN MTP_HUMAN H31_HUMAN	AIRE_HUMAN	ENSG00000160224	AIRE	autoimmune regulator [Source:HGNC Symbol;Acc:360]	GO:0043167_ion binding,GO:0042393_histone binding,GO:0003677_DNA binding	hsa04120:Ubiquitin mediated proteolysis,hsa05340:Primary immunodeficiency,	NA
AJUBA_HUMAN	NA	NA	KPCZ_HUMAN	RARA_HUMAN SQSTM_HUMAN LATS2_HUMAN GFI1B_HUMAN KPCZ_HUMAN EAA2_HUMAN	AJUBA_HUMAN	ENSG00000129474	AJUBA	ajuba LIM protein [Source:HGNC Symbol;Acc:20250]	NA	NA	NA
AK1C1_HUMAN	NA	NA	MK03_HUMAN	MK03_HUMAN COMD8_HUMAN Q9BWJ1_HUMAN PTN3_HUMAN	AK1C1_HUMAN	ENSG00000187134	AKR1C1	aldo-keto reductase family 1, member C1 (dihydrodiol dehydrogenase 1; 20-alpha (3-alpha)-hydroxysteroid dehydrogenase) [Source:HGNC Symbol;Acc:384]	GO:0016491_oxidoreductase activity,GO:0008289_lipid binding,GO:0006630_lipid binding	hsa00140:Steroid hormone biosynthesis,hsa00980:Metabolism of xenobiotics by cytochrome P450,	NA
AKA10_HUMAN	NA	NA	KAP0_HUMAN	NHRF3_HUMAN KAP0_HUMAN	AKA10_HUMAN	ENSG00000108599	AKAP10	A kinase (PRKA) anchor protein 10 [Source:HGNC Symbol;Acc:368]	GO:0004871_signal transducer activity	NA	NA
AKA11_HUMAN	NA	NA	KAP2_HUMAN GSK3B_HUMAN KAP3_HUMAN	SMYD2_HUMAN KAP2_HUMAN GSK3B_HUMAN PHB_HUMAN A8K401_HUMAN PP1A_HUMAN KAP3_HUMAN	AKA11_HUMAN	ENSG00000023516	AKAP11	A kinase (PRKA) anchor protein 11 [Source:HGNC Symbol;Acc:369]	GO:0019899_enzyme binding	NA	NA
AKA12_HUMAN	NA	NA	CTNB1_HUMAN EGFR_HUMAN KAP2_HUMAN	CTNB1_HUMAN EGFR_HUMAN ATM_HUMAN Q9BUB1_HUMAN KAP2_HUMAN ADRB2_HUMAN FHL1_HUMAN	AKA12_HUMAN	ENSG00000131016	AKAP12	A kinase (PRKA) anchor protein 12 [Source:HGNC Symbol;Acc:370]	GO:0019899_enzyme binding	NA	NA
AKA7A_HUMAN	NA	NA	KAP0_HUMAN	KAP0_HUMAN	AKA7A_HUMAN	ENSG00000118507	AKAP7	A kinase (PRKA) anchor protein 7 [Source:HGNC Symbol;Acc:377]	NA	NA	NA
AKA7G_HUMAN	NA	NA	KAP0_HUMAN KAP3_HUMAN	SP17_HUMAN KAP0_HUMAN KAP3_HUMAN ROP1A_HUMAN CEP76_HUMAN	AKA7G_HUMAN	ENSG00000118507	AKAP7	A kinase (PRKA) anchor protein 7 [Source:HGNC Symbol;Acc:377]	NA	NA	NA
AKAP2_HUMAN	NA	NA	SRC_HUMAN KAP2_HUMAN GRB2_HUMAN CRK_HUMAN P85A_HUMAN PLCG1_HUMAN	NCK1_HUMAN B3KT19_HUMAN NCOA1_HUMAN SRC_HUMAN KAP2_HUMAN GRB2_HUMAN AHSA1_HUMAN A2A284_HUMAN CRK_HUMAN ATR_HUMAN P85A_HUMAN PLCG1_HUMAN	AKAP2_HUMAN	ENSG00000241978	AKAP2	A kinase (PRKA) anchor protein 2 [Source:HGNC Symbol;Acc:372]	GO:0019899_enzyme binding	NA	NA
AKAP3_HUMAN	NA	NA	GNA13_HUMAN KAPCA_HUMAN KAP2_HUMAN	SP17_HUMAN ROP1A_HUMAN AKAP4_HUMAN ROP1L_HUMAN GNA13_HUMAN KAPCA_HUMAN KAP2_HUMAN ROP1B_HUMAN	AKAP3_HUMAN	ENSG00000111254	AKAP3	A kinase (PRKA) anchor protein 3 [Source:HGNC Symbol;Acc:373]	NA	NA	NA
AKAP4_HUMAN	NA	NA	KAP3_HUMAN KAP2_HUMAN KAP3_HUMAN KAP0_HUMAN	AKAP3_HUMAN KAP2_HUMAN FSIP2_HUMAN KAP3_HUMAN KAP0_HUMAN FSIP1_HUMAN	AKAP4_HUMAN	ENSG00000147081	AKAP4	A kinase (PRKA) anchor protein 4 [Source:HGNC Symbol;Acc:374]	NA	NA	NA
AKAP5_HUMAN	NA	NA	KAP2_HUMAN KPCA_HUMAN KAP3_HUMAN	IQGA1_HUMAN IRK2_HUMAN ADRB2_HUMAN Q9BUB1_HUMAN KAP2_HUMAN RET_HUMAN KPCA_HUMAN GBRB3_HUMAN KAP3_HUMAN PP2BA_HUMAN	AKAP5_HUMAN	ENSG00000179841	AKAP5	A kinase (PRKA) anchor protein 5 [Source:HGNC Symbol;Acc:375]	GO:0019899_enzyme binding	NA	REACT_13685:Synaptic Transmission,REACT_15380:Diabetes pathways,
AKAP6_HUMAN	NA	NA	CRK_HUMAN RYR2_HUMAN P85A_HUMAN SRC_HUMAN KAP2_HUMAN GRB2_HUMAN	NCK1_HUMAN CRK_HUMAN FYN_HUMAN RYR2_HUMAN P85A_HUMAN DTBP1_HUMAN ABL1_HUMAN SRC_HUMAN KAP2_HUMAN GRB2_HUMAN	AKAP6_HUMAN	ENSG00000151320	AKAP6	A kinase (PRKA) anchor protein 6 [Source:HGNC Symbol;Acc:376]	GO:0019899_enzyme binding	NA	NA
AKAP8_HUMAN	NA	NA	TF65_HUMAN CASP3_HUMAN SP3_HUMAN KAP2_HUMAN	TF65_HUMAN AMY1_HUMAN CCND3_HUMAN CDK4_HUMAN CASP3_HUMAN HDAC3_HUMAN CSK21_HUMAN MCM2_HUMAN DDX5_HUMAN KAP2_HUMAN ATR_HUMAN SCHI1_HUMAN	AKAP8_HUMAN	ENSG00000105127	AKAP8	A kinase (PRKA) anchor protein 8 [Source:HGNC Symbol;Acc:378]	GO:0043167_ion binding,GO:0003677_DNA binding	NA	NA
AKAP9_HUMAN	NA	NA	KPCE_HUMAN KAP3_HUMAN	KCNQ1_HUMAN KC1E_HUMAN NMDZ1_HUMAN GCP3_HUMAN THAP1_HUMAN HNRPM_HUMAN KPCE_HUMAN C4P0D0_HUMAN CALM_HUMAN SMYD2_HUMAN TYDP2_HUMAN MAGD1_HUMAN GOGA2_HUMAN TNIK_HUMAN CEP55_HUMAN ELF3_HUMAN CDC5L_HUMAN ATM_HUMAN CLAP2_HUMAN PPIP1_HUMAN USBP1_HUMAN USO1_HUMAN TSNAX_HUMAN MAGA6_HUMAN DISC1_HUMAN KC1D_HUMAN TACC3_HUMAN SAMD3_HUMAN B4DJ51_HUMAN FNBP1_HUMAN PCNT_HUMAN PRD14_HUMAN CIP4_HUMAN WAC_HUMAN PKN…	AKAP9_HUMAN	ENSG00000127914	AKAP9	A kinase (PRKA) anchor protein (yotiao) 9 [Source:HGNC Symbol;Acc:379]	NA	NA	REACT_152:Cell Cycle, Mitotic,
AKIP1_HUMAN	NA	NA	KAPCA_HUMAN	KAPCA_HUMAN MK13_HUMAN	AKIP1_HUMAN	ENSG00000166452	AKIP1	A kinase (PRKA) interacting protein 1 [Source:HGNC Symbol;Acc:1170]	NA	NA	NA
AKP13_HUMAN	NA	NA	1433B_HUMAN RHOA_HUMAN KAP2_HUMAN	1433B_HUMAN 1433Z_HUMAN RBP2_HUMAN RHOA_HUMAN PPARA_HUMAN KAP2_HUMAN 1433E_HUMAN ESR1_HUMAN ESR2_HUMAN CTNL1_HUMAN NDKB_HUMAN THA_HUMAN TGM2_HUMAN RXRB_HUMAN MLP3A_HUMAN	AKP13_HUMAN	ENSG00000170776	AKAP13	A kinase (PRKA) anchor protein 13 [Source:HGNC Symbol;Acc:371]	GO:0043167_ion binding,GO:0030234_enzyme regulator activity,GO:0016301_kinase activity,GO:0004871_signal transducer activity	NA	REACT_11044:Signaling by Rho GTPases,
AKP8L_HUMAN	NA	NA	TF65_HUMAN IKKA_HUMAN KAPCA_HUMAN	HD_HUMAN TF65_HUMAN SMAD2_HUMAN IKKA_HUMAN MAGD1_HUMAN KAPCA_HUMAN M3K3_HUMAN IQGA2_HUMAN RNF43_HUMAN LAP2A_HUMAN DHX9_HUMAN CIAO1_HUMAN PR40A_HUMAN	AKP8L_HUMAN	ENSG00000011243	AKAP8L	A kinase (PRKA) anchor protein 8-like [Source:HGNC Symbol;Acc:29857]	GO:0043167_ion binding,GO:0019899_enzyme binding,GO:0003677_DNA binding	NA	NA
AKT2_HUMAN	NA	NA	CTNB1_HUMAN IKKA_HUMAN PDPK1_HUMAN GSK3B_HUMAN AKT1_HUMAN MAPK2_HUMAN AKTS1_HUMAN CASP3_HUMAN SP3_HUMAN	CTNB1_HUMAN TCL1B_HUMAN RPA2_HUMAN STEA4_HUMAN IKKA_HUMAN HS90A_HUMAN PLPL3_HUMAN PDPK1_HUMAN TCL1A_HUMAN XIAP_HUMAN APOB_HUMAN GSK3B_HUMAN M3K5_HUMAN ABCG8_HUMAN MTCP1_HUMAN ESR1_HUMAN TISB_HUMAN SNX27_HUMAN MYO5A_HUMAN AKT1_HUMAN SRBS2_HUMAN FUBP2_HUMAN SIK2_HUMAN TMED2_HUMAN SH3R1_HUMAN TSC2_HUMAN APOA1_HUMAN MAPK2_HUMAN FSHR_HUMAN CCL14_HUMAN PDK1_HUMAN PRKDC_HUMAN DP13A_HUMAN AKTS1_HUMAN SPR…	AKT2_HUMAN	ENSG00000105221	AKT2	v-akt murine thymoma viral oncogene homolog 2 [Source:HGNC Symbol;Acc:392]	GO:0019899_enzyme binding,GO:0016301_kinase activity	hsa04010:MAPK signaling pathway,hsa04012:ErbB signaling pathway,hsa04062:Chemokine signaling pathway,hsa04150:mTOR signaling pathway,hsa04210:Apoptosis,hsa04370:VEGF signaling pathway,hsa04510:Focal adhesion,hsa04530:Tight junction,hsa04620:Toll-like receptor signaling pathway,hsa04630:Jak-STAT signaling pathway,hsa04660:T cell receptor signaling pathway,hsa04662:B cell receptor signaling pathway…	REACT_11061:Signalling by NGF,REACT_1123:Inhibition of HSL,REACT_13698:Regulation of beta-cell development,REACT_498:Signaling by Insulin receptor,
AKT3_HUMAN	NA	NA	AKTS1_HUMAN CASP3_HUMAN SP3_HUMAN KPCZ_HUMAN PDPK1_HUMAN KPCD_HUMAN	B3KUN1_HUMAN AKTS1_HUMAN ATM_HUMAN CASP3_HUMAN TCL1A_HUMAN PP2AA_HUMAN KPCZ_HUMAN TSC2_HUMAN PDPK1_HUMAN KPCD_HUMAN PDK2_HUMAN	AKT3_HUMAN	ENSG00000117020	AKT3	v-akt murine thymoma viral oncogene homolog 3 (protein kinase B, gamma) [Source:HGNC Symbol;Acc:393]	GO:0016301_kinase activity	hsa04010:MAPK signaling pathway,hsa04012:ErbB signaling pathway,hsa04062:Chemokine signaling pathway,hsa04150:mTOR signaling pathway,hsa04210:Apoptosis,hsa04370:VEGF signaling pathway,hsa04510:Focal adhesion,hsa04530:Tight junction,hsa04620:Toll-like receptor signaling pathway,hsa04630:Jak-STAT signaling pathway,hsa04660:T cell receptor signaling pathway,hsa04662:B cell receptor signaling pathway…	REACT_11061:Signalling by NGF,REACT_13698:Regulation of beta-cell development,
AKTIP_HUMAN	NA	NA	PDPK1_HUMAN AKT1_HUMAN	EXOC7_HUMAN HOOK1_HUMAN RFA1_HUMAN TRI23_HUMAN MARH5_HUMAN Q5SQP8_HUMAN CENPN_HUMAN DZIP3_HUMAN CTBP2_HUMAN TIM50_HUMAN PDPK1_HUMAN YBEY_HUMAN TF3C1_HUMAN TRI41_HUMAN ASSY_HUMAN NAA10_HUMAN VIGLN_HUMAN Q96BU6_HUMAN E5KSY5_HUMAN AKT1_HUMAN Q5T6L7_HUMAN DPOA2_HUMAN IMMT_HUMAN Q658W3_HUMAN UT14A_HUMAN HOOK2_HUMAN B4DM45_HUMAN PEO1_HUMAN K1377_HUMAN EMID1_HUMAN MTPN_HUMAN	AKTIP_HUMAN	ENSG00000166971	AKTIP	AKT interacting protein [Source:HGNC Symbol;Acc:16710]	GO:0016874_ligase activity	NA	NA
AL2SB_HUMAN	NA	NA	SRC_HUMAN P85A_HUMAN	ST2B1_HUMAN TCL1A_HUMAN SRC_HUMAN P85A_HUMAN TXND5_HUMAN STK16_HUMAN	AL2SB_HUMAN	ENSG00000155749	ALS2CR12	amyotrophic lateral sclerosis 2 (juvenile) chromosome region, candidate 12 [Source:HGNC Symbol;Acc:14439]	NA	NA	NA
AL3A1_HUMAN	NA	NA	SRF_HUMAN	SRF_HUMAN CYHR1_HUMAN	AL3A1_HUMAN	ENSG00000108602	ALDH3A1	aldehyde dehydrogenase 3 family, member A1 [Source:HGNC Symbol;Acc:405]	GO:0016491_oxidoreductase activity	hsa00010:Glycolysis / Gluconeogenesis,hsa00340:Histidine metabolism,hsa00350:Tyrosine metabolism,hsa00360:Phenylalanine metabolism,hsa00980:Metabolism of xenobiotics by cytochrome P450,hsa00982:Drug metabolism,	NA
ALDOA_HUMAN	NA	NA	EGFR_HUMAN	XRN1_HUMAN IFNA4_HUMAN 1433Z_HUMAN PIAS4_HUMAN PCNA_HUMAN FANCA_HUMAN MLH1_HUMAN ALDOB_HUMAN HS90B_HUMAN PLD2_HUMAN ALDOC_HUMAN BCAT2_HUMAN SUMO4_HUMAN EGFR_HUMAN VATE1_HUMAN GALT6_HUMAN TRI63_HUMAN A8MUN4_HUMAN CAC1A_HUMAN	ALDOA_HUMAN	ENSG00000149925	ALDOA	aldolase A, fructose-bisphosphate [Source:HGNC Symbol;Acc:414]	GO:0016829_lyase activity,GO:0008092_cytoskeletal protein binding	NA	NA
ALK_HUMAN	NA	NA	SHC1_HUMAN IRS1_HUMAN PLCG1_HUMAN	SHC1_HUMAN PTN_HUMAN TNR8_HUMAN PTPRZ_HUMAN NPM_HUMAN MK_HUMAN PTPRB_HUMAN PTPRJ_HUMAN PTPRG_HUMAN IRS1_HUMAN PLCG1_HUMAN	ALK_HUMAN	ENSG00000171094	ALK	anaplastic lymphoma receptor tyrosine kinase [Source:HGNC Symbol;Acc:427]	GO:0016301_kinase activity,GO:0004871_signal transducer activity	NA	NA
ALS2_HUMAN	NA	NA	1433B_HUMAN	EEA1_HUMAN 1433B_HUMAN ATM_HUMAN	ALS2_HUMAN	ENSG00000003393	ALS2	amyotrophic lateral sclerosis 2 (juvenile) [Source:HGNC Symbol;Acc:443]	GO:0030234_enzyme regulator activity,GO:0019899_enzyme binding	hsa05014:Amyotrophic lateral sclerosis (ALS),	NA
AMBP_HUMAN	NA	NA	STAT3_HUMAN GRB2_HUMAN	FHL3_HUMAN PK3CA_HUMAN CATB_HUMAN DAAM1_HUMAN STAT3_HUMAN THRB_HUMAN GRB2_HUMAN CD79A_HUMAN COX8A_HUMAN P55G_HUMAN	AMBP_HUMAN	ENSG00000106927	AMBP	alpha-1-microglobulin/bikunin precursor [Source:HGNC Symbol;Acc:453]	GO:0043167_ion binding,GO:0030234_enzyme regulator activity	NA	NA
AMD_HUMAN	NA	NA	KAP0_HUMAN	DEDD_HUMAN KALRN_HUMAN UHMK1_HUMAN KAP0_HUMAN TSC1_HUMAN TSC2_HUMAN RASF9_HUMAN	AMD_HUMAN	ENSG00000145730	PAM	peptidylglycine alpha-amidating monooxygenase [Source:HGNC Symbol;Acc:8596]	GO:0043167_ion binding,GO:0016829_lyase activity,GO:0016491_oxidoreductase activity	NA	NA
AMER1_HUMAN	NA	NA	CTNB1_HUMAN	CTNB1_HUMAN FBW1B_HUMAN AXIN1_HUMAN FBW1A_HUMAN KEAP1_HUMAN	AMER1_HUMAN	ENSG00000184675	FAM123B	family with sequence similarity 123B [Source:HGNC Symbol;Acc:26837]	NA	NA	NA
AMMR1_HUMAN	NA	NA	GSK3B_HUMAN	AXIN2_HUMAN ATL4_HUMAN GSK3B_HUMAN CACO2_HUMAN RBPMS_HUMAN	AMMR1_HUMAN	ENSG00000101935	AMMECR1	Alport syndrome, mental retardation, midface hypoplasia and elliptocytosis chromosomal region gene 1 [Source:HGNC Symbol;Acc:467]	NA	NA	NA
AMPE_HUMAN	NA	NA	CCKN_HUMAN	CCKN_HUMAN	AMPE_HUMAN	ENSG00000138792	ENPEP	glutamyl aminopeptidase (aminopeptidase A) [Source:HGNC Symbol;Acc:3355]	GO:0043167_ion binding,GO:0008233_peptidase activity	hsa04614:Renin-angiotensin system,	NA
AMPH_HUMAN	NA	NA	DYN1_HUMAN	SH3G2_HUMAN AP2A2_HUMAN SYNJ1_HUMAN CLH1_HUMAN CD5R1_HUMAN CABIN_HUMAN Q8N1K8_HUMAN AP1B1_HUMAN PLD2_HUMAN Q05CZ1_HUMAN VTNC_HUMAN CCD67_HUMAN ARL16_HUMAN PLD1_HUMAN SHLB1_HUMAN DYN3_HUMAN MK06_HUMAN PP2BC_HUMAN DYN1_HUMAN DYN2_HUMAN	AMPH_HUMAN	ENSG00000078053	AMPH	amphiphysin [Source:HGNC Symbol;Acc:471]	NA	hsa04666:Fc gamma R-mediated phagocytosis,	NA
AMRA1_HUMAN	NA	NA	BCL2_HUMAN	BECN1_HUMAN Q6FGH9_HUMAN CUL4A_HUMAN CUL4B_HUMAN ULK1_HUMAN BCL2_HUMAN DDB1_HUMAN	AMRA1_HUMAN	ENSG00000110497	AMBRA1	autophagy/beclin-1 regulator 1 [Source:HGNC Symbol;Acc:25990]	NA	NA	NA
AMRP_HUMAN	NA	NA	RAF1_HUMAN	SORT_HUMAN GNDS_HUMAN SMAD2_HUMAN LRP1_HUMAN SORL_HUMAN RBP2_HUMAN ETV7_HUMAN LRP8_HUMAN DPOA2_HUMAN RALA_HUMAN VLDLR_HUMAN LRP2_HUMAN RTN4_HUMAN RAF1_HUMAN LDLR_HUMAN PPM1G_HUMAN LRP1B_HUMAN	AMRP_HUMAN	ENSG00000163956	LRPAP1	low density lipoprotein receptor-related protein associated protein 1 [Source:HGNC Symbol;Acc:6701]	GO:0051082_unfolded protein binding,GO:0019899_enzyme binding	NA	NA
AMY2B_HUMAN	NA	NA	FOS_HUMAN	FOS_HUMAN	AMY2B_HUMAN	ENSG00000240038	AMY2B	amylase, alpha 2B (pancreatic) [Source:HGNC Symbol;Acc:478]	GO:0043167_ion binding,GO:0016798_hydrolase activity, acting on glycosyl bonds	hsa00500:Starch and sucrose metabolism,	REACT_474:Metabolism of carbohydrates,
AN32A_HUMAN	NA	NA	CTNB1_HUMAN RAF1_HUMAN ELAV1_HUMAN	CTNB1_HUMAN GRAA_HUMAN F1D8N4_HUMAN H4_HUMAN ATX1_HUMAN IMA7_HUMAN AXIN1_HUMAN PTPRC_HUMAN SET_HUMAN HSPB3_HUMAN H31T_HUMAN Q6ZQU3_HUMAN PCBP1_HUMAN IMA5_HUMAN E4F1_HUMAN ADAP1_HUMAN IMA1_HUMAN MAP1B_HUMAN GCR_HUMAN NSF1C_HUMAN TRAF1_HUMAN TAF1A_HUMAN ELAV1_HUMAN	AN32A_HUMAN	ENSG00000140350	ANP32A	acidic (leucine-rich) nuclear phosphoprotein 32 family, member A [Source:HGNC Symbol;Acc:13233]	NA	NA	NA
AN32B_HUMAN	NA	NA	ELAV1_HUMAN KAP0_HUMAN	SMAD2_HUMAN SDCB1_HUMAN PHB_HUMAN HNF4A_HUMAN MEOX2_HUMAN A8K401_HUMAN ELAV1_HUMAN SMRD1_HUMAN KAP0_HUMAN CSK21_HUMAN IMA1_HUMAN IMA5_HUMAN	AN32B_HUMAN	ENSG00000136938	ANP32B	acidic (leucine-rich) nuclear phosphoprotein 32 family, member B [Source:HGNC Symbol;Acc:16677]	NA	NA	NA
AN32E_HUMAN	NA	NA	FOS_HUMAN	FOS_HUMAN NR4A2_HUMAN SMAD2_HUMAN F1D8N6_HUMAN	AN32E_HUMAN	ENSG00000143401	ANP32E	acidic (leucine-rich) nuclear phosphoprotein 32 family, member E [Source:HGNC Symbol;Acc:16673]	GO:0030234_enzyme regulator activity	NA	NA
ANGI_HUMAN	NA	NA	PTEN_HUMAN	VAS1_HUMAN PTEN_HUMAN ABCG8_HUMAN FST_HUMAN ACTC_HUMAN ACTN2_HUMAN F6KD01_HUMAN RINI_HUMAN TDGF1_HUMAN	ANGI_HUMAN	ENSG00000214274	ANG	angiogenin, ribonuclease, RNase A family, 5 [Source:HGNC Symbol;Acc:483]	GO:0043167_ion binding,GO:0019843_rRNA binding,GO:0008092_cytoskeletal protein binding,GO:0004518_nuclease activity,GO:0003723_RNA binding,GO:0003677_DNA binding	NA	NA
ANGL3_HUMAN	NA	NA	ITAV_HUMAN	ITAV_HUMAN	ANGL3_HUMAN	ENSG00000132855	ANGPTL3	angiopoietin-like 3 [Source:HGNC Symbol;Acc:491]	GO:0030234_enzyme regulator activity	NA	NA
ANGL4_HUMAN	NA	NA	ITB1_HUMAN	ITB5_HUMAN ITB1_HUMAN	ANGL4_HUMAN	ENSG00000167772	ANGPTL4	angiopoietin-like 4 [Source:HGNC Symbol;Acc:16039]	GO:0030234_enzyme regulator activity	hsa03320:PPAR signaling pathway,	NA
ANGT_HUMAN	NA	NA	GRB2_HUMAN	AGTR1_HUMAN DNPEP_HUMAN AGTR2_HUMAN GRB2_HUMAN GSDMB_HUMAN EWS_HUMAN KNG1_HUMAN	ANGT_HUMAN	ENSG00000135744	AGT	angiotensinogen (serpin peptidase inhibitor, clade A, member 8) [Source:HGNC Symbol;Acc:333]	GO:0030234_enzyme regulator activity	hsa04614:Renin-angiotensin system	NA
ANK2_HUMAN	NA	NA	GRB2_HUMAN	OBSCN_HUMAN TAF9_HUMAN SPTA2_HUMAN NCK1_HUMAN P53_HUMAN TNIK_HUMAN SPTB1_HUMAN L1CAM_HUMAN NAC1_HUMAN DNJB1_HUMAN GRB2_HUMAN EPB42_HUMAN SPTB2_HUMAN MTERF_HUMAN	ANK2_HUMAN	ENSG00000145362	ANK2	ankyrin 2, neuronal [Source:HGNC Symbol;Acc:493]	NA	NA	NA
ANKH1_HUMAN	NA	NA	IF4E_HUMAN	DISC1_HUMAN GRL1A_HUMAN IF4E_HUMAN SCHI1_HUMAN ATX1_HUMAN ZN346_HUMAN MYZAP_HUMAN IKBE_HUMAN	ANKH1_HUMAN	ENSG00000131503	ANKHD1	ankyrin repeat and KH domain containing 1 [Source:HGNC Symbol;Acc:24714]	GO:0003723_RNA binding	NA	NA
ANM5_HUMAN	NA	NA	1433B_HUMAN JAK2_HUMAN	H2A2C_HUMAN ANM1_HUMAN GEMI4_HUMAN D7EHM2_HUMAN TYK2_HUMAN H2A1B_HUMAN H4_HUMAN 1433B_HUMAN MEP50_HUMAN 1433Z_HUMAN SMD1_HUMAN SMN_HUMAN C1QBP_HUMAN TBA1A_HUMAN ICLN_HUMAN RSMB_HUMAN TBB5_HUMAN PHYIP_HUMAN JAK1_HUMAN JAK2_HUMAN 1433T_HUMAN H31_HUMAN RSMN_HUMAN MYO3A_HUMAN SMD3_HUMAN MBP_HUMAN SPT5H_HUMAN DDX20_HUMAN OLA1_HUMAN GEMI2_HUMAN 1433G_HUMAN JAK3_HUMAN SSR1_HUMAN CAN1_HUMAN COPR5_HUMAN Q…	ANM5_HUMAN	ENSG00000100462	PRMT5	protein arginine methyltransferase 5 [Source:HGNC Symbol;Acc:10894]	GO:0008168_methyltransferase activity	NA	REACT_11052:Metabolism of non-coding RNA,
ANPRA_HUMAN	NA	NA	KGP1_HUMAN	MCAF1_HUMAN KGP1_HUMAN B3KQF8_HUMAN ANF_HUMAN	ANPRA_HUMAN	ENSG00000169418	NPR1	natriuretic peptide receptor A/guanylate cyclase A (atrionatriuretic peptide receptor A) [Source:HGNC Symbol;Acc:7943]	GO:0019899_enzyme binding,GO:0016829_lyase activity,GO:0016301_kinase activity,GO:0004871_signal transducer activity	hsa00230:Purine metabolism,hsa04270:Vascular smooth muscle contraction,	NA
ANR28_HUMAN	NA	NA	TF65_HUMAN IKKA_HUMAN	TF65_HUMAN PPP6_HUMAN IKKA_HUMAN FBW1B_HUMAN NFKB2_HUMAN CUL1_HUMAN PLCB_HUMAN Q8IWG5_HUMAN IKKE_HUMAN Z512B_HUMAN PP6R1_HUMAN SKP1_HUMAN Q96F31_HUMAN TGM2_HUMAN CSK2B_HUMAN REL_HUMAN PP6R2_HUMAN	ANR28_HUMAN	ENSG00000206560	ANKRD28	ankyrin repeat domain 28 [Source:HGNC Symbol;Acc:29024]	NA	NA	NA
ANS1A_HUMAN	NA	NA	EGFR_HUMAN	ERBB2_HUMAN 1433G_HUMAN 1433S_HUMAN ERBB4_HUMAN EGFR_HUMAN LPHN1_HUMAN	ANS1A_HUMAN	ENSG00000064999	ANKS1A	ankyrin repeat and sterile alpha motif domain containing 1A [Source:HGNC Symbol;Acc:20961]	NA	NA	NA
ANS1B_HUMAN	NA	NA	EGFR_HUMAN	ERBB2_HUMAN UBC_HUMAN 5HT2A_HUMAN ERBB4_HUMAN EGFR_HUMAN LRP2_HUMAN COIL_HUMAN	ANS1B_HUMAN	ENSG00000185046	ANKS1B	ankyrin repeat and sterile alpha motif domain containing 1B [Source:HGNC Symbol;Acc:24600]	NA	NA	NA
ANT3_HUMAN	NA	NA	PLCG1_HUMAN	GRAA_HUMAN THRB_HUMAN FA9_HUMAN F2RM36_HUMAN A2A284_HUMAN PLCG1_HUMAN	ANT3_HUMAN	ENSG00000117601	SERPINC1	serpin peptidase inhibitor, clade C (antithrombin), member 1 [Source:HGNC Symbol;Acc:775]	GO:0030234_enzyme regulator activity,GO:0019899_enzyme binding	hsa04610:Complement and coagulation cascades,	REACT_604:Hemostasis,
ANTR1_HUMAN	NA	NA	B2CL1_HUMAN	BRCA1_HUMAN B2CL1_HUMAN HDAC2_HUMAN	ANTR1_HUMAN	ENSG00000169604	ANTXR1	anthrax toxin receptor 1 [Source:HGNC Symbol;Acc:21014]	GO:0043167_ion binding,GO:0008092_cytoskeletal protein binding,GO:0004871_signal transducer activity	NA	NA
ANXA1_HUMAN	NA	NA	EGFR_HUMAN	RFA1_HUMAN ERG28_HUMAN S10AB_HUMAN XRCC6_HUMAN MEIS2_HUMAN TCPH_HUMAN MLL4_HUMAN APBB1_HUMAN CSN6_HUMAN CSAD_HUMAN EGFR_HUMAN CA123_HUMAN TRPM7_HUMAN KLH23_HUMAN LRIF1_HUMAN OTUB1_HUMAN HMGA1_HUMAN G3P_HUMAN FAF1_HUMAN U119A_HUMAN UB2D1_HUMAN	ANXA1_HUMAN	ENSG00000135046	ANXA1	annexin A1 [Source:HGNC Symbol;Acc:533]	GO:0043167_ion binding,GO:0030674_protein binding, bridging,GO:0030234_enzyme regulator activity,GO:0008289_lipid binding,GO:0006630_lipid binding,GO:0003723_RNA binding,GO:0003677_DNA binding	NA	NA
ANXA2_HUMAN	NA	NA	TRAF6_HUMAN SOS1_HUMAN KPCB_HUMAN KPCA_HUMAN	BCAR3_HUMAN B7ZBG9_HUMAN CD99_HUMAN TRAF6_HUMAN 1433Z_HUMAN CATB_HUMAN TRPV5_HUMAN PCNA_HUMAN MLH1_HUMAN Q9P1M2_HUMAN CEAM1_HUMAN STAT6_HUMAN SOS1_HUMAN TPA_HUMAN TRPV6_HUMAN KPCB_HUMAN PPM1B_HUMAN PHB_HUMAN A6NIW1_HUMAN GBRL2_HUMAN PAK2_HUMAN 1B07_HUMAN RRMJ1_HUMAN KPCA_HUMAN A8K401_HUMAN IKKE_HUMAN S10A4_HUMAN APOH_HUMAN HMGA1_HUMAN S10AA_HUMAN	ANXA2_HUMAN	ENSG00000182718	ANXA2	annexin A2 [Source:HGNC Symbol;Acc:537]	GO:0043167_ion binding,GO:0030234_enzyme regulator activity,GO:0019899_enzyme binding,GO:0008289_lipid binding,GO:0006630_lipid binding,GO:0008092_cytoskeletal protein binding	NA	NA
ANXA6_HUMAN	NA	NA	FAK2_HUMAN	LRP1_HUMAN TPD52_HUMAN MLH1_HUMAN FAK2_HUMAN S100B_HUMAN FYN_HUMAN CR2_HUMAN CDC73_HUMAN A2MG_HUMAN S10A1_HUMAN RASA1_HUMAN	ANXA6_HUMAN	ENSG00000197043	ANXA6	annexin A6 [Source:HGNC Symbol;Acc:544]	GO:0043167_ion binding,GO:0008289_lipid binding,GO:0006630_lipid binding	NA	NA
ANXA7_HUMAN	NA	NA	KPCB_HUMAN KPCA_HUMAN	CPNE2_HUMAN NMT2_HUMAN RFA1_HUMAN ERG28_HUMAN BAG6_HUMAN MLL4_HUMAN CPNE6_HUMAN CENPB_HUMAN MSH2_HUMAN SYQ_HUMAN KPCB_HUMAN TIAM2_HUMAN HXD8_HUMAN APC_HUMAN RL13_HUMAN KLH23_HUMAN SCG1_HUMAN ZN135_HUMAN ATS10_HUMAN UB2D1_HUMAN EF1A1_HUMAN HMGX3_HUMAN MPPD1_HUMAN ECHB_HUMAN LRIF1_HUMAN RS2_HUMAN DPYL1_HUMAN RBM48_HUMAN CO4A2_HUMAN SP110_HUMAN ATPB_HUMAN ZN431_HUMAN KPYM_HUMAN TCPH_HUMAN LEG3_HUMAN…	ANXA7_HUMAN	ENSG00000138279	ANXA7	annexin A7 [Source:HGNC Symbol;Acc:545]	GO:0043167_ion binding,GO:0008289_lipid binding,GO:0006630_lipid binding	NA	NA
AP180_HUMAN	NA	NA	PLCG1_HUMAN	MIPT3_HUMAN EPS15_HUMAN PLCG1_HUMAN	AP180_HUMAN	ENSG00000065609	SNAP91	synaptosomal-associated protein, 91kDa homolog (mouse) [Source:HGNC Symbol;Acc:14986]	GO:0008289_lipid binding,GO:0006630_lipid binding	NA	NA
AP1B1_HUMAN	NA	NA	ARRB2_HUMAN AP2M1_HUMAN	MCAF1_HUMAN ARRB2_HUMAN SMAD2_HUMAN AP1M1_HUMAN ARF1_HUMAN BUB1_HUMAN CLH1_HUMAN ARF5_HUMAN SHBG_HUMAN AP2M1_HUMAN AP1M2_HUMAN KI13A_HUMAN EPN4_HUMAN NTRK2_HUMAN AMPH_HUMAN ATM_HUMAN AP1G1_HUMAN BUB1B_HUMAN	AP1B1_HUMAN	ENSG00000100280	AP1B1	adaptor-related protein complex 1, beta 1 subunit [Source:HGNC Symbol;Acc:554]	GO:0008565_protein transporter activity	hsa04142:Lysosome,	REACT_11123:Membrane Trafficking,REACT_6185:HIV Infection,
AP2A_HUMAN	NA	NA	SP1_HUMAN CASP3_HUMAN SP3_HUMAN	EP300_HUMAN P53_HUMAN EPN2_HUMAN CITE4_HUMAN MYC_HUMAN CITE2_HUMAN TYY1_HUMAN MKRN3_HUMAN CASP1_HUMAN GSTO2_HUMAN CASP3_HUMAN YBOX1_HUMAN APC_HUMAN SUMO4_HUMAN CASP6_HUMAN UBC9_HUMAN HIP1_HUMAN NPM_HUMAN	AP2A_HUMAN	ENSG00000137203	TFAP2A	transcription factor AP-2 alpha (activating enhancer binding protein 2 alpha) [Source:HGNC Symbol;Acc:11742]	GO:0003677_DNA binding,GO:0001071_nucleic acid binding transcription factor activity,GO:0000988_protein binding transcription factor activity	NA	NA
AP2A1_HUMAN	NA	NA	SHC1_HUMAN TRAF6_HUMAN GRB2_HUMAN DYN1_HUMAN	RIT1_HUMAN AP3D1_HUMAN E7ES17_HUMAN RBP1_HUMAN SMAD9_HUMAN NAGPA_HUMAN CXCR2_HUMAN SHC1_HUMAN DPYL2_HUMAN TRAF6_HUMAN ITSN1_HUMAN CLH1_HUMAN B7Z240_HUMAN SHBG_HUMAN Q5VY90_HUMAN AP2B1_HUMAN GRB2_HUMAN Q5VY89_HUMAN AP1G1_HUMAN SNP29_HUMAN DEK_HUMAN TOE1_HUMAN HIP1_HUMAN REPS2_HUMAN EPN4_HUMAN DYN1_HUMAN NUMB_HUMAN EHD1_HUMAN EPN1_HUMAN AP2S1_HUMAN CCNB1_HUMAN PACS1_HUMAN CDK1_HUMAN	AP2A1_HUMAN	ENSG00000196961	AP2A1	adaptor-related protein complex 2, alpha 1 subunit [Source:HGNC Symbol;Acc:561]	GO:0008565_protein transporter activity	hsa04144:Endocytosis,hsa05016:Huntington's disease,	REACT_11061:Signalling by NGF,REACT_13685:Synaptic Transmission,REACT_6185:HIV Infection,REACT_9417:Signaling by EGFR,
AP2A2_HUMAN	NA	NA	SHC1_HUMAN	HD_HUMAN SHC1_HUMAN EPN1_HUMAN AMPH_HUMAN CLH1_HUMAN EPS15_HUMAN AP2B1_HUMAN AP1S1_HUMAN SMAD1_HUMAN	AP2A2_HUMAN	ENSG00000183020	AP2A2	adaptor-related protein complex 2, alpha 2 subunit [Source:HGNC Symbol;Acc:562]	GO:0008565_protein transporter activity,GO:0008289_lipid binding,GO:0006630_lipid binding	hsa04144:Endocytosis,hsa05016:Huntington's disease,	REACT_11061:Signalling by NGF,REACT_13685:Synaptic Transmission,REACT_6185:HIV Infection,REACT_9417:Signaling by EGFR,
AP2B1_HUMAN	NA	NA	ARRB2_HUMAN MTOR_HUMAN AP2M1_HUMAN ARRB1_HUMAN	TGON2_HUMAN AFF4_HUMAN ARRB2_HUMAN RPGF3_HUMAN THAP1_HUMAN NEUR4_HUMAN VATG1_HUMAN FA46C_HUMAN CXCR2_HUMAN AP2A2_HUMAN ITSN1_HUMAN AP1M1_HUMAN P121A_HUMAN GCP4_HUMAN K0408_HUMAN BUB1_HUMAN D2JYI1_HUMAN MTOR_HUMAN MLH1_HUMAN DHX58_HUMAN TGFB3_HUMAN AP2M1_HUMAN AP1M2_HUMAN MEA1_HUMAN IMA2_HUMAN AP2A1_HUMAN BUB1B_HUMAN AP2S1_HUMAN LRP2_HUMAN U2AF1_HUMAN HIP1_HUMAN ADT3_HUMAN APC_HUMAN SMUF1_HUMAN AR…	AP2B1_HUMAN	ENSG00000006125	AP2B1	adaptor-related protein complex 2, beta 1 subunit [Source:HGNC Symbol;Acc:563]	GO:0008565_protein transporter activity	hsa04144:Endocytosis,hsa05016:Huntington's disease,	NA
AP2C_HUMAN	NA	NA	IKKB_HUMAN	P53_HUMAN CITE4_HUMAN NR1I2_HUMAN CITE2_HUMAN ZFAN4_HUMAN GPR22_HUMAN IKKB_HUMAN CCNG1_HUMAN UBC9_HUMAN	AP2C_HUMAN	ENSG00000087510	TFAP2C	transcription factor AP-2 gamma (activating enhancer binding protein 2 gamma) [Source:HGNC Symbol;Acc:11744]	GO:0003677_DNA binding,GO:0001071_nucleic acid binding transcription factor activity	NA	NA
AP2S1_HUMAN	NA	NA	GRB2_HUMAN	TDGF1_HUMAN AAGAB_HUMAN AP2B1_HUMAN GRB2_HUMAN AP2A1_HUMAN	AP2S1_HUMAN	ENSG00000042753	AP2S1	adaptor-related protein complex 2, sigma 1 subunit [Source:HGNC Symbol;Acc:565]	GO:0008565_protein transporter activity	hsa04144:Endocytosis,hsa05016:Huntington's disease,	REACT_13685:Synaptic Transmission,REACT_6185:HIV Infection,
AP3B1_HUMAN	NA	NA	ARRB2_HUMAN KC1A_HUMAN	AP3S2_HUMAN ARRB2_HUMAN ARRC_HUMAN BUB1_HUMAN ARF5_HUMAN KIF3A_HUMAN ARF6_HUMAN ATM_HUMAN KC1A_HUMAN ZNT3_HUMAN B7Z1Q3_HUMAN BUB1B_HUMAN ANK3_HUMAN	AP3B1_HUMAN	ENSG00000132842	AP3B1	adaptor-related protein complex 3, beta 1 subunit [Source:HGNC Symbol;Acc:566]	GO:0019899_enzyme binding,GO:0008565_protein transporter activity	hsa04142:Lysosome,	NA
AP3B2_HUMAN	NA	NA	KC1A_HUMAN	CLH1_HUMAN ATM_HUMAN AP3S1_HUMAN KC1A_HUMAN	AP3B2_HUMAN	ENSG00000103723	AP3B2	adaptor-related protein complex 3, beta 2 subunit [Source:HGNC Symbol;Acc:567]	GO:0008565_protein transporter activity	hsa04142:Lysosome,	NA
AP3D1_HUMAN	NA	NA	CTNB1_HUMAN	CTNB1_HUMAN AGAP1_HUMAN ARF1_HUMAN AP1G1_HUMAN VAMP7_HUMAN VPS41_HUMAN AP2A1_HUMAN PACS1_HUMAN AP3S2_HUMAN ARF6_HUMAN AP3S1_HUMAN	AP3D1_HUMAN	ENSG00000065000	AP3D1	adaptor-related protein complex 3, delta 1 subunit [Source:HGNC Symbol;Acc:568]	GO:0008565_protein transporter activity	hsa04142:Lysosome,	NA
AP3S1_HUMAN	NA	NA	IRS1_HUMAN	AP3D1_HUMAN AP3S2_HUMAN AGAP1_HUMAN ZNT3_HUMAN AP3B2_HUMAN IRS1_HUMAN	AP3S1_HUMAN	ENSG00000177879	AP3S1	adaptor-related protein complex 3, sigma 1 subunit [Source:HGNC Symbol;Acc:2013]	GO:0008565_protein transporter activity	hsa04142:Lysosome,	NA
AP4S1_HUMAN	NA	NA	GRB2_HUMAN	GTF2I_HUMAN AP4B1_HUMAN AP4E1_HUMAN GRB2_HUMAN AP4M1_HUMAN FETA_HUMAN TEAD3_HUMAN	AP4S1_HUMAN	ENSG00000100478	AP4S1	adaptor-related protein complex 4, sigma 1 subunit [Source:HGNC Symbol;Acc:575]	GO:0008565_protein transporter activity	hsa04142:Lysosome,	NA
AP5Z1_HUMAN	NA	NA	1433B_HUMAN	1433B_HUMAN MDFI_HUMAN	AP5Z1_HUMAN	ENSG00000242802	AP5Z1	adaptor-related protein complex 5, zeta 1 subunit [Source:HGNC Symbol;Acc:22197]	NA	NA	NA
APAF_HUMAN	NA	NA	CASP3_HUMAN SP3_HUMAN	Q5TE63_HUMAN TRIA1_HUMAN AVEN_HUMAN CYC_HUMAN CASP9_HUMAN B2L10_HUMAN HSP71_HUMAN CASP3_HUMAN B4E1A3_HUMAN TNR6_HUMAN PP1A_HUMAN HSP74_HUMAN NALP1_HUMAN MTNB_HUMAN	APAF_HUMAN	ENSG00000120868	APAF1	apoptotic peptidase activating factor 1 [Source:HGNC Symbol;Acc:576]	GO:0030234_enzyme regulator activity	hsa04115:p53 signaling pathway,hsa04210:Apoptosis,hsa05010:Alzheimer's disease,hsa05012:Parkinson's disease,hsa05014:Amyotrophic lateral sclerosis (ALS),hsa05016:Huntington's disease,hsa05222:Small cell lung cancer,	REACT_578:Apoptosis,
APBA2_HUMAN	NA	NA	TF65_HUMAN	LRP8_HUMAN STXB1_HUMAN NECA3_HUMAN LRP1_HUMAN LRP2_HUMAN TF65_HUMAN MK06_HUMAN CSTN1_HUMAN CSTN3_HUMAN A4_HUMAN	APBA2_HUMAN	ENSG00000034053	APBA2	amyloid beta (A4) precursor protein-binding, family A, member 2 [Source:HGNC Symbol;Acc:579]	NA	NA	NA
APBA3_HUMAN	NA	NA	EGFR_HUMAN	BCR_HUMAN A4_HUMAN EGFR_HUMAN	APBA3_HUMAN	ENSG00000011132	APBA3	amyloid beta (A4) precursor protein-binding, family A, member 3 [Source:HGNC Symbol;Acc:580]	NA	NA	NA
APBB1_HUMAN	NA	NA	EGFR_HUMAN	ERBB2_HUMAN PEN2_HUMAN TFCP2_HUMAN APLP2_HUMAN ENAH_HUMAN LRP1_HUMAN ATX1_HUMAN TSH1_HUMAN CSTN1_HUMAN Q59FK4_HUMAN EVL_HUMAN PSN1_HUMAN NICA_HUMAN PRIO_HUMAN KAT5_HUMAN APH1A_HUMAN LRP2_HUMAN ANXA1_HUMAN A4_HUMAN TSH2_HUMAN APLP1_HUMAN TSH3_HUMAN EGFR_HUMAN ABL1_HUMAN CPSF6_HUMAN DP13B_HUMAN	APBB1_HUMAN	ENSG00000166313	APBB1	amyloid beta (A4) precursor protein-binding, family B, member 1 (Fe65) [Source:HGNC Symbol;Acc:581]	GO:0042393_histone binding,GO:0008134_transcription factor binding	NA	NA
APBB2_HUMAN	NA	NA	EGFR_HUMAN	SMAD4_HUMAN EGFR_HUMAN A4_HUMAN SMUF1_HUMAN	APBB2_HUMAN	ENSG00000163697	APBB2	amyloid beta (A4) precursor protein-binding, family B, member 2 [Source:HGNC Symbol;Acc:582]	GO:0008134_transcription factor binding	NA	NA
APBB3_HUMAN	NA	NA	EGFR_HUMAN	ERBB2_HUMAN APLP2_HUMAN EGFR_HUMAN APLP1_HUMAN RAB4A_HUMAN A4_HUMAN	APBB3_HUMAN	ENSG00000113108	APBB3	amyloid beta (A4) precursor protein-binding, family B, member 3 [Source:HGNC Symbol;Acc:20708]	NA	NA	NA
APBP2_HUMAN	NA	NA	KAPCB_HUMAN	A4FTV9_HUMAN AF9_HUMAN SIA8E_HUMAN NFYA_HUMAN COOA1_HUMAN CDK16_HUMAN KIF6_HUMAN ZC3HA_HUMAN FXYD7_HUMAN F92A1_HUMAN RASF5_HUMAN WNT5B_HUMAN GCET2_HUMAN ARMX5_HUMAN CF226_HUMAN COR2B_HUMAN EPT1_HUMAN ANDR_HUMAN UB2R2_HUMAN GPIX_HUMAN LANC2_HUMAN TAF11_HUMAN TCF25_HUMAN PYRD2_HUMAN LC7L2_HUMAN ANR10_HUMAN KLF11_HUMAN ERO1A_HUMAN RNF34_HUMAN GALT3_HUMAN CNTFR_HUMAN WDR24_HUMAN CHMP5_HUMAN DHRS2_HUM…	APBP2_HUMAN	ENSG00000062725	APPBP2	amyloid beta precursor protein (cytoplasmic tail) binding protein 2 [Source:HGNC Symbol;Acc:622]	NA	NA	NA
APC_HUMAN	NA	NA	CTNB1_HUMAN KAPCA_HUMAN GSK3B_HUMAN FAK1_HUMAN KC1A_HUMAN	CTNB1_HUMAN PNISR_HUMAN KC1E_HUMAN CYTSA_HUMAN AXIN2_HUMAN KINH_HUMAN ZF106_HUMAN K1C15_HUMAN Q14214_HUMAN NUP98_HUMAN CYH2_HUMAN NAV1_HUMAN NU4M_HUMAN CGNL1_HUMAN ANXA7_HUMAN MYH10_HUMAN SETB1_HUMAN K2C5_HUMAN MCM3A_HUMAN K1C19_HUMAN HNRPM_HUMAN F214A_HUMAN RS27_HUMAN E7EQI5_HUMAN FBX30_HUMAN FHOD1_HUMAN NOSTN_HUMAN P121A_HUMAN SPTN2_HUMAN U520_HUMAN NUPL1_HUMAN RBP2_HUMAN ASPP1_HUMAN NU214_HUMA…	APC_HUMAN	ENSG00000134982	APC	adenomatous polyposis coli [Source:HGNC Symbol;Acc:583]	GO:0030234_enzyme regulator activity,GO:0019899_enzyme binding,GO:0008092_cytoskeletal protein binding	hsa04310:Wnt signaling pathway,hsa04810:Regulation of actin cytoskeleton,hsa05200:Pathways in cancer,hsa05210:Colorectal cancer,hsa05213:Endometrial cancer,hsa05217:Basal cell carcinoma	NA
APC1_HUMAN	NA	NA	CADH1_HUMAN	CDC16_HUMAN CADH1_HUMAN ANC2_HUMAN CDC23_HUMAN APC7_HUMAN CDC27_HUMAN APC10_HUMAN FZR_HUMAN CDC26_HUMAN APC11_HUMAN APC5_HUMAN APC4_HUMAN	APC1_HUMAN	ENSG00000153107	ANAPC1	anaphase promoting complex subunit 1 [Source:HGNC Symbol;Acc:19988]	NA	hsa04110:Cell cycle,hsa04114:Oocyte meiosis,hsa04120:Ubiquitin mediated proteolysis,hsa04914:Progesterone-mediated oocyte maturation,	REACT_152:Cell Cycle, Mitotic,REACT_1538:Cell Cycle Checkpoints,REACT_6850:Cdc20:Phospho-APC/C mediated degradation of Cyclin A,REACT_8017:APC-Cdc20 mediated degradation of Nek2A,REACT_9035:APC/C:Cdh1-mediated degradation of Skp2,
APC11_HUMAN	NA	NA	CADH1_HUMAN	CDC16_HUMAN CADH1_HUMAN ZAP70_HUMAN ANC2_HUMAN NKD2_HUMAN CDC23_HUMAN APC7_HUMAN CDC27_HUMAN APC10_HUMAN MLKL_HUMAN APC4_HUMAN TRI65_HUMAN UBE2U_HUMAN MAK_HUMAN CUL5_HUMAN APC1_HUMAN RN111_HUMAN CAN11_HUMAN	APC11_HUMAN	ENSG00000141552	ANAPC11	anaphase promoting complex subunit 11 [Source:HGNC Symbol;Acc:14452]	GO:0043167_ion binding,GO:0016874_ligase activity	hsa04110:Cell cycle,hsa04114:Oocyte meiosis,hsa04120:Ubiquitin mediated proteolysis,hsa04914:Progesterone-mediated oocyte maturation,	REACT_152:Cell Cycle, Mitotic,REACT_1538:Cell Cycle Checkpoints,REACT_6850:Cdc20:Phospho-APC/C mediated degradation of Cyclin A,REACT_8017:APC-Cdc20 mediated degradation of Nek2A,REACT_9035:APC/C:Cdh1-mediated degradation of Skp2,
APC2_HUMAN	NA	NA	CTNB1_HUMAN CADH1_HUMAN	CTNB1_HUMAN AXIN2_HUMAN CADH1_HUMAN ACTS_HUMAN MARE3_HUMAN TIMP2_HUMAN MARE1_HUMAN	APC2_HUMAN	ENSG00000115266	APC2	adenomatosis polyposis coli 2 [Source:HGNC Symbol;Acc:24036]	GO:0008092_cytoskeletal protein binding	hsa04310:Wnt signaling pathway,hsa04810:Regulation of actin cytoskeleton,hsa05200:Pathways in cancer,hsa05210:Colorectal cancer,hsa05213:Endometrial cancer,hsa05217:Basal cell carcinoma,	NA
APC4_HUMAN	NA	NA	CADH1_HUMAN	CDC16_HUMAN CADH1_HUMAN ANC2_HUMAN CDC23_HUMAN APC7_HUMAN CDC27_HUMAN APC10_HUMAN FZR_HUMAN CDC26_HUMAN APC11_HUMAN APC5_HUMAN APC1_HUMAN	APC4_HUMAN	ENSG00000053900	ANAPC4	anaphase promoting complex subunit 4 [Source:HGNC Symbol;Acc:19990]	GO:0019899_enzyme binding,GO:0016874_ligase activity	hsa04110:Cell cycle,hsa04114:Oocyte meiosis,hsa04120:Ubiquitin mediated proteolysis,hsa04914:Progesterone-mediated oocyte maturation,	REACT_152:Cell Cycle, Mitotic,REACT_1538:Cell Cycle Checkpoints,REACT_6850:Cdc20:Phospho-APC/C mediated degradation of Cyclin A,REACT_8017:APC-Cdc20 mediated degradation of Nek2A,REACT_9035:APC/C:Cdh1-mediated degradation of Skp2,
APC7_HUMAN	NA	NA	CADH1_HUMAN	CDC16_HUMAN CADH1_HUMAN ANC2_HUMAN CDC23_HUMAN CDC20_HUMAN CDC27_HUMAN APC10_HUMAN APC4_HUMAN CDC26_HUMAN APC1_HUMAN FZR_HUMAN APC11_HUMAN APC5_HUMAN CDT1_HUMAN BUB1B_HUMAN	APC7_HUMAN	ENSG00000196510	ANAPC7	anaphase promoting complex subunit 7 [Source:HGNC Symbol;Acc:17380]	GO:0019899_enzyme binding	hsa04110:Cell cycle,hsa04114:Oocyte meiosis,hsa04120:Ubiquitin mediated proteolysis,hsa04914:Progesterone-mediated oocyte maturation,	REACT_152:Cell Cycle, Mitotic,REACT_1538:Cell Cycle Checkpoints,REACT_6850:Cdc20:Phospho-APC/C mediated degradation of Cyclin A,REACT_8017:APC-Cdc20 mediated degradation of Nek2A,REACT_9035:APC/C:Cdh1-mediated degradation of Skp2,
APEX1_HUMAN	NA	NA	STAT3_HUMAN	GRAA_HUMAN EP300_HUMAN XRCC1_HUMAN HIF1A_HUMAN THIO_HUMAN P53_HUMAN MUTYH_HUMAN HNRPL_HUMAN HXC13_HUMAN PCNA_HUMAN FEN1_HUMAN SET_HUMAN B4E127_HUMAN STAT3_HUMAN Q53GA5_HUMAN MARE1_HUMAN Q6FG41_HUMAN MDM2_HUMAN DPOLB_HUMAN Q7Z6C1_HUMAN HMGA1_HUMAN UBC9_HUMAN E9PC49_HUMAN HDAC1_HUMAN XRCC5_HUMAN Q546S1_HUMAN TCF21_HUMAN NUDT3_HUMAN RPC4_HUMAN HSP71_HUMAN	APEX1_HUMAN	ENSG00000100823	APEX1	APEX nuclease (multifunctional DNA repair enzyme) 1 [Source:HGNC Symbol;Acc:587]	GO:0043167_ion binding,GO:0016829_lyase activity,GO:0016798_hydrolase activity, acting on glycosyl bonds,GO:0016491_oxidoreductase activity,GO:0004518_nuclease activity,GO:0003723_RNA binding,GO:0003677_DNA binding,GO:0000988_protein binding transcription factor activity	NA	NA
APLP1_HUMAN	NA	NA	FOS_HUMAN	FOS_HUMAN RAP1B_HUMAN ANXA7_HUMAN ZNF24_HUMAN IF2B_HUMAN SETB1_HUMAN RBM48_HUMAN CDN1A_HUMAN SYUA_HUMAN KITH_HUMAN SMN_HUMAN RCC1_HUMAN NACA_HUMAN F8VU71_HUMAN CDK4_HUMAN VIME_HUMAN CDN2C_HUMAN STX5_HUMAN DQA1_HUMAN A2VCK8_HUMAN APBB1_HUMAN TYB4_HUMAN EF1A1_HUMAN MPH6_HUMAN GSTM4_HUMAN APBB3_HUMAN GDF9_HUMAN T22D1_HUMAN CSK2B_HUMAN PCDA4_HUMAN Q5Y7C6_HUMAN TOE1_HUMAN CH10_HUMAN SAT1_HUMAN ING5_HU…	APLP1_HUMAN	ENSG00000105290	APLP1	amyloid beta (A4) precursor-like protein 1 [Source:HGNC Symbol;Acc:597]	GO:0043167_ion binding	NA	NA
APLP2_HUMAN	NA	NA	JUN_HUMAN KPCA_HUMAN AKT1_HUMAN NFKB1_HUMAN	DEDD_HUMAN Z512B_HUMAN JUN_HUMAN APBB1_HUMAN JUNB_HUMAN BRCA1_HUMAN PK3CA_HUMAN HGS_HUMAN DAB2_HUMAN APBB3_HUMAN KPCA_HUMAN DAB1_HUMAN CDK1_HUMAN AKT1_HUMAN NFKB1_HUMAN RL26_HUMAN PRIO_HUMAN ETS1_HUMAN	APLP2_HUMAN	ENSG00000084234	APLP2	amyloid beta (A4) precursor-like protein 2 [Source:HGNC Symbol;Acc:598]	GO:0030234_enzyme regulator activity,GO:0003677_DNA binding	NA	NA
APM2_HUMAN	NA	NA	GSK3B_HUMAN	KS6A6_HUMAN GSK3B_HUMAN	APM2_HUMAN	ENSG00000148671	C10orf116	chromosome 10 open reading frame 116 [Source:HGNC Symbol;Acc:24043]	NA	NA	NA
APOA1_HUMAN	NA	NA	PDE1A_HUMAN CETP_HUMAN	ABCA1_HUMAN NNRE_HUMAN PDE1A_HUMAN MA7D1_HUMAN FBLN1_HUMAN PHLD_HUMAN APOC1_HUMAN B2R526_HUMAN TOM20_HUMAN AKT2_HUMAN PLTP_HUMAN CETP_HUMAN ATPB_HUMAN SAA_HUMAN MK06_HUMAN HPT_HUMAN CKLF5_HUMAN APOL1_HUMAN OSTP_HUMAN Q08G24_HUMAN A4_HUMAN CLC4G_HUMAN TR10C_HUMAN PIMT_HUMAN RPA12_HUMAN LCAT_HUMAN APOF_HUMAN JAK3_HUMAN	APOA1_HUMAN	ENSG00000118137	APOA1	apolipoprotein A-I [Source:HGNC Symbol;Acc:600]	GO:0030234_enzyme regulator activity,GO:0019899_enzyme binding,GO:0008289_lipid binding,GO:0006630_lipid binding	hsa03320:PPAR signaling pathway,	REACT_15518:Transmembrane transport of small molecules,REACT_602:Metabolism of lipids and lipoproteins,REACT_604:Hemostasis,
APOH_HUMAN	NA	NA	CDC42_HUMAN FAK2_HUMAN GRB2_HUMAN AKT1_HUMAN	PLMN_HUMAN P53_HUMAN CDC42_HUMAN Q8N6C9_HUMAN FAK2_HUMAN B0LPE5_HUMAN RBBP6_HUMAN GRB2_HUMAN AKT1_HUMAN CLC4G_HUMAN GEM_HUMAN LRP2_HUMAN ANXA2_HUMAN PRKRA_HUMAN Q08G24_HUMAN	APOH_HUMAN	ENSG00000091583	APOH	apolipoprotein H (beta-2-glycoprotein I) [Source:HGNC Symbol;Acc:616]	GO:0030234_enzyme regulator activity,GO:0008289_lipid binding,GO:0006630_lipid binding	NA	NA
APOL5_HUMAN	NA	NA	SRC_HUMAN GRB2_HUMAN CRK_HUMAN P85A_HUMAN	NCK1_HUMAN B3KT19_HUMAN SRC_HUMAN GRB2_HUMAN FYN_HUMAN CRK_HUMAN Q59FK4_HUMAN P85A_HUMAN ABL1_HUMAN	APOL5_HUMAN	ENSG00000128313	APOL5	apolipoprotein L, 5 [Source:HGNC Symbol;Acc:14869]	GO:0008289_lipid binding,GO:0006630_lipid binding	NA	NA
AQP1_HUMAN	NA	NA	FOS_HUMAN RAC1_HUMAN RAF1_HUMAN	CC136_HUMAN TRIM1_HUMAN FOS_HUMAN TRI23_HUMAN IKZF2_HUMAN RGS20_HUMAN MTUS2_HUMAN SIAH1_HUMAN ATL4_HUMAN PICK1_HUMAN KR107_HUMAN NT2NL_HUMAN CSRN1_HUMAN KRA42_HUMAN CCD57_HUMAN CREB3_HUMAN CRAC1_HUMAN ACK1_HUMAN KCD17_HUMAN TRIP6_HUMAN KCTD9_HUMAN KR103_HUMAN CC85B_HUMAN CCD36_HUMAN FBLN4_HUMAN RGS17_HUMAN MDFI_HUMAN FSD2_HUMAN SPY2_HUMAN KRA92_HUMAN EPHB2_HUMAN KT33B_HUMAN RIM3A_HUMAN TRAF1_HUMA…	AQP1_HUMAN	ENSG00000240583	AQP1	aquaporin 1 (Colton blood group) [Source:HGNC Symbol;Acc:633]	GO:0022857_transmembrane transporter activity	NA	NA
AQP4_HUMAN	NA	NA	AP2M1_HUMAN	SNTA1_HUMAN DMD_HUMAN AP2M1_HUMAN DAG1_HUMAN	AQP4_HUMAN	ENSG00000171885	AQP4	aquaporin 4 [Source:HGNC Symbol;Acc:637]	GO:0022857_transmembrane transporter activity	NA	NA
AR2BP_HUMAN	NA	NA	RAC1_HUMAN	A4D2P0_HUMAN ATM_HUMAN MPP3_HUMAN ARL3_HUMAN ARL2_HUMAN RAC1_HUMAN U119A_HUMAN KCC2D_HUMAN	AR2BP_HUMAN	ENSG00000102931	ARL2BP	ADP-ribosylation factor-like 2 binding protein [Source:HGNC Symbol;Acc:17146]	GO:0030234_enzyme regulator activity,GO:0000988_protein binding transcription factor activity	NA	NA
AR6P4_HUMAN	NA	NA	FOS_HUMAN	FOS_HUMAN ARL6_HUMAN THAP1_HUMAN RNF41_HUMAN SRS11_HUMAN RBM39_HUMAN CSK21_HUMAN ETS1_HUMAN	AR6P4_HUMAN	ENSG00000182196	ARL6IP4	ADP-ribosylation-like factor 6 interacting protein 4 [Source:HGNC Symbol;Acc:18076]	NA	NA	NA
ARBK1_HUMAN	NA	NA	KAPCA_HUMAN MK03_HUMAN KPCB_HUMAN KPCA_HUMAN EGFR_HUMAN GBG2_HUMAN KPCD_HUMAN GBB1_HUMAN ARRB1_HUMAN	OPSD_HUMAN EPHA2_HUMAN AGTR1_HUMAN PK3CG_HUMAN GRM1_HUMAN CCR2_HUMAN PHLP_HUMAN CNRG_HUMAN Q6FI58_HUMAN SYUA_HUMAN KAPCA_HUMAN MK03_HUMAN RLA2_HUMAN GNAQ_HUMAN NCS1_HUMAN OPRD_HUMAN GNA15_HUMAN KPCB_HUMAN FSHR_HUMAN KPCG_HUMAN CCR5_HUMAN ADA2A_HUMAN RGRF1_HUMAN CSK2B_HUMAN SMO_HUMAN KPCA_HUMAN EGFR_HUMAN GBG2_HUMAN BKRB2_HUMAN PHOS_HUMAN KPCD_HUMAN CAV1_HUMAN GBB1_HUMAN GIT1_HUMAN ARRB1_HUMAN CAN…	ARBK1_HUMAN	ENSG00000173020	ADRBK1	adrenergic, beta, receptor kinase 1 [Source:HGNC Symbol;Acc:289]	GO:0016301_kinase activity,GO:0004871_signal transducer activity	hsa04062:Chemokine signaling pathway,hsa04144:Endocytosis,	REACT_11061:Signalling by NGF,REACT_15295:Opioid Signalling,
ARC1B_HUMAN	NA	NA	PAK1_HUMAN	PAK1_HUMAN ARP3_HUMAN	ARC1B_HUMAN	ENSG00000130429	ARPC1B	actin related protein 2/3 complex, subunit 1B, 41kDa [Source:HGNC Symbol;Acc:704]	GO:0008092_cytoskeletal protein binding	hsa04666:Fc gamma R-mediated phagocytosis,hsa04810:Regulation of actin cytoskeleton,hsa05130:Pathogenic Escherichia coli infection,	NA
ARCH_HUMAN	NA	NA	KPCL_HUMAN	KPCL_HUMAN	ARCH_HUMAN	ENSG00000176261	ZBTB8OS	zinc finger and BTB domain containing 8 opposite strand [Source:HGNC Symbol;Acc:24094]	NA	NA	NA
AREG_HUMAN	NA	NA	EGFR_HUMAN	EGFR_HUMAN CCND3_HUMAN UBQL4_HUMAN S10A2_HUMAN S10A4_HUMAN S10A5_HUMAN MMP9_HUMAN	AREG_HUMAN	ENSG00000205595	AREGB	amphiregulin B [Source:HGNC Symbol;Acc:34509]	NA	NA	NA
ARF4_HUMAN	NA	NA	EGFR_HUMAN	RFIP3_HUMAN EGFR_HUMAN SDCB2_HUMAN ZN363_HUMAN	ARF4_HUMAN	ENSG00000168374	ARF4	ADP-ribosylation factor 4 [Source:HGNC Symbol;Acc:655]	GO:0003924_GTPase activity	NA	NA
ARF6_HUMAN	NA	NA	EGFR_HUMAN ARRB1_HUMAN	ASAP2_HUMAN AP3D1_HUMAN AP3S2_HUMAN CYH2_HUMAN EXOC5_HUMAN JIP4_HUMAN ACM3_HUMAN EGFR_HUMAN ARFP2_HUMAN AP3B1_HUMAN ARRB1_HUMAN PI51A_HUMAN GBF1_HUMAN PSD4_HUMAN A6H8U5_HUMAN	ARF6_HUMAN	ENSG00000165527	ARF6	ADP-ribosylation factor 6 [Source:HGNC Symbol;Acc:659]	GO:0019899_enzyme binding,GO:0003924_GTPase activity	hsa04144:Endocytosis,hsa04666:Fc gamma R-mediated phagocytosis,	NA
ARFG1_HUMAN	NA	NA	FOS_HUMAN RGS2_HUMAN KAPCB_HUMAN	FOS_HUMAN TRI23_HUMAN RGS2_HUMAN RAB23_HUMAN KAPCB_HUMAN ERD21_HUMAN APOC3_HUMAN KR109_HUMAN KITH_HUMAN APOB_HUMAN APOE_HUMAN GRN_HUMAN RL11_HUMAN ARF1_HUMAN ASB10_HUMAN KRA32_HUMAN COPA_HUMAN RFC3_HUMAN KRA92_HUMAN MLP3B_HUMAN GBRL2_HUMAN MED27_HUMAN SMN_HUMAN REEP5_HUMAN RAIN_HUMAN CSN5_HUMAN	ARFG1_HUMAN	ENSG00000101199	ARFGAP1	ADP-ribosylation factor GTPase activating protein 1 [Source:HGNC Symbol;Acc:15852]	GO:0043167_ion binding,GO:0030234_enzyme regulator activity	hsa04144:Endocytosis,	REACT_11123:Membrane Trafficking,
ARFG3_HUMAN	NA	NA	IL8_HUMAN	IL8_HUMAN CD14_HUMAN	ARFG3_HUMAN	ENSG00000242247	ARFGAP3	ADP-ribosylation factor GTPase activating protein 3 [Source:HGNC Symbol;Acc:661]	GO:0043167_ion binding,GO:0030234_enzyme regulator activity,GO:0008565_protein transporter activity	hsa04144:Endocytosis,	NA
ARFP2_HUMAN	NA	NA	STAT3_HUMAN AKT1_HUMAN RAC1_HUMAN	K1C15_HUMAN SNX1_HUMAN A4D2P0_HUMAN ARF3_HUMAN ARF1_HUMAN ARF5_HUMAN STAT3_HUMAN ATRAP_HUMAN A4D0Z3_HUMAN B0LPE5_HUMAN ARF6_HUMAN NCF2_HUMAN LY6D_HUMAN HGS_HUMAN USBP1_HUMAN TRI54_HUMAN AKT1_HUMAN MAL2_HUMAN ARL1_HUMAN ING5_HUMAN DTBP1_HUMAN CEP63_HUMAN RAC1_HUMAN RAC2_HUMAN HAUS1_HUMAN CENPR_HUMAN SOCS2_HUMAN	ARFP2_HUMAN	ENSG00000132254	ARFIP2	ADP-ribosylation factor interacting protein 2 [Source:HGNC Symbol;Acc:17160]	GO:0019899_enzyme binding	NA	NA
ARGI1_HUMAN	NA	NA	NOS1_HUMAN	Q5ST80_HUMAN NOS1_HUMAN ARGI2_HUMAN AL4A1_HUMAN	ARGI1_HUMAN	ENSG00000118520	ARG1	arginase, liver [Source:HGNC Symbol;Acc:663]	GO:0043167_ion binding,GO:0016810_hydrolase activity, acting on carbon-nitrogen (but not peptide) bonds	hsa00330:Arginine and proline metabolism,	REACT_13:Metabolism of amino acids,
ARHG1_HUMAN	NA	NA	RHOA_HUMAN RASH_HUMAN KPCA_HUMAN CNKR1_HUMAN GNA13_HUMAN	KC1E_HUMAN GNA12_HUMAN RHOA_HUMAN RAP1A_HUMAN SRBP2_HUMAN B1ALW3_HUMAN RHOB_HUMAN RASH_HUMAN KPCA_HUMAN A8KAH9_HUMAN GBF1_HUMAN ITF2_HUMAN CNKR1_HUMAN GNA13_HUMAN	ARHG1_HUMAN	ENSG00000076928	ARHGEF1	Rho guanine nucleotide exchange factor (GEF) 1 [Source:HGNC Symbol;Acc:681]	GO:0030234_enzyme regulator activity	hsa04270:Vascular smooth muscle contraction,hsa04810:Regulation of actin cytoskeleton,	REACT_11061:Signalling by NGF,REACT_604:Hemostasis,
ARHG2_HUMAN	NA	NA	RAC1_HUMAN PAK1_HUMAN RHOA_HUMAN	RAC1_HUMAN 1433Z_HUMAN PAK1_HUMAN 1433E_HUMAN 1433G_HUMAN Q96F31_HUMAN RHOA_HUMAN CI023_HUMAN	ARHG2_HUMAN	ENSG00000116584	ARHGEF2	Rho/Rac guanine nucleotide exchange factor (GEF) 2 [Source:HGNC Symbol;Acc:682]	GO:0043167_ion binding,GO:0030234_enzyme regulator activity,GO:0019899_enzyme binding,GO:0008092_cytoskeletal protein binding	hsa05130:Pathogenic Escherichia coli infection,	REACT_11044:Signaling by Rho GTPases,
ARHG3_HUMAN	NA	NA	RHOA_HUMAN	TRI23_HUMAN TRI27_HUMAN CEP70_HUMAN RHOA_HUMAN RHOB_HUMAN	ARHG3_HUMAN	ENSG00000163947	ARHGEF3	Rho guanine nucleotide exchange factor (GEF) 3 [Source:HGNC Symbol;Acc:683]	GO:0030234_enzyme regulator activity	NA	REACT_11044:Signaling by Rho GTPases,
ARHG4_HUMAN	NA	NA	CTNB1_HUMAN RHOA_HUMAN RAC1_HUMAN	CTNB1_HUMAN A4D2P0_HUMAN RHOA_HUMAN 1B07_HUMAN RAC1_HUMAN E5FQ95_HUMAN APC_HUMAN	ARHG4_HUMAN	ENSG00000136002	ARHGEF4	Rho guanine nucleotide exchange factor (GEF) 4 [Source:HGNC Symbol;Acc:684]	GO:0030234_enzyme regulator activity	hsa04810:Regulation of actin cytoskeleton,	REACT_11044:Signaling by Rho GTPases,
ARHG5_HUMAN	NA	NA	RHOA_HUMAN GRB2_HUMAN PLCG1_HUMAN	TRI27_HUMAN MED28_HUMAN RHOA_HUMAN CRKL_HUMAN SPS2_HUMAN CHSS2_HUMAN HBAP1_HUMAN 1433S_HUMAN GRB2_HUMAN CACO2_HUMAN NR4A1_HUMAN PLCG1_HUMAN CCNE1_HUMAN FKBP8_HUMAN AT131_HUMAN TRI54_HUMAN EFHC2_HUMAN	ARHG5_HUMAN	ENSG00000050327	ARHGEF5	Rho guanine nucleotide exchange factor (GEF) 5 [Source:HGNC Symbol;Acc:13209]	GO:0030234_enzyme regulator activity	NA	NA
ARHG6_HUMAN	NA	NA	PAK1_HUMAN	SLAF1_HUMAN CPNS1_HUMAN PARVB_HUMAN Q6FGS6_HUMAN PAK1_HUMAN 1433G_HUMAN ZN580_HUMAN ADA15_HUMAN MDM2_HUMAN TGFR2_HUMAN GASP2_HUMAN PAK2_HUMAN TM108_HUMAN ARHG7_HUMAN B4DGU9_HUMAN SH3G3_HUMAN GIT1_HUMAN TGFR1_HUMAN SH21A_HUMAN	ARHG6_HUMAN	ENSG00000129675	ARHGEF6	Rac/Cdc42 guanine nucleotide exchange factor (GEF) 6 [Source:HGNC Symbol;Acc:685]	GO:0030234_enzyme regulator activity	hsa04810:Regulation of actin cytoskeleton,hsa05212:Pancreatic cancer,	REACT_11044:Signaling by Rho GTPases,
ARHG7_HUMAN	NA	NA	CDC42_HUMAN PAK1_HUMAN MK03_HUMAN RAC1_HUMAN PAXI_HUMAN	GIT2_HUMAN NCK1_HUMAN SLAF1_HUMAN PPM1F_HUMAN TBB3_HUMAN CDC42_HUMAN CSKP_HUMAN PAK1_HUMAN SHAN1_HUMAN PAK3_HUMAN F2Z3L0_HUMAN CBLB_HUMAN MK03_HUMAN 1433G_HUMAN SCRIB_HUMAN A8K9S7_HUMAN D7UT47_HUMAN ADA15_HUMAN SHAN2_HUMAN ARHG6_HUMAN SHAN3_HUMAN PAK2_HUMAN CERS2_HUMAN RAC1_HUMAN MEOX2_HUMAN LAP2_HUMAN SPN90_HUMAN PPM1E_HUMAN CBL_HUMAN PAXI_HUMAN KPYR_HUMAN GIT1_HUMAN B4DGU9_HUMAN WASP_HUMAN TBB4…	ARHG7_HUMAN	ENSG00000102606	ARHGEF7	Rho guanine nucleotide exchange factor (GEF) 7 [Source:HGNC Symbol;Acc:15607]	GO:0030234_enzyme regulator activity	hsa04810:Regulation of actin cytoskeleton,	REACT_11044:Signaling by Rho GTPases,REACT_9417:Signaling by EGFR,
ARHG8_HUMAN	NA	NA	RHOA_HUMAN	RHOA_HUMAN MAGI1_HUMAN DVL1_HUMAN	ARHG8_HUMAN	ENSG00000173848	NET1	neuroepithelial cell transforming 1 [Source:HGNC Symbol;Acc:14592]	GO:0030234_enzyme regulator activity	NA	NA
ARHGB_HUMAN	NA	NA	CDC42_HUMAN RHOA_HUMAN PLCG1_HUMAN CRK_HUMAN P85A_HUMAN GRB2_HUMAN	NCK1_HUMAN ABCA1_HUMAN SLK_HUMAN CDC42_HUMAN B3KT19_HUMAN RHOA_HUMAN Q59FK4_HUMAN HEAT6_HUMAN A2A284_HUMAN B7Z3E6_HUMAN AHSA1_HUMAN MAP1A_HUMAN PLCG1_HUMAN PLXB1_HUMAN PLXB2_HUMAN RHOB_HUMAN F5H773_HUMAN FYN_HUMAN MAP1B_HUMAN LPAR2_HUMAN LPAR1_HUMAN CRK_HUMAN PLXB3_HUMAN P85A_HUMAN ABL1_HUMAN EAA4_HUMAN MTP_HUMAN GRB2_HUMAN	ARHGB_HUMAN	ENSG00000132694	ARHGEF11	Rho guanine nucleotide exchange factor (GEF) 11 [Source:HGNC Symbol;Acc:14580]	GO:0030234_enzyme regulator activity,GO:0004871_signal transducer activity	hsa04270:Vascular smooth muscle contraction,	REACT_11044:Signaling by Rho GTPases,
ARHGI_HUMAN	NA	NA	RHOA_HUMAN	RHOA_HUMAN DVL1_HUMAN	ARHGI_HUMAN	ENSG00000104880	ARHGEF18	Rho/Rac guanine nucleotide exchange factor (GEF) 18 [Source:HGNC Symbol;Acc:17090]	GO:0030234_enzyme regulator activity	NA	REACT_11044:Signaling by Rho GTPases,
ARHGJ_HUMAN	NA	NA	RAC1_HUMAN	Q9BVT0_HUMAN RAC1_HUMAN	ARHGJ_HUMAN	ENSG00000142632	ARHGEF19	Rho guanine nucleotide exchange factor (GEF) 19 [Source:HGNC Symbol;Acc:26604]	GO:0030234_enzyme regulator activity	NA	NA
ARI1_HUMAN	NA	NA	4EBP1_HUMAN	UB2L3_HUMAN PLD1_HUMAN VAV2_HUMAN UB2L6_HUMAN 4EBP1_HUMAN IF4E2_HUMAN	ARI1_HUMAN	ENSG00000166233	ARIH1	ariadne homolog, ubiquitin-conjugating enzyme E2 binding protein, 1 (Drosophila) [Source:HGNC Symbol;Acc:689]	GO:0043167_ion binding,GO:0019899_enzyme binding,GO:0016874_ligase activity	NA	NA
ARI2_HUMAN	NA	NA	RHEB_HUMAN	ODO2_HUMAN DISC1_HUMAN UB2V1_HUMAN WDR91_HUMAN Q8N753_HUMAN SCAM2_HUMAN UB2D4_HUMAN UBE2T_HUMAN UB2L6_HUMAN RHEB_HUMAN REL_HUMAN P53_HUMAN KAT5_HUMAN SGCE_HUMAN Q8NB89_HUMAN ARAP1_HUMAN UB2D3_HUMAN Q96HE3_HUMAN UGPA_HUMAN Q86TQ8_HUMAN PTN_HUMAN RL8_HUMAN UT14A_HUMAN UB2L3_HUMAN UB2E2_HUMAN UB2E3_HUMAN A8K7B7_HUMAN CCD33_HUMAN BUB1_HUMAN EMAL4_HUMAN UB2E1_HUMAN UB2D2_HUMAN IL4RA_HUMAN Q6IBK3_HUMAN…	ARI2_HUMAN	ENSG00000177479	ARIH2	ariadne homolog 2 (Drosophila) [Source:HGNC Symbol;Acc:690]	GO:0043167_ion binding,GO:0016874_ligase activity	NA	NA
ARI4B_HUMAN	NA	NA	CTNB1_HUMAN	CTNB1_HUMAN ATM_HUMAN E2F1_HUMAN RBP2_HUMAN ETS1_HUMAN	ARI4B_HUMAN	ENSG00000054267	ARID4B	AT rich interactive domain 4B (RBP1-like) [Source:HGNC Symbol;Acc:15550]	GO:0003677_DNA binding	NA	NA
ARNT_HUMAN	NA	NA	SRC_HUMAN SP1_HUMAN	HEY1_HUMAN EP300_HUMAN HIF1A_HUMAN T2FB_HUMAN SMAD9_HUMAN TEBP_HUMAN ADHX_HUMAN NCOA1_HUMAN BACD2_HUMAN AHRR_HUMAN C0LZJ3_HUMAN GEMI_HUMAN SRC_HUMAN SIM2_HUMAN IRAK4_HUMAN EPAS1_HUMAN T2FA_HUMAN PML_HUMAN SP1_HUMAN MTA3_HUMAN STRBP_HUMAN DBLOH_HUMAN NAA38_HUMAN AIP_HUMAN UBC9_HUMAN ARNT2_HUMAN TRIPB_HUMAN NPAS4_HUMAN SIM1_HUMAN NCOA2_HUMAN D0VY79_HUMAN HEY2_HUMAN SENP6_HUMAN AHR_HUMAN	ARNT_HUMAN	ENSG00000143437	ARNT	aryl hydrocarbon receptor nuclear translocator [Source:HGNC Symbol;Acc:700]	GO:0008134_transcription factor binding,GO:0004871_signal transducer activity,GO:0003677_DNA binding,GO:0001071_nucleic acid binding transcription factor activity,GO:0000988_protein binding transcription factor activity	hsa05200:Pathways in cancer,hsa05211:Renal cell carcinoma,	NA
ARP3_HUMAN	NA	NA	CADH1_HUMAN	HCLS1_HUMAN WASF1_HUMAN CADH1_HUMAN WASF2_HUMAN ARPC2_HUMAN SRC8_HUMAN WASF3_HUMAN A4D275_HUMAN ARPC3_HUMAN WASP_HUMAN ARPC5_HUMAN ARC1B_HUMAN VINC_HUMAN C9JWM7_HUMAN ARP2_HUMAN WASL_HUMAN E9PF41_HUMAN ARPC4_HUMAN JUND_HUMAN	ARP3_HUMAN	ENSG00000115091	ACTR3	ARP3 actin-related protein 3 homolog (yeast) [Source:HGNC Symbol;Acc:170]	GO:0008092_cytoskeletal protein binding	NA	NA
ARPC3_HUMAN	NA	NA	CETP_HUMAN	ANM1_HUMAN ARP3B_HUMAN B2R491_HUMAN HXA3_HUMAN ARAP1_HUMAN ARPC2_HUMAN GOGA2_HUMAN RS4X_HUMAN Q6IBM8_HUMAN CDN2B_HUMAN OTUD5_HUMAN Q5TZS4_HUMAN CETP_HUMAN ARP3_HUMAN WASL_HUMAN MK06_HUMAN NRIP1_HUMAN C9JWM7_HUMAN THNS2_HUMAN BAG6_HUMAN ARPC4_HUMAN WASP_HUMAN B4DGG7_HUMAN LEG4_HUMAN U5S1_HUMAN LKHA4_HUMAN	ARPC3_HUMAN	ENSG00000111229	ARPC3	actin related protein 2/3 complex, subunit 3, 21kDa [Source:HGNC Symbol;Acc:706]	GO:0008092_cytoskeletal protein binding	hsa04666:Fc gamma R-mediated phagocytosis,hsa04810:Regulation of actin cytoskeleton,hsa05130:Pathogenic Escherichia coli infection,	NA
ARPC5_HUMAN	NA	NA	EGFR_HUMAN	ARP3B_HUMAN E5KQF6_HUMAN A4D275_HUMAN ARP3_HUMAN ARP2_HUMAN C9JWM7_HUMAN EGFR_HUMAN GCR_HUMAN ARPC4_HUMAN	ARPC5_HUMAN	ENSG00000162704	ARPC5	actin related protein 2/3 complex, subunit 5, 16kDa [Source:HGNC Symbol;Acc:708]	GO:0008092_cytoskeletal protein binding	NA	NA
ARSE_HUMAN	NA	NA	CDC42_HUMAN	CDC42_HUMAN NECD_HUMAN ACK1_HUMAN Q86U30_HUMAN MBRL_HUMAN COQ6_HUMAN	ARSE_HUMAN	ENSG00000157399	ARSE	arylsulfatase E (chondrodysplasia punctata 1) [Source:HGNC Symbol;Acc:719]	GO:0043167_ion binding	NA	NA
ARVC_HUMAN	NA	NA	CADH1_HUMAN	ZO1_HUMAN CADH1_HUMAN CAD15_HUMAN CADH2_HUMAN LAP2_HUMAN	ARVC_HUMAN	ENSG00000099889	ARVCF	armadillo repeat gene deleted in velocardiofacial syndrome [Source:HGNC Symbol;Acc:728]	NA	NA	NA
ASAP1_HUMAN	NA	NA	SRC_HUMAN FAK2_HUMAN GRB2_HUMAN CRK_HUMAN PLCG1_HUMAN FAK1_HUMAN PAXI_HUMAN P85A_HUMAN	NCK1_HUMAN SLK_HUMAN HCK_HUMAN SH3G2_HUMAN B3KT19_HUMAN NCOA1_HUMAN PACN2_HUMAN ARF1_HUMAN NPHP1_HUMAN SRC8_HUMAN SRC_HUMAN FAK2_HUMAN GRAP2_HUMAN GRB2_HUMAN PPIP1_HUMAN DLG1_HUMAN FYN_HUMAN AHSA1_HUMAN PACN3_HUMAN CRK_HUMAN A2A284_HUMAN PLCG1_HUMAN REPS2_HUMAN MTP_HUMAN Q5JPT6_HUMAN TEC_HUMAN SNX9_HUMAN SH3K1_HUMAN FAK1_HUMAN ABL1_HUMAN PAXI_HUMAN Q59FK4_HUMAN STAM1_HUMAN P85A_HUMAN	ASAP1_HUMAN	ENSG00000153317	ASAP1	ArfGAP with SH3 domain, ankyrin repeat and PH domain 1 [Source:HGNC Symbol;Acc:2720]	GO:0043167_ion binding,GO:0030674_protein binding, bridging,GO:0030234_enzyme regulator activity,GO:0008092_cytoskeletal protein binding	hsa04144:Endocytosis,hsa04666:Fc gamma R-mediated phagocytosis,	NA
ASAP2_HUMAN	NA	NA	PAXI_HUMAN PLCG1_HUMAN SRC_HUMAN CRK_HUMAN P85A_HUMAN FAK2_HUMAN GRB2_HUMAN	THS7A_HUMAN RAN_HUMAN AHSA1_HUMAN A2A284_HUMAN PAXI_HUMAN B3KSS7_HUMAN PLCG1_HUMAN SLK_HUMAN NCK1_HUMAN B3KT19_HUMAN ITSN1_HUMAN FYN_HUMAN ARF1_HUMAN NCOA1_HUMAN SRC_HUMAN ARF6_HUMAN CRK_HUMAN Q5JPT6_HUMAN P85A_HUMAN FAK2_HUMAN ARF5_HUMAN PACN3_HUMAN SH3K1_HUMAN GRB2_HUMAN	ASAP2_HUMAN	ENSG00000151693	ASAP2	ArfGAP with SH3 domain, ankyrin repeat and PH domain 2 [Source:HGNC Symbol;Acc:2721]	GO:0043167_ion binding,GO:0030234_enzyme regulator activity	hsa04144:Endocytosis,hsa04666:Fc gamma R-mediated phagocytosis,	NA
ASB13_HUMAN	NA	NA	DYN1_HUMAN	VAC14_HUMAN PCH2_HUMAN NUDT3_HUMAN MARK3_HUMAN DUS23_HUMAN HIF1N_HUMAN ZMIZ2_HUMAN DYN1_HUMAN	ASB13_HUMAN	ENSG00000196372	ASB13	ankyrin repeat and SOCS box containing 13 [Source:HGNC Symbol;Acc:19765]	NA	NA	NA
ASB16_HUMAN	NA	NA	SRC_HUMAN GRB2_HUMAN	NCK1_HUMAN Q59FK4_HUMAN FYN_HUMAN ABL1_HUMAN SRC_HUMAN GRB2_HUMAN	ASB16_HUMAN	ENSG00000161664	ASB16	ankyrin repeat and SOCS box containing 16 [Source:HGNC Symbol;Acc:19768]	NA	NA	NA
ASC_HUMAN	NA	NA	SP1_HUMAN KAP0_HUMAN	D2DTW2_HUMAN NLRC4_HUMAN NALP3_HUMAN EXOC5_HUMAN PYDC1_HUMAN PKR1_HUMAN NALP1_HUMAN CASP1_HUMAN KAP0_HUMAN CASP5_HUMAN B2RC97_HUMAN MEFV_HUMAN	ASC_HUMAN	ENSG00000103490	PYCARD	PYD and CARD domain containing [Source:HGNC Symbol;Acc:16608]	GO:0030234_enzyme regulator activity,GO:0008233_peptidase activity	NA	NA
ASCC1_HUMAN	NA	NA	TF65_HUMAN JUN_HUMAN SRF_HUMAN	TF65_HUMAN JUN_HUMAN SRF_HUMAN TRAF2_HUMAN ASCC3_HUMAN TRIP4_HUMAN ASCC2_HUMAN NCOA6_HUMAN	ASCC1_HUMAN	ENSG00000138303	ASCC1	activating signal cointegrator 1 complex subunit 1 [Source:HGNC Symbol;Acc:24268]	GO:0003723_RNA binding	NA	NA
ASCC2_HUMAN	NA	NA	TF65_HUMAN JUN_HUMAN SRF_HUMAN	GNL3_HUMAN Q9H7G6_HUMAN RLA1_HUMAN RFA1_HUMAN F16P1_HUMAN KDM1A_HUMAN D7EHM2_HUMAN TF65_HUMAN TUTLA_HUMAN O00334_HUMAN ASCC1_HUMAN MED31_HUMAN TBC17_HUMAN JUN_HUMAN D3DWK1_HUMAN SMD3_HUMAN CUTC_HUMAN PJA1_HUMAN Q549F0_HUMAN RNZ2_HUMAN TF3C1_HUMAN Q53SQ6_HUMAN EF1D_HUMAN RNF11_HUMAN ASSY_HUMAN URM1_HUMAN SRF_HUMAN PDIP2_HUMAN Q5VZC3_HUMAN DPOA2_HUMAN PK3CD_HUMAN SNW1_HUMAN DEAF1_HUMAN RADIL_HUMAN …	ASCC2_HUMAN	ENSG00000100325	ASCC2	activating signal cointegrator 1 complex subunit 2 [Source:HGNC Symbol;Acc:24103]	NA	NA	NA
ASCC3_HUMAN	NA	NA	TF65_HUMAN JUN_HUMAN SRF_HUMAN	SKIL_HUMAN TF65_HUMAN ASCC1_HUMAN JUN_HUMAN SRF_HUMAN ASCC2_HUMAN TRIP4_HUMAN	ASCC3_HUMAN	ENSG00000112249	ASCC3	activating signal cointegrator 1 complex subunit 3 [Source:HGNC Symbol;Acc:18697]	NA	NA	NA
ASCL1_HUMAN	NA	NA	MEF2C_HUMAN	MEF2C_HUMAN NGN2_HUMAN TFE2_HUMAN MEF2A_HUMAN UBQL1_HUMAN ITF2_HUMAN E9PH57_HUMAN	ASCL1_HUMAN	ENSG00000139352	ASCL1	achaete-scute complex homolog 1 (Drosophila) [Source:HGNC Symbol;Acc:738]	GO:0008134_transcription factor binding,GO:0003677_DNA binding,GO:0001071_nucleic acid binding transcription factor activity,GO:0000988_protein binding transcription factor activity	NA	NA
ASGL1_HUMAN	NA	NA	GSK3B_HUMAN MP2K5_HUMAN	JIP2_HUMAN TAB1_HUMAN GSK3B_HUMAN MP2K5_HUMAN	ASGL1_HUMAN	ENSG00000162174	ASRGL1	asparaginase like 1 [Source:HGNC Symbol;Acc:16448]	GO:0016810_hydrolase activity, acting on carbon-nitrogen (but not peptide) bonds	NA	NA
ASH2L_HUMAN	NA	NA	MEN1_HUMAN	ANM1_HUMAN SMAD9_HUMAN HCFC2_HUMAN MLL1_HUMAN WDR5_HUMAN MEN1_HUMAN MEP50_HUMAN DYDC2_HUMAN MLL4_HUMAN PA1_HUMAN HCFC1_HUMAN MLL2_HUMAN DPY30_HUMAN MLL3_HUMAN H31T_HUMAN H31_HUMAN SET1A_HUMAN RBBP5_HUMAN WWP1_HUMAN ZSCA1_HUMAN TBB5_HUMAN CCNY_HUMAN TGFR1_HUMAN SMUF1_HUMAN NCOA6_HUMAN E9PQG7_HUMAN TBA4A_HUMAN CHD8_HUMAN U119A_HUMAN PRS8_HUMAN PAXI1_HUMAN	ASH2L_HUMAN	ENSG00000129691	ASH2L	ash2 (absent, small, or homeotic)-like (Drosophila) [Source:HGNC Symbol;Acc:744]	GO:0043167_ion binding,GO:0008168_methyltransferase activity,GO:0003677_DNA binding	NA	NA
ASIC1_HUMAN	NA	NA	KAPCA_HUMAN	STOM_HUMAN KAPCA_HUMAN PICK1_HUMAN	ASIC1_HUMAN	ENSG00000110881	ASIC1	acid-sensing (proton-gated) ion channel 1 [Source:HGNC Symbol;Acc:100]	NA	NA	NA
ASIC3_HUMAN	NA	NA	KAPCA_HUMAN	INADL_HUMAN KAPCA_HUMAN MAGI1_HUMAN GOPC_HUMAN STOM_HUMAN DLG4_HUMAN LIN7B_HUMAN	ASIC3_HUMAN	ENSG00000213199	ASIC3	acid-sensing (proton-gated) ion channel 3 [Source:HGNC Symbol;Acc:101]	NA	NA	NA
ASPP2_HUMAN	NA	NA	TF65_HUMAN GRB2_HUMAN BCL2_HUMAN CRK_HUMAN B2CL1_HUMAN YES_HUMAN	C19L2_HUMAN PP1B_HUMAN OTUB2_HUMAN ZGPAT_HUMAN CCD92_HUMAN NDC80_HUMAN P53_HUMAN SUMO3_HUMAN DCNL1_HUMAN TF65_HUMAN JIP2_HUMAN PTN_HUMAN 1433Z_HUMAN SIAH1_HUMAN VPP4_HUMAN PRP31_HUMAN 1433G_HUMAN TCL1A_HUMAN RPAB5_HUMAN ATX7_HUMAN MTMRE_HUMAN NXF1_HUMAN ZNF26_HUMAN B2CL2_HUMAN Q5JR01_HUMAN Q53GA5_HUMAN KIF5A_HUMAN ATPF2_HUMAN UBS3A_HUMAN PLK1_HUMAN P73_HUMAN EF1A1_HUMAN GRB2_HUMAN RM20_HUMAN PP1G…	ASPP2_HUMAN	ENSG00000143514	TP53BP2	tumor protein p53 binding protein, 2 [Source:HGNC Symbol;Acc:12000]	GO:0030674_protein binding, bridging,GO:0008134_transcription factor binding	NA	NA
ASSY_HUMAN	NA	NA	JAK2_HUMAN ARAF_HUMAN	ELN_HUMAN MLH1_HUMAN JAK2_HUMAN MT2_HUMAN CDR2_HUMAN ARAF_HUMAN ASCC2_HUMAN AKTIP_HUMAN PTN1_HUMAN	ASSY_HUMAN	ENSG00000130707	ASS1	argininosuccinate synthase 1 [Source:HGNC Symbol;Acc:758]	GO:0016874_ligase activity	hsa00250:Alanine, aspartate and glutamate metabolism,hsa00330:Arginine and proline metabolism,	REACT_13:Metabolism of amino acids,
AT1A1_HUMAN	NA	NA	MK01_HUMAN MK03_HUMAN KPCA_HUMAN	TCTP_HUMAN ATNG_HUMAN MK01_HUMAN SMAD2_HUMAN HGS_HUMAN MK03_HUMAN T2FB_HUMAN KPCA_HUMAN COF1_HUMAN EZH2_HUMAN	AT1A1_HUMAN	ENSG00000163399	ATP1A1	ATPase, Na+/K+ transporting, alpha 1 polypeptide [Source:HGNC Symbol;Acc:799]	GO:0043167_ion binding,GO:0022857_transmembrane transporter activity,GO:0016887_ATPase activity,GO:0016791_phosphatase activity	hsa04260:Cardiac muscle contraction,hsa04960:Aldosterone-regulated sodium reabsorption,	NA
AT2A1_HUMAN	NA	NA	IRS1_HUMAN	TNR1B_HUMAN IRS2_HUMAN IRS1_HUMAN	AT2A1_HUMAN	ENSG00000196296	ATP2A1	ATPase, Ca++ transporting, cardiac muscle, fast twitch 1 [Source:HGNC Symbol;Acc:811]	GO:0043167_ion binding,GO:0022857_transmembrane transporter activity,GO:0016887_ATPase activity	hsa04020:Calcium signaling pathway,hsa05010:Alzheimer's disease,	NA
AT2A2_HUMAN	NA	NA	TRAF6_HUMAN IRS1_HUMAN	TP4A3_HUMAN TNR1B_HUMAN TRAF6_HUMAN TNR1A_HUMAN TRADD_HUMAN KCC2A_HUMAN HGS_HUMAN IRS2_HUMAN TNFA_HUMAN PPLA_HUMAN IRS1_HUMAN	AT2A2_HUMAN	ENSG00000174437	ATP2A2	ATPase, Ca++ transporting, cardiac muscle, slow twitch 2 [Source:HGNC Symbol;Acc:812]	GO:0043167_ion binding,GO:0022857_transmembrane transporter activity,GO:0016887_ATPase activity	hsa04020:Calcium signaling pathway,hsa04260:Cardiac muscle contraction,hsa05010:Alzheimer's disease,hsa05410:Hypertrophic cardiomyopathy (HCM),hsa05412:Arrhythmogenic right ventricular cardiomyopathy (ARVC),hsa05414:Dilated cardiomyopathy,	NA
AT2A3_HUMAN	NA	NA	IRS1_HUMAN	NCK1_HUMAN WRP73_HUMAN IRS1_HUMAN	AT2A3_HUMAN	ENSG00000074370	ATP2A3	ATPase, Ca++ transporting, ubiquitous [Source:HGNC Symbol;Acc:813]	GO:0043167_ion binding,GO:0022857_transmembrane transporter activity,GO:0016887_ATPase activity	hsa04020:Calcium signaling pathway,hsa05010:Alzheimer's disease,	NA
AT2B4_HUMAN	NA	NA	NOS1_HUMAN SRC_HUMAN	CD22_HUMAN CSKP_HUMAN F5H7U3_HUMAN NOS1_HUMAN CALM_HUMAN SRC_HUMAN B4DF78_HUMAN RASF1_HUMAN DLG1_HUMAN DLG4_HUMAN LAP2_HUMAN DLG3_HUMAN B4DJ51_HUMAN PP2BA_HUMAN	AT2B4_HUMAN	ENSG00000058668	ATP2B4	ATPase, Ca++ transporting, plasma membrane 4 [Source:HGNC Symbol;Acc:817]	GO:0043167_ion binding,GO:0022857_transmembrane transporter activity,GO:0016887_ATPase activity	hsa04020:Calcium signaling pathway,	NA
ATF1_HUMAN	NA	NA	CREM_HUMAN	A8K161_HUMAN NFIL3_HUMAN BACH1_HUMAN ATM_HUMAN HNF1B_HUMAN ESR1_HUMAN SPI1_HUMAN KCC2A_HUMAN Q9UG98_HUMAN CSK22_HUMAN CSK2B_HUMAN BRCA1_HUMAN GABPA_HUMAN CBP_HUMAN KS6A5_HUMAN E0YMJ6_HUMAN CSK21_HUMAN KCC2G_HUMAN CREM_HUMAN ATR_HUMAN	ATF1_HUMAN	ENSG00000123268	ATF1	activating transcription factor 1 [Source:HGNC Symbol;Acc:783]	GO:0003677_DNA binding,GO:0001071_nucleic acid binding transcription factor activity	NA	REACT_11061:Signalling by NGF,
ATF3_HUMAN	NA	NA	ATF2_HUMAN JUN_HUMAN	ATF2_HUMAN IGS21_HUMAN P53_HUMAN DDIT3_HUMAN ZN212_HUMAN CREB5_HUMAN JUN_HUMAN CEBPG_HUMAN RIF1_HUMAN FHL2_HUMAN SMAD3_HUMAN ID3_HUMAN CREST_HUMAN FGF1_HUMAN Q9NRB6_HUMAN JUNB_HUMAN CEBPE_HUMAN JUND_HUMAN NUF2_HUMAN ATF7_HUMAN BATF3_HUMAN ATF4_HUMAN LRIF1_HUMAN FGFR3_HUMAN RPC4_HUMAN	ATF3_HUMAN	ENSG00000162772	ATF3	activating transcription factor 3 [Source:HGNC Symbol;Acc:785]	GO:0003677_DNA binding,GO:0001071_nucleic acid binding transcription factor activity,GO:0000988_protein binding transcription factor activity	NA	REACT_15380:Diabetes pathways,
ATF4_HUMAN	NA	NA	FOS_HUMAN JUN_HUMAN RS6_HUMAN	CEBPD_HUMAN FOS_HUMAN TF2B_HUMAN MP2K7_HUMAN BFSP2_HUMAN NF2L1_HUMAN NDC80_HUMAN T2FB_HUMAN TIF1A_HUMAN DDIT3_HUMAN ZN212_HUMAN IKBA_HUMAN CREB5_HUMAN JUN_HUMAN CEBPG_HUMAN GCC1_HUMAN HLF_HUMAN TREX2_HUMAN CEBPB_HUMAN GABR1_HUMAN MPZL2_HUMAN FBW1A_HUMAN RS6_HUMAN CC106_HUMAN ZHANG_HUMAN LDOC1_HUMAN ATF3_HUMAN RPB3_HUMAN TTHY_HUMAN JUNB_HUMAN GABR2_HUMAN CEBPE_HUMAN MDM2_HUMAN BATF_HUMAN DISC1_HUM…	ATF4_HUMAN	ENSG00000128272	ATF4	activating transcription factor 4 (tax-responsive enhancer element B67) [Source:HGNC Symbol;Acc:786]	GO:0003677_DNA binding,GO:0003677_DNA binding,GO:0001071_nucleic acid binding transcription factor activity	hsa04010:MAPK signaling pathway,hsa04720:Long-term potentiation,hsa04722:Neurotrophin signaling pathway,hsa04912:GnRH signaling pathway,hsa05215:Prostate cancer,	NA
ATF6A_HUMAN	NA	NA	CREB1_HUMAN SRF_HUMAN	NFYA_HUMAN XBP1_HUMAN CREB1_HUMAN NNMT_HUMAN NFYC_HUMAN ZHANG_HUMAN SRF_HUMAN DDC_HUMAN TNR1A_HUMAN ATF6B_HUMAN PMGE_HUMAN NFYB_HUMAN TYY1_HUMAN GRP78_HUMAN	ATF6A_HUMAN	ENSG00000118217	ATF6	activating transcription factor 6 [Source:HGNC Symbol;Acc:791]	GO:0003677_DNA binding,GO:0001071_nucleic acid binding transcription factor activity,GO:0000988_protein binding transcription factor activity	hsa05010:Alzheimer's disease,	REACT_15380:Diabetes pathways,
ATF7_HUMAN	NA	NA	ATF2_HUMAN FOS_HUMAN JUN_HUMAN	ATF2_HUMAN FOS_HUMAN Q8TC23_HUMAN MITD1_HUMAN DDIT3_HUMAN TAF12_HUMAN CREB5_HUMAN JUN_HUMAN CEBPG_HUMAN CC155_HUMAN FCER2_HUMAN BACH1_HUMAN CEBPB_HUMAN FOSL1_HUMAN ATF3_HUMAN JUNB_HUMAN ATF4_HUMAN FAM9B_HUMAN FOSL2_HUMAN TP4A1_HUMAN TAOK3_HUMAN FOSB_HUMAN CEBPA_HUMAN JUND_HUMAN BACH2_HUMAN MBD3_HUMAN A4D214_HUMAN BATF3_HUMAN MAFG_HUMAN RASA1_HUMAN OCAD1_HUMAN ACES_HUMAN	ATF7_HUMAN	ENSG00000170653	ATF7	activating transcription factor 7 [Source:HGNC Symbol;Acc:792]	GO:0043167_ion binding,GO:0019899_enzyme binding,GO:0008134_transcription factor binding,GO:0003677_DNA binding,GO:0001071_nucleic acid binding transcription factor activity	NA	NA
ATG12_HUMAN	NA	NA	FAK1_HUMAN	DDX6_HUMAN KRT82_HUMAN RMTL1_HUMAN ROAA_HUMAN PLS1_HUMAN E9PAW1_HUMAN ATG3_HUMAN RM23_HUMAN HNRL1_HUMAN K1H1_HUMAN A9UGY9_HUMAN OTUD4_HUMAN A0JLT9_HUMAN FAK1_HUMAN EIF3A_HUMAN A16L1_HUMAN ATG5_HUMAN CRX_HUMAN ATG7_HUMAN MOV10_HUMAN MDFI_HUMAN E41L5_HUMAN ATG10_HUMAN KR412_HUMAN ROA0_HUMAN RT23_HUMAN TAP26_HUMAN Q658W2_HUMAN DHX36_HUMAN	ATG12_HUMAN	ENSG00000145782	ATG12	autophagy related 12 [Source:HGNC Symbol;Acc:588]	NA	hsa04140:Regulation of autophagy,hsa04622:RIG-I-like receptor signaling pathway,	NA
ATG13_HUMAN	NA	NA	MTOR_HUMAN	MTOR_HUMAN ULK1_HUMAN ULK2_HUMAN GBRL2_HUMAN	ATG13_HUMAN	ENSG00000175224	ATG13	autophagy related 13 [Source:HGNC Symbol;Acc:29091]	GO:0019899_enzyme binding	NA	NA
ATG4D_HUMAN	NA	NA	CASP3_HUMAN SP3_HUMAN	CASP8_HUMAN CASP3_HUMAN	ATG4D_HUMAN	ENSG00000130734	ATG4D	autophagy related 4D, cysteine peptidase [Source:HGNC Symbol;Acc:20789]	GO:0008233_peptidase activity	hsa04140:Regulation of autophagy,	NA
ATIF1_HUMAN	NA	NA	GSK3B_HUMAN	UBQL4_HUMAN E9PG89_HUMAN GSK3B_HUMAN CHD3_HUMAN PK3CA_HUMAN	ATIF1_HUMAN	ENSG00000130770	ATPIF1	ATPase inhibitory factor 1 [Source:HGNC Symbol;Acc:871]	GO:0030234_enzyme regulator activity,GO:0019899_enzyme binding	NA	NA
ATM_HUMAN	NA	NA	ATF2_HUMAN FOXO3_HUMAN TRAF6_HUMAN CREB1_HUMAN STAT3_HUMAN RHEB_HUMAN MK14_HUMAN SP1_HUMAN GBB1_HUMAN SP1_HUMAN FOXO1_HUMAN 4EBP1_HUMAN NEMO_HUMAN ROCK1_HUMAN IRS1_HUMAN RAF1_HUMAN	TACC1_HUMAN Q6P991_HUMAN Q6IBL8_HUMAN ZKSC4_HUMAN TIGAR_HUMAN Q59FS6_HUMAN E9PEL7_HUMAN AF1L1_HUMAN Q7Z669_HUMAN CCDC8_HUMAN XRCC2_HUMAN TAF1C_HUMAN MDM4_HUMAN AFF4_HUMAN ATF2_HUMAN DNLI4_HUMAN PNPT1_HUMAN MAP2_HUMAN Q59EE4_HUMAN 2A5G_HUMAN SF3B5_HUMAN PHF14_HUMAN TF2B_HUMAN Q6P0Y1_HUMAN B3KR97_HUMAN DDX6_HUMAN MDC1_HUMAN CA055_HUMAN SPTCS_HUMAN ZF106_HUMAN DTL_HUMAN RFC1_HUMAN ARI4B_HUMAN TOPB1_…	ATM_HUMAN	ENSG00000149311	ATM	ataxia telangiectasia mutated [Source:HGNC Symbol;Acc:795]	GO:0016301_kinase activity,GO:0003677_DNA binding	hsa04110:Cell cycle,hsa04115:p53 signaling pathway,hsa04210:Apoptosis,	REACT_1538:Cell Cycle Checkpoints,REACT_216:DNA Repair,
ATP5I_HUMAN	NA	NA	FOS_HUMAN	FOS_HUMAN TAF9_HUMAN SMAD2_HUMAN NR2F6_HUMAN RXRB_HUMAN F1D8R3_HUMAN	ATP5I_HUMAN	ENSG00000169020	ATP5I	ATP synthase, H+ transporting, mitochondrial Fo complex, subunit E [Source:HGNC Symbol;Acc:846]	GO:0022857_transmembrane transporter activity,GO:0016887_ATPase activity	hsa00190:Oxidative phosphorylation,	REACT_1505:Integration of energy metabolism,REACT_15380:Diabetes pathways,REACT_1698:Metablism of nucleotides,
ATP6_HUMAN	NA	NA	SP1_HUMAN	SP1_HUMAN FANCC_HUMAN	ATP6_HUMAN	ENSG00000198899	MT-ATP6	mitochondrially encoded ATP synthase 6 [Source:HGNC Symbol;Acc:7414]	GO:0022857_transmembrane transporter activity,GO:0016887_ATPase activity	hsa00190:Oxidative phosphorylation,hsa04260:Cardiac muscle contraction,hsa05010:Alzheimer's disease,hsa05012:Parkinson's disease,hsa05016:Huntington's disease,	NA
ATP8_HUMAN	NA	NA	GRB2_HUMAN	Q5TZC3_HUMAN PACN1_HUMAN WNK1_HUMAN GRB2_HUMAN UBC9_HUMAN RPGF2_HUMAN	ATP8_HUMAN	ENSG00000229604	MT-ATP8	mitochondrially encoded ATP synthase 8 [Source:HGNC Symbol;Acc:7415]	GO:0022857_transmembrane transporter activity,GO:0016887_ATPase activity	hsa00190:Oxidative phosphorylation,hsa04260:Cardiac muscle contraction,hsa05010:Alzheimer's disease,hsa05012:Parkinson's disease,hsa05016:Huntington's disease,	NA
ATPA_HUMAN	NA	NA	M3K14_HUMAN TF65_HUMAN 1433B_HUMAN	PLMN_HUMAN M3K14_HUMAN TF65_HUMAN AIMP1_HUMAN TBK1_HUMAN TNR1B_HUMAN 1433B_HUMAN 1433Z_HUMAN TNR1A_HUMAN M3K3_HUMAN 1433G_HUMAN SHBG_HUMAN KS6B2_HUMAN ATPF1_HUMAN ATPB_HUMAN CSK21_HUMAN ATPF2_HUMAN	ATPA_HUMAN	ENSG00000152234	ATP5A1	ATP synthase, H+ transporting, mitochondrial F1 complex, alpha subunit 1, cardiac muscle [Source:HGNC Symbol;Acc:823]	GO:0022857_transmembrane transporter activity,GO:0016887_ATPase activity	hsa00190:Oxidative phosphorylation,hsa05010:Alzheimer's disease,hsa05012:Parkinson's disease,hsa05016:Huntington's disease,	REACT_1505:Integration of energy metabolism,REACT_15380:Diabetes pathways,REACT_1698:Metablism of nucleotides,
ATPB_HUMAN	NA	NA	NEMO_HUMAN	HMOX2_HUMAN ANXA7_HUMAN CDN1A_HUMAN 1433Z_HUMAN KITH_HUMAN FANCA_HUMAN SMN_HUMAN 1433G_HUMAN ATPA_HUMAN CDK4_HUMAN GRB7_HUMAN PSME3_HUMAN ATPF2_HUMAN SMUF2_HUMAN ATPF1_HUMAN RPP14_HUMAN APOA1_HUMAN Q96DE7_HUMAN SUMO4_HUMAN NEMO_HUMAN TRI63_HUMAN PIN1_HUMAN	ATPB_HUMAN	ENSG00000110955	ATP5B	ATP synthase, H+ transporting, mitochondrial F1 complex, beta polypeptide [Source:HGNC Symbol;Acc:830]	GO:0043167_ion binding,GO:0022857_transmembrane transporter activity,GO:0016887_ATPase activity	hsa00190:Oxidative phosphorylation,hsa05010:Alzheimer's disease,hsa05012:Parkinson's disease,hsa05016:Huntington's disease,	REACT_1505:Integration of energy metabolism,REACT_15380:Diabetes pathways,REACT_1698:Metablism of nucleotides,
ATPG_HUMAN	NA	NA	ATF2_HUMAN EGFR_HUMAN	ATF2_HUMAN MED15_HUMAN PAWR_HUMAN CHM2B_HUMAN ZN337_HUMAN CAH12_HUMAN Q5T8J1_HUMAN PTN_HUMAN TCPH_HUMAN ITIH2_HUMAN PJA1_HUMAN B2RE76_HUMAN DPOA2_HUMAN Q5JPB8_HUMAN NDUB3_HUMAN A1AT_HUMAN PNO1_HUMAN GDPD2_HUMAN EM55_HUMAN CCND3_HUMAN EGFR_HUMAN ELOF1_HUMAN NGEF_HUMAN DPP3_HUMAN	ATPG_HUMAN	ENSG00000165629	ATP5C1	ATP synthase, H+ transporting, mitochondrial F1 complex, gamma polypeptide 1 [Source:HGNC Symbol;Acc:833]	GO:0022857_transmembrane transporter activity,GO:0016887_ATPase activity,GO:0016887_ATPase activity	hsa00190:Oxidative phosphorylation,hsa05010:Alzheimer's disease,hsa05012:Parkinson's disease,hsa05016:Huntington's disease,	REACT_1505:Integration of energy metabolism,REACT_15380:Diabetes pathways,REACT_1698:Metablism of nucleotides,
ATPO_HUMAN	NA	NA	TRAF6_HUMAN NEMO_HUMAN	CC136_HUMAN K1C15_HUMAN NDC80_HUMAN B7ZBG9_HUMAN TRAF6_HUMAN CEP70_HUMAN TRIP6_HUMAN K1C13_HUMAN NEMO_HUMAN MIPO1_HUMAN AAKB1_HUMAN PNMA1_HUMAN USBP1_HUMAN IKKE_HUMAN Q1W6H1_HUMAN HMBX1_HUMAN Q1WWM3_HUMAN TFP11_HUMAN 5NTC_HUMAN ZF161_HUMAN	ATPO_HUMAN	ENSG00000241837	ATP5O	ATP synthase, H+ transporting, mitochondrial F1 complex, O subunit [Source:HGNC Symbol;Acc:850]	GO:0022857_transmembrane transporter activity,GO:0016887_ATPase activity,GO:0008289_lipid binding,GO:0006630_lipid binding	hsa00190:Oxidative phosphorylation,hsa05010:Alzheimer's disease,hsa05012:Parkinson's disease,hsa05016:Huntington's disease,	REACT_1505:Integration of energy metabolism,REACT_15380:Diabetes pathways,REACT_1698:Metablism of nucleotides,
ATR_HUMAN	NA	NA	CREB1_HUMAN RHEB_HUMAN KAP2_HUMAN NEMO_HUMAN SP1_HUMAN	TACC1_HUMAN Q6P991_HUMAN AMPD2_HUMAN TIGAR_HUMAN E9PEL7_HUMAN CD44_HUMAN DDX18_HUMAN EEA1_HUMAN VRK1_HUMAN CNDD3_HUMAN AFF4_HUMAN Q3SYK8_HUMAN PHF14_HUMAN SSBP2_HUMAN RTF1_HUMAN Q86X89_HUMAN WAPL_HUMAN TCPA_HUMAN RFC1_HUMAN A6NKN2_HUMAN RFA1_HUMAN Q86X94_HUMAN MCM6_HUMAN Q5T6G6_HUMAN B4DLF8_HUMAN MAGD2_HUMAN T2FB_HUMAN P53_HUMAN NKAP_HUMAN DHX8_HUMAN KI67_HUMAN DCNL1_HUMAN NIPBL_HUMAN MIER1_HUMAN…	ATR_HUMAN	ENSG00000175054	ATR	ataxia telangiectasia and Rad3 related [Source:HGNC Symbol;Acc:882]	GO:0016301_kinase activity,GO:0003677_DNA binding	hsa04110:Cell cycle,hsa04115:p53 signaling pathway,	REACT_1538:Cell Cycle Checkpoints,
ATRAP_HUMAN	NA	NA	ARAF_HUMAN	AGTR1_HUMAN MCEE_HUMAN CPNS1_HUMAN NKG7_HUMAN ST3L1_HUMAN DCE1_HUMAN PBX3_HUMAN SNX1_HUMAN MUTYH_HUMAN SENP2_HUMAN SYHM_HUMAN ZN391_HUMAN RHG01_HUMAN HSC20_HUMAN PPCT_HUMAN SSX5_HUMAN GBLP_HUMAN MID49_HUMAN A1L377_HUMAN DDA1_HUMAN TF3C1_HUMAN TBRG4_HUMAN TM14B_HUMAN RBTN2_HUMAN AP3M1_HUMAN RMD2_HUMAN SUCB1_HUMAN FAKD3_HUMAN Q96AL5_HUMAN ISCU_HUMAN F16A2_HUMAN DCE2_HUMAN FA64A_HUMAN SYFM_HUMAN NFY…	ATRAP_HUMAN	ENSG00000177674	AGTRAP	angiotensin II receptor-associated protein [Source:HGNC Symbol;Acc:13539]	GO:0004871_signal transducer activity	NA	NA
ATRN1_HUMAN	NA	NA	FOS_HUMAN	FOS_HUMAN MC4R_HUMAN	ATRN1_HUMAN	ENSG00000107518	ATRNL1	attractin-like 1 [Source:HGNC Symbol;Acc:29063]	NA	NA	NA
ATX1_HUMAN	NA	NA	AKT1_HUMAN ATF2_HUMAN CRK_HUMAN	CK041_HUMAN CC136_HUMAN CIC_HUMAN Q5SQT8_HUMAN MED15_HUMAN VA0D1_HUMAN ZN488_HUMAN ZC3HA_HUMAN ERF1_HUMAN SETD2_HUMAN RCN1_HUMAN ZN609_HUMAN QRIC1_HUMAN CPSF7_HUMAN TOLIP_HUMAN UBQL4_HUMAN NUMBL_HUMAN FPPS_HUMAN ZBT32_HUMAN Q8N2G3_HUMAN U2AF2_HUMAN ANKH1_HUMAN GPTC8_HUMAN F193B_HUMAN FHL2_HUMAN ACACA_HUMAN GRAN_HUMAN DAZP2_HUMAN Z3H7B_HUMAN PHP14_HUMAN BEND2_HUMAN MLL4_HUMAN COF1_HUMAN Q7Z586_HUM…	ATX1_HUMAN	ENSG00000124788	ATXN1	ataxin 1 [Source:HGNC Symbol;Acc:10548]	GO:0003723_RNA binding	NA	NA
ATX2_HUMAN	NA	NA	EGFR_HUMAN	BIN1_HUMAN Q5VVX3_HUMAN SH3G2_HUMAN ATX1_HUMAN VHL_HUMAN ANDR_HUMAN IDH3B_HUMAN Q59HD3_HUMAN PABP1_HUMAN KBP_HUMAN A8K8W5_HUMAN ACTN1_HUMAN A8K579_HUMAN RFOX1_HUMAN NCOA4_HUMAN SCG1_HUMAN SH3G3_HUMAN ACTN2_HUMAN EGFR_HUMAN Q8NAK8_HUMAN PLST_HUMAN BAG6_HUMAN Q2L6J2_HUMAN Q3V639_HUMAN RPA12_HUMAN GFI1B_HUMAN PLSL_HUMAN TDRD7_HUMAN Q8TCM0_HUMAN	ATX2_HUMAN	ENSG00000204842	ATXN2	ataxin 2 [Source:HGNC Symbol;Acc:10555]	GO:0003723_RNA binding	NA	NA
ATX3_HUMAN	NA	NA	KS6A1_HUMAN GSK3B_HUMAN	ANXA7_HUMAN UBE4B_HUMAN CP070_HUMAN CDN1A_HUMAN KS6A1_HUMAN RD23B_HUMAN KITH_HUMAN UBC_HUMAN PICK1_HUMAN RHG19_HUMAN GSK3B_HUMAN UBB_HUMAN MKNK1_HUMAN RD23A_HUMAN EWS_HUMAN B1ALL0_HUMAN TERA_HUMAN TEX11_HUMAN DYN2_HUMAN UBQL1_HUMAN	ATX3_HUMAN	ENSG00000066427	ATXN3	ataxin 3 [Source:HGNC Symbol;Acc:7106]	GO:0008233_peptidase activity	NA	NA
AUP1_HUMAN	NA	NA	ITAV_HUMAN	ITA2_HUMAN UB2E3_HUMAN ITA5_HUMAN ITAV_HUMAN RNF11_HUMAN ITA2B_HUMAN ITA1_HUMAN ITAM_HUMAN	AUP1_HUMAN	ENSG00000115307	AUP1	ancient ubiquitous protein 1 [Source:HGNC Symbol;Acc:891]	NA	NA	NA
AURKA_HUMAN	NA	NA	IKKA_HUMAN IKKB_HUMAN NEMO_HUMAN	TACC1_HUMAN FABP5_HUMAN FBXW7_HUMAN CD2A1_HUMAN A6NIZ0_HUMAN CPEB1_HUMAN P53_HUMAN MAP9_HUMAN IKKA_HUMAN NIN_HUMAN IKBA_HUMAN UBE2N_HUMAN KIF11_HUMAN TACC3_HUMAN BRCA1_HUMAN Q53GA5_HUMAN PML_HUMAN UB2L3_HUMAN RAB10_HUMAN HDAC6_HUMAN FBW1A_HUMAN CENPA_HUMAN BIRC5_HUMAN MPIP2_HUMAN PLK1_HUMAN A8MX18_HUMAN AKIP_HUMAN INCE_HUMAN IKKB_HUMAN MBD3_HUMAN PP1G_HUMAN HNRPK_HUMAN CKAP5_HUMAN PP1A_HUMAN TPX2…	AURKA_HUMAN	ENSG00000087586	AURKA	aurora kinase A [Source:HGNC Symbol;Acc:11393]	GO:0019899_enzyme binding,GO:0016301_kinase activity	NA	NA
AVEN_HUMAN	NA	NA	B2CL1_HUMAN BCL2_HUMAN	ATM_HUMAN B2CL1_HUMAN APAF_HUMAN BCL2_HUMAN SMUF1_HUMAN	AVEN_HUMAN	ENSG00000169857	AVEN	apoptosis, caspase activation inhibitor [Source:HGNC Symbol;Acc:13509]	NA	NA	NA
AVIL_HUMAN	NA	NA	CRK_HUMAN	CRK_HUMAN	AVIL_HUMAN	ENSG00000135407	AVIL	advillin [Source:HGNC Symbol;Acc:14188]	GO:0008092_cytoskeletal protein binding	NA	NA
AXIN1_HUMAN	NA	NA	CTNB1_HUMAN GSK3B_HUMAN	CTNB1_HUMAN KC1E_HUMAN GAK_HUMAN RUNX2_HUMAN SMAD2_HUMAN B7Z773_HUMAN B4E1C1_HUMAN SMYD2_HUMAN B3KUN1_HUMAN MYOTI_HUMAN Q9P1M2_HUMAN TBG1_HUMAN TNKS2_HUMAN PIAS1_HUMAN FBW1A_HUMAN SMAD7_HUMAN PP2AB_HUMAN GSK3B_HUMAN DVL1_HUMAN UT14A_HUMAN APC_HUMAN AN32A_HUMAN AMER1_HUMAN SH3G1_HUMAN M3K4_HUMAN Q6PJ06_HUMAN Q5JR01_HUMAN EF1A1_HUMAN DIXC1_HUMAN LRP5_HUMAN LRP6_HUMAN RBTN2_HUMAN PP2AA_HUMAN Q5U045_…	AXIN1_HUMAN	ENSG00000103126	AXIN1	axin 1 [Source:HGNC Symbol;Acc:903]	GO:0030234_enzyme regulator activity,GO:0019899_enzyme binding,GO:0004871_signal transducer activity	NA	NA
AXIN2_HUMAN	NA	NA	CTNB1_HUMAN GSK3B_HUMAN	CTNB1_HUMAN KC1E_HUMAN ANKR6_HUMAN APC_HUMAN SMAD3_HUMAN PP2AB_HUMAN AMMR1_HUMAN APC2_HUMAN GSK3B_HUMAN	AXIN2_HUMAN	ENSG00000168646	AXIN2	axin 2 [Source:HGNC Symbol;Acc:904]	GO:0030234_enzyme regulator activity,GO:0019899_enzyme binding,GO:0004871_signal transducer activity	NA	NA
AZI1_HUMAN	NA	NA	DCOR_HUMAN	ATM_HUMAN DCOR_HUMAN	AZI1_HUMAN	ENSG00000141577	AZI1	5-azacytidine induced 1 [Source:HGNC Symbol;Acc:29511]	NA	NA	REACT_152:Cell Cycle, Mitotic,
AZI2_HUMAN	NA	NA	DCOR_HUMAN	TCAM1_HUMAN TBK1_HUMAN CDC37_HUMAN HS90A_HUMAN HS90B_HUMAN DCOR_HUMAN IKKE_HUMAN TANK_HUMAN TRAF2_HUMAN	AZI2_HUMAN	ENSG00000163512	AZI2	5-azacytidine induced 2 [Source:HGNC Symbol;Acc:24002]	NA	hsa04622:RIG-I-like receptor signaling pathway,	NA
B0LPE5_HUMAN	NA	NA	CTNB1_HUMAN KS6B1_HUMAN FOXO3_HUMAN IKKA_HUMAN TRAF6_HUMAN CREB1_HUMAN BRAF_HUMAN PAK1_HUMAN MTOR_HUMAN PDPK1_HUMAN SRC_HUMAN HSPB1_HUMAN GSK3B_HUMAN SP1_HUMAN RAF1_HUMAN CASP3_HUMAN SP3_HUMAN FOXO1_HUMAN MP2K4_HUMAN AKTS1_HUMAN MK14_HUMAN BAX_HUMAN RICTR_HUMAN BAD_HUMAN KPCZ_HUMAN	CTNB1_HUMAN CSDC2_HUMAN KS6B1_HUMAN TOPB1_HUMAN KSYK_HUMAN GSK3A_HUMAN FETUA_HUMAN HD_HUMAN SETB1_HUMAN GRDN_HUMAN A8KAH6_HUMAN FOXO3_HUMAN TBK1_HUMAN IKKA_HUMAN ATX1_HUMAN TRAF6_HUMAN CREB1_HUMAN BRAF_HUMAN Q7Z6H2_HUMAN PAK1_HUMAN ANDR_HUMAN 1433Z_HUMAN A4D1N9_HUMAN CTND2_HUMAN PKHO1_HUMAN Q9NUA2_HUMAN Q58EY4_HUMAN FANCA_HUMAN MTOR_HUMAN F263_HUMAN Q6FH21_HUMAN PDPK1_HUMAN TCL1A_HUMAN STK4_HUMAN…	B0LPE5_HUMAN	ENSG00000142208	AKT1	v-akt murine thymoma viral oncogene homolog 1 [Source:HGNC Symbol;Acc:391]	NA	hsa04010:MAPK signaling pathway,hsa04012:ErbB signaling pathway,hsa04062:Chemokine signaling pathway,hsa04150:mTOR signaling pathway,hsa04210:Apoptosis,hsa04370:VEGF signaling pathway,hsa04510:Focal adhesion,hsa04530:Tight junction,hsa04620:Toll-like receptor signaling pathway,hsa04630:Jak-STAT signaling pathway,hsa04660:T cell receptor signaling pathway,hsa04662:B cell receptor signaling pathway…	NA
B0QYK1_HUMAN	NA	NA	GSK3B_HUMAN	CCD91_HUMAN DNJB3_HUMAN B3KTI0_HUMAN CD2B2_HUMAN STRAP_HUMAN PCP2_HUMAN E2AK4_HUMAN TRI13_HUMAN EPT1_HUMAN B4DKP3_HUMAN CD177_HUMAN Q5T9P3_HUMAN NINL_HUMAN B4DUV9_HUMAN F131C_HUMAN TPGS2_HUMAN MTCNB_HUMAN ATR_HUMAN SERP2_HUMAN SPF30_HUMAN ILK_HUMAN CNST_HUMAN GSK3B_HUMAN B3KT61_HUMAN GPBL1_HUMAN B2R789_HUMAN WBP4_HUMAN RMD5B_HUMAN RHXF2_HUMAN ELF3_HUMAN AAKB1_HUMAN Q5TZT2_HUMAN NDRG1_HUMAN B3KYC4…	B0QYK1_HUMAN	ENSG00000182944	LOC284685	Ewing sarcoma breakpoint region 1 [Source:HGNC Symbol;Acc:3508]	NA	NA	NA
B0S7Y4_HUMAN	NA	NA	GRB2_HUMAN	GRB2_HUMAN	B0S7Y4_HUMAN	ENSG00000197935	ZNF311	zinc finger protein 311 [Source:HGNC Symbol;Acc:13847]	NA	NA	NA
B0UXA9_HUMAN	NA	NA	LYN_HUMAN ARAF_HUMAN KS6A3_HUMAN KPCZ_HUMAN	C163A_HUMAN KIF5C_HUMAN CSK22_HUMAN Q549F0_HUMAN LYN_HUMAN PRIO_HUMAN ZNHI1_HUMAN ARAF_HUMAN A2RUM7_HUMAN PCCB_HUMAN NCF1_HUMAN COIL_HUMAN IF2M_HUMAN IF2B_HUMAN CSK21_HUMAN UB2R1_HUMAN LYST_HUMAN RBX2_HUMAN CDKA1_HUMAN KS6A3_HUMAN IKBA_HUMAN CAC1A_HUMAN BTF3_HUMAN TOP2B_HUMAN BRCA1_HUMAN ZNF44_HUMAN KPCZ_HUMAN HIRP3_HUMAN G45IP_HUMAN PACS1_HUMAN TRIB3_HUMAN MBD4_HUMAN	B0UXA9_HUMAN	ENSG00000244672	LY6G5B	lymphocyte antigen 6 complex, locus G5B [Source:HGNC Symbol;Acc:13931]	NA	hsa04310:Wnt signaling pathway,hsa04520:Adherens junction,hsa04530:Tight junction,	NA
B0YJ88_HUMAN	NA	NA	GNA13_HUMAN	CPNE2_HUMAN CPNE4_HUMAN CPNE1_HUMAN TSC1_HUMAN DRD3_HUMAN ITB2_HUMAN ICAM2_HUMAN GNA13_HUMAN	B0YJ88_HUMAN	ENSG00000137710	RDX	radixin [Source:HGNC Symbol;Acc:9944]	NA	hsa04810:Regulation of actin cytoskeleton,	NA
B0ZBE2_HUMAN	NA	NA	GRB2_HUMAN	EWS_HUMAN PCP_HUMAN GRB2_HUMAN	B0ZBE2_HUMAN	ENSG00000135744	AGT	angiotensinogen (serpin peptidase inhibitor, clade A, member 8) [Source:HGNC Symbol;Acc:333]	NA	hsa04614:Renin-angiotensin system,	NA
B1A4G6_HUMAN	NA	NA	SHC1_HUMAN	D0PNI2_HUMAN SHC1_HUMAN TSC1_HUMAN PRLR_HUMAN GHR_HUMAN	B1A4G6_HUMAN	ENSG00000259384	GH1	growth hormone 1 [Source:HGNC Symbol;Acc:4261]	NA	hsa04060:Cytokine-cytokine receptor interaction,hsa04080:Neuroactive ligand-receptor interaction,hsa04630:Jak-STAT signaling pathway	NA
B1AHC8_HUMAN	NA	NA	BAX_HUMAN	SKIL_HUMAN DBP_HUMAN GSE1_HUMAN B7Z773_HUMAN CRML_HUMAN FRS2_HUMAN BAX_HUMAN Z512B_HUMAN RRP1_HUMAN XRCC5_HUMAN CD5R1_HUMAN E9PC49_HUMAN WBP4_HUMAN NDRG1_HUMAN C9JHD5_HUMAN	B1AHC8_HUMAN	ENSG00000196419	LOC389901	X-ray repair complementing defective repair in Chinese hamster cells 6 [Source:HGNC Symbol;Acc:4055]	NA	hsa03450:Non-homologous end-joining,	REACT_216:DNA Repair,REACT_6185:HIV Infection,
B1AJV5_HUMAN	NA	NA	CTNB1_HUMAN FOXO3_HUMAN	CTNB1_HUMAN FOXO3_HUMAN TLE1_HUMAN SP110_HUMAN E9PH57_HUMAN	B1AJV5_HUMAN	ENSG00000020633	RUNX3	runt-related transcription factor 3 [Source:HGNC Symbol;Acc:10473]	NA	NA	NA
B1AKZ4_HUMAN	NA	NA	MK03_HUMAN MK01_HUMAN	LC7L2_HUMAN MK03_HUMAN B0LPE5_HUMAN L1CAM_HUMAN MK01_HUMAN PLD1_HUMAN PANK4_HUMAN ABCD4_HUMAN AKD1_HUMAN	B1AKZ4_HUMAN	ENSG00000162734	PEA15	phosphoprotein enriched in astrocytes 15 [Source:HGNC Symbol;Acc:8822]	NA	NA	NA
B1ALJ0_HUMAN	NA	NA	ITAV_HUMAN	ITAV_HUMAN B7ZLX0_HUMAN	B1ALJ0_HUMAN	ENSG00000132855	ANGPTL3	angiopoietin-like 3 [Source:HGNC Symbol;Acc:491]	NA	NA	NA
B1ANK7_HUMAN	NA	NA	GRB2_HUMAN	GRB2_HUMAN CO3_HUMAN	B1ANK7_HUMAN	ENSG00000091483	FH	fumarate hydratase [Source:HGNC Symbol;Acc:3700]	NA	hsa00020:Citrate cycle (TCA cycle),hsa05200:Pathways in cancer,hsa05211:Renal cell carcinoma,	NA
B1AP59_HUMAN	NA	NA	CDC42_HUMAN	Q08G24_HUMAN CDC42_HUMAN CO3_HUMAN	B1AP59_HUMAN	ENSG00000120054	CPN1	carboxypeptidase N, polypeptide 1 [Source:HGNC Symbol;Acc:2312]	NA	NA	NA
B1APZ0_HUMAN	NA	NA	GBB1_HUMAN	GBB3_HUMAN GBB5_HUMAN GBB4_HUMAN GOPC_HUMAN GBB2_HUMAN GBB1_HUMAN	B1APZ0_HUMAN	ENSG00000168243	GNG4	guanine nucleotide binding protein (G protein), gamma 4 [Source:HGNC Symbol;Acc:4407]	NA	hsa04062:Chemokine signaling pathway,	NA
B1AQ17_HUMAN	NA	NA	JUN_HUMAN IF4E_HUMAN	JUN_HUMAN IF4E_HUMAN Q05CA6_HUMAN PSA3_HUMAN TLE1_HUMAN CSK2B_HUMAN FBLN4_HUMAN PML_HUMAN B4E3B3_HUMAN GATA3_HUMAN GATA2_HUMAN KR412_HUMAN	B1AQ17_HUMAN	ENSG00000152804	HHEX	hematopoietically expressed homeobox [Source:HGNC Symbol;Acc:4901]	NA	hsa04950:Maturity onset diabetes of the young,	NA
B1AVQ5_HUMAN	NA	NA	CTNB1_HUMAN GRB2_HUMAN	CTNB1_HUMAN ZAP70_HUMAN LCK_HUMAN GRB2_HUMAN Q59FK4_HUMAN	B1AVQ5_HUMAN	ENSG00000185499	MUC1	mucin 1, cell surface associated [Source:HGNC Symbol;Acc:7508]	NA	NA	NA
B1GX77_HUMAN	NA	NA	CDC42_HUMAN	CDC42_HUMAN	B1GX77_HUMAN	ENSG00000077264	PAK3	p21 protein (Cdc42/Rac)-activated kinase 3 [Source:HGNC Symbol;Acc:8592]	NA	hsa04012:ErbB signaling pathway,hsa04360:Axon guidance,hsa04510:Focal adhesion,hsa04660:T cell receptor signaling pathway,hsa04810:Regulation of actin cytoskeleton,hsa05211:Renal cell carcinoma,	NA
B2CL2_HUMAN	NA	NA	BAX_HUMAN BAD_HUMAN	APR_HUMAN CC155_HUMAN Q6FH21_HUMAN B2ZP79_HUMAN A8ASI8_HUMAN BAK_HUMAN BAX_HUMAN ITF2_HUMAN BBC3_HUMAN PP1A_HUMAN B2L11_HUMAN BMF_HUMAN BIK_HUMAN BAD_HUMAN FATE1_HUMAN ASPP2_HUMAN HRK_HUMAN BID_HUMAN BBC3B_HUMAN	B2CL2_HUMAN	ENSG00000258643	BCL2L2-PABPN1	BCL2L2-PABPN1 readthrough [Source:HGNC Symbol;Acc:42959]	NA	NA	NA
B2L10_HUMAN	NA	NA	BAD_HUMAN	CASP9_HUMAN APAF_HUMAN BAK_HUMAN BAD_HUMAN	B2L10_HUMAN	ENSG00000137875	BCL2L10	BCL2-like 10 (apoptosis facilitator) [Source:HGNC Symbol;Acc:993]	NA	NA	NA
B2L11_HUMAN	NA	NA	MCL1_HUMAN MK08_HUMAN 1433B_HUMAN AKT1_HUMAN B2CL1_HUMAN BAX_HUMAN MK10_HUMAN BCL2_HUMAN	MEX3D_HUMAN MAGAB_HUMAN Q5TE63_HUMAN FEM1C_HUMAN MCL1_HUMAN VATG1_HUMAN Q6FGH9_HUMAN MK08_HUMAN DYL2_HUMAN 1433B_HUMAN BAK_HUMAN Q86UC6_HUMAN B2CL2_HUMAN B0LPE5_HUMAN AKT1_HUMAN B2CL1_HUMAN BAX_HUMAN MIF_HUMAN RIOK3_HUMAN AURKB_HUMAN B2LA1_HUMAN Q1HBJ4_HUMAN DLRB1_HUMAN DYL1_HUMAN B3KTS5_HUMAN MK10_HUMAN Q9BWJ1_HUMAN BCL2_HUMAN Q53YD1_HUMAN FGL1_HUMAN C9JHD5_HUMAN	B2L11_HUMAN	ENSG00000153094	BCL2L11	BCL2-like 11 (apoptosis facilitator) [Source:HGNC Symbol;Acc:994]	GO:0008092_cytoskeletal protein binding	NA	REACT_11061:Signalling by NGF,REACT_578:Apoptosis,
B2L14_HUMAN	NA	NA	BCL2_HUMAN	BCL2_HUMAN MELK_HUMAN	B2L14_HUMAN	ENSG00000121380	BCL2L14	BCL2-like 14 (apoptosis facilitator) [Source:HGNC Symbol;Acc:16657]	GO:0019899_enzyme binding	NA	NA
B2LA1_HUMAN	NA	NA	B2CL1_HUMAN BAD_HUMAN BAX_HUMAN	APR_HUMAN Q6FH21_HUMAN A8ASI8_HUMAN BAK_HUMAN B2L11_HUMAN FAM9B_HUMAN BID_HUMAN BBC3_HUMAN B2CL1_HUMAN BOK_HUMAN BAD_HUMAN BIK_HUMAN BBC3B_HUMAN BAX_HUMAN HRK_HUMAN	B2LA1_HUMAN	ENSG00000140379	BCL2A1	BCL2-related protein A1 [Source:HGNC Symbol;Acc:991]	NA	NA	NA
B2MG_HUMAN	NA	NA	GRB2_HUMAN	1B27_HUMAN O19626_HUMAN IGF1R_HUMAN INSR_HUMAN CD1B_HUMAN 1B57_HUMAN HLAF_HUMAN CD1D_HUMAN CALR_HUMAN HLAE_HUMAN B1PKZ2_HUMAN 1B35_HUMAN 1A02_HUMAN FCGRN_HUMAN O19655_HUMAN 1B44_HUMAN CD8A_HUMAN Q95HN7_HUMAN 1A68_HUMAN NTRK1_HUMAN O78189_HUMAN HFE_HUMAN GRB2_HUMAN 1A01_HUMAN 1C07_HUMAN 1B53_HUMAN D9J307_HUMAN D5H3J5_HUMAN CALX_HUMAN TVA2_HUMAN 1B14_HUMAN 1C04_HUMAN PRS23_HUMAN CD1A_HUMAN CD1E_HUM…	B2MG_HUMAN	ENSG00000166710	B2M	beta-2-microglobulin [Source:HGNC Symbol;Acc:914]	NA	hsa04612:Antigen processing and presentation,	REACT_6185:HIV Infection,REACT_6900:Signaling in Immune system,
B2R491_HUMAN	NA	NA	M3K14_HUMAN	M3K14_HUMAN ARPC3_HUMAN M3K1_HUMAN HNRH3_HUMAN HS90B_HUMAN MCM2_HUMAN NFKB2_HUMAN M4K4_HUMAN	B2R491_HUMAN	ENSG00000198034	RPS4XP13	ribosomal protein S4, X-linked [Source:HGNC Symbol;Acc:10424]	NA	hsa03010:Ribosome,	REACT_17015:Metabolism of proteins,REACT_1762:3' -UTR-mediated translational regulation,REACT_6167:Influenza Infection,REACT_71:Gene Expression,
B2R4C5_HUMAN	NA	NA	IKKB_HUMAN	LYSC_HUMAN IKBB_HUMAN NDKB_HUMAN Q4JGY1_HUMAN MYO3A_HUMAN Q6IBK2_HUMAN LRRK1_HUMAN TRIP6_HUMAN IKKB_HUMAN	B2R4C5_HUMAN	ENSG00000090382	LYZ	lysozyme [Source:HGNC Symbol;Acc:6740]	NA	NA	NA
B2R4P9_HUMAN	NA	NA	PAK1_HUMAN	CBX6_HUMAN CBX7_HUMAN PAK1_HUMAN DNM3L_HUMAN HIRA_HUMAN DNM3A_HUMAN CENPA_HUMAN CABIN_HUMAN CBX2_HUMAN NOS3_HUMAN CBX4_HUMAN CBX8_HUMAN EHMT2_HUMAN	B2R4P9_HUMAN	ENSG00000196285	retired ID_ensembl	Histone H3	NA	hsa05322:Systemic lupus erythematosus	NA
B2R4W8_HUMAN	NA	NA	M3K14_HUMAN NEMO_HUMAN	M3K14_HUMAN ELF5_HUMAN NFKB2_HUMAN NEMO_HUMAN EWS_HUMAN DX39B_HUMAN	B2R4W8_HUMAN	ENSG00000134419	RPS15AP12	ribosomal protein S15a [Source:HGNC Symbol;Acc:10389]	NA	hsa03010:Ribosome,	REACT_17015:Metabolism of proteins,REACT_1762:3' -UTR-mediated translational regulation,REACT_6167:Influenza Infection,REACT_71:Gene Expression,
B2R6C9_HUMAN	NA	NA	PAK1_HUMAN	PAK1_HUMAN	B2R6C9_HUMAN	ENSG00000085274	MYNN	myoneurin [Source:HGNC Symbol;Acc:14955]	NA	NA	NA
B2R6D8_HUMAN	NA	NA	CDC42_HUMAN	CDC42_HUMAN RHOQ_HUMAN WDR6_HUMAN Q6PKC6_HUMAN	B2R6D8_HUMAN	ENSG00000179604	CDC42EP4	CDC42 effector protein (Rho GTPase binding) 4 [Source:HGNC Symbol;Acc:17147]	NA	NA	NA
B2R9R2_HUMAN	NA	NA	CASP3_HUMAN SP3_HUMAN	UB2V2_HUMAN UB2D3_HUMAN TBK1_HUMAN UB2D2_HUMAN UB2E1_HUMAN TAB1_HUMAN UB2L6_HUMAN UB2V1_HUMAN B3KU54_HUMAN B0LPE5_HUMAN HTRA2_HUMAN XAF1_HUMAN CASP3_HUMAN B4E1A3_HUMAN NTAQ1_HUMAN UB2D4_HUMAN DBLOH_HUMAN CASP7_HUMAN B2R789_HUMAN UB2D1_HUMAN	B2R9R2_HUMAN	ENSG00000101966	XIAP	X-linked inhibitor of apoptosis [Source:HGNC Symbol;Acc:592]	NA	NA	NA
B2RA66_HUMAN	NA	NA	GRB2_HUMAN	HM13_HUMAN RENT1_HUMAN NU4LM_HUMAN RTN3_HUMAN IFM1_HUMAN GRB2_HUMAN CC85B_HUMAN GPC5C_HUMAN TM222_HUMAN DNJC1_HUMAN CSPG4_HUMAN	B2RA66_HUMAN	ENSG00000206408	BAT4	G patch domain and ankyrin repeats 1 [Source:HGNC Symbol;Acc:13920]	NA	NA	NA
B2RBZ9_HUMAN	NA	NA	TRAF6_HUMAN	TRAF6_HUMAN FADD_HUMAN A6NHG8_HUMAN	B2RBZ9_HUMAN	ENSG00000131080	EDA2R	ectodysplasin A2 receptor [Source:HGNC Symbol;Acc:17756]	NA	NA	NA
B2RCA1_HUMAN	NA	NA	IKKA_HUMAN	IKKA_HUMAN	B2RCA1_HUMAN	ENSG00000160505	NLRP4	NLR family, pyrin domain containing 4 [Source:HGNC Symbol;Acc:22943]	NA	NA	NA
B2RE34_HUMAN	NA	NA	1433B_HUMAN GRB2_HUMAN	B7Z3D6_HUMAN B3KUN1_HUMAN 1433B_HUMAN RFIP4_HUMAN 1433G_HUMAN AURKB_HUMAN RFIP3_HUMAN 1433S_HUMAN GRB2_HUMAN	B2RE34_HUMAN	ENSG00000161800	RACGAP1P	Rac GTPase activating protein 1 [Source:HGNC Symbol;Acc:9804]	NA	NA	REACT_11044:Signaling by Rho GTPases,
B2RNB2_HUMAN	NA	NA	MK01_HUMAN	VPP4_HUMAN B4DF78_HUMAN MXI1_HUMAN DLG1_HUMAN MD2L1_HUMAN E9PGU7_HUMAN A4_HUMAN PTN3_HUMAN MK01_HUMAN	B2RNB2_HUMAN	ENSG00000151694	ADAM17	ADAM metallopeptidase domain 17 [Source:HGNC Symbol;Acc:195]	NA	hsa04330:Notch signaling pathway,hsa05010:Alzheimer's disease,hsa05120:Epithelial cell signaling in Helicobacter pylori infection	NA
B2RP22_HUMAN	NA	NA	SRC_HUMAN GRB2_HUMAN CRK_HUMAN	NCK1_HUMAN SLK_HUMAN B3KT19_HUMAN NCOA1_HUMAN SRC_HUMAN GRB2_HUMAN AHSA1_HUMAN CRK_HUMAN MTP_HUMAN Q59FK4_HUMAN DTBP1_HUMAN	B2RP22_HUMAN	ENSG00000151320	AKAP6	A kinase (PRKA) anchor protein 6 [Source:HGNC Symbol;Acc:376]	NA	NA	NA
B2RU10_HUMAN	NA	NA	IF4E_HUMAN	IF4E_HUMAN MKNK2_HUMAN	B2RU10_HUMAN	ENSG00000114867	EIF4G1	eukaryotic translation initiation factor 4 gamma, 1 [Source:HGNC Symbol;Acc:3296]	NA	NA	NA
B2ZP79_HUMAN	NA	NA	1433B_HUMAN BAX_HUMAN	Q5TE63_HUMAN 1433B_HUMAN BAX_HUMAN B2CL2_HUMAN ATM_HUMAN BAK_HUMAN	B2ZP79_HUMAN	ENSG00000015475	BID	BH3 interacting domain death agonist [Source:HGNC Symbol;Acc:1050]	NA	A8ASI8_HUMAN	NA
B3AT_HUMAN	NA	NA	LYN_HUMAN	KSYK_HUMAN CD2A1_HUMAN ACTC_HUMAN CAH4_HUMAN LYN_HUMAN NADAP_HUMAN Q59F09_HUMAN A8K3M3_HUMAN CAH2_HUMAN	B3AT_HUMAN	ENSG00000004939	SLC4A1	solute carrier family 4, anion exchanger, member 1 (erythrocyte membrane protein band 3, Diego blood group) [Source:HGNC Symbol;Acc:11027]	GO:0022857_transmembrane transporter activity,GO:0008092_cytoskeletal protein binding	NA	NA
B3KM80_HUMAN	NA	NA	M3K14_HUMAN TF65_HUMAN GRB2_HUMAN	M3K14_HUMAN TF65_HUMAN CASP8_HUMAN 1433Z_HUMAN CD3E_HUMAN GRB2_HUMAN M3K1_HUMAN TOP1_HUMAN ATR_HUMAN	B3KM80_HUMAN	ENSG00000115053	NCL	nucleolin [Source:HGNC Symbol;Acc:7667]	NA	hsa05130:Pathogenic Escherichia coli infection,	NA
B3KM81_HUMAN	NA	NA	TF65_HUMAN GRB2_HUMAN	TF65_HUMAN TNR1B_HUMAN TNR1A_HUMAN M3K3_HUMAN NFKB2_HUMAN ATM_HUMAN PHLA3_HUMAN F131C_HUMAN GRB2_HUMAN M3K1_HUMAN	B3KM81_HUMAN	ENSG00000103423	DNAJA3	DnaJ (Hsp40) homolog, subfamily A, member 3 [Source:HGNC Symbol;Acc:11808]	NA	NA	NA
B3KMM0_HUMAN	NA	NA	NEMO_HUMAN	IKKE_HUMAN RS27A_HUMAN NEMO_HUMAN E5RI02_HUMAN M3K3_HUMAN TNR1B_HUMAN Q8N236_HUMAN TNR1A_HUMAN	B3KMM0_HUMAN	ENSG00000112701	SENP6	SUMO1/sentrin specific peptidase 6 [Source:HGNC Symbol;Acc:20944]	NA	NA	NA
B3KN67_HUMAN	NA	NA	1433B_HUMAN	1433B_HUMAN 1433Z_HUMAN ATM_HUMAN	B3KN67_HUMAN	ENSG00000165219	GAPVD1	GTPase activating protein and VPS9 domains 1 [Source:HGNC Symbol;Acc:23375]	NA	NA	NA
B3KNI3_HUMAN	NA	NA	STAT3_HUMAN	SKIL_HUMAN MITF_HUMAN A8K654_HUMAN Q9NUA2_HUMAN STAT3_HUMAN GLNA_HUMAN SRBP2_HUMAN B3KQF8_HUMAN UBC9_HUMAN	B3KNI3_HUMAN	ENSG00000131788	PIAS3	protein inhibitor of activated STAT, 3 [Source:HGNC Symbol;Acc:16861]	NA	NA	NA
B3KNK9_HUMAN	NA	NA	FOS_HUMAN TF65_HUMAN	FOS_HUMAN EI2BG_HUMAN B3GN4_HUMAN Q6FI62_HUMAN CA174_HUMAN MED22_HUMAN TF65_HUMAN LSM12_HUMAN Q5TEJ7_HUMAN RL13A_HUMAN GBLP_HUMAN RNZ2_HUMAN F5CTF3_HUMAN EIF3J_HUMAN Q6NS36_HUMAN Q6IBM8_HUMAN DCTN2_HUMAN DEXI_HUMAN SYT1_HUMAN CIAO1_HUMAN ZFAN3_HUMAN D7RWZ3_HUMAN GRIK5_HUMAN GEMI7_HUMAN NRSN2_HUMAN U5S1_HUMAN RFA2_HUMAN Q53HQ0_HUMAN Q5QP88_HUMAN FRIH_HUMAN NPS3A_HUMAN MTERF_HUMAN CLK1_HUMAN FLOT1_…	B3KNK9_HUMAN	ENSG00000135052	GOLM1	golgi membrane protein 1 [Source:HGNC Symbol;Acc:15451]	NA	NA	NA
B3KP83_HUMAN	NA	NA	SHC1_HUMAN SRC_HUMAN LYN_HUMAN CSK_HUMAN IKKB_HUMAN	ERBB2_HUMAN HCK_HUMAN SHC1_HUMAN PTPRC_HUMAN CRKL_HUMAN SRC_HUMAN KIT_HUMAN LYN_HUMAN Q59FK4_HUMAN A2A284_HUMAN TEC_HUMAN CSK_HUMAN SHIP1_HUMAN RASA1_HUMAN P78453_HUMAN IKKB_HUMAN	B3KP83_HUMAN	ENSG00000115325	DOK1	docking protein 1, 62kDa (downstream of tyrosine kinase 1) [Source:HGNC Symbol;Acc:2990]	NA	NA	NA
B3KPW9_HUMAN	NA	NA	NEMO_HUMAN	NEMO_HUMAN	B3KPW9_HUMAN	ENSG00000183785	TUBA8	tubulin, alpha 8 [Source:HGNC Symbol;Acc:12410]	NA	NA	NA
B3KQF8_HUMAN	NA	NA	CREB1_HUMAN	B3KQM8_HUMAN PSG3_HUMAN PRSS8_HUMAN F5H0S9_HUMAN CREB1_HUMAN Q6NVY8_HUMAN ZBTB6_HUMAN STBD1_HUMAN C4P0D0_HUMAN Q5T8W1_HUMAN CAD11_HUMAN Q1KLZ0_HUMAN LC7L2_HUMAN Q86YM8_HUMAN ZN350_HUMAN TRIPC_HUMAN ACTG_HUMAN MUC18_HUMAN SRBP2_HUMAN TTC3_HUMAN B3KMJ8_HUMAN ATM_HUMAN FLNB_HUMAN B3KNI3_HUMAN CO4A2_HUMAN CADM1_HUMAN LAMA4_HUMAN PKD1_HUMAN SUSD1_HUMAN 1B07_HUMAN RS3A_HUMAN Q9BTI0_HUMAN SMAD4_HUMAN MA…	B3KQF8_HUMAN	ENSG00000171681	ATF7IP	activating transcription factor 7 interacting protein [Source:HGNC Symbol;Acc:20092]	NA	NA	NA
B3KS15_HUMAN	NA	NA	TRAF6_HUMAN	BCAR3_HUMAN GSTK1_HUMAN TRAF6_HUMAN 1433Z_HUMAN CRCM_HUMAN 1B07_HUMAN AAKB1_HUMAN TNR1B_HUMAN GBRL2_HUMAN	B3KS15_HUMAN	ENSG00000067057	PFKP	phosphofructokinase, platelet [Source:HGNC Symbol;Acc:8878]	NA	hsa00010:Glycolysis / Gluconeogenesis,hsa00030:Pentose phosphate pathway,hsa00051:Fructose and mannose metabolism,hsa00052:Galactose metabolism,	REACT_1505:Integration of energy metabolism,REACT_15380:Diabetes pathways,REACT_474:Metabolism of carbohydrates,
B3KS38_HUMAN	NA	NA	1433B_HUMAN MK14_HUMAN MK09_HUMAN MAPK2_HUMAN	KRT85_HUMAN 1433B_HUMAN 1433Z_HUMAN AURKA_HUMAN Q53Y49_HUMAN MK14_HUMAN PKN2_HUMAN PHB2_HUMAN MK09_HUMAN K1H1_HUMAN CHK1_HUMAN A1L4K2_HUMAN MAPK2_HUMAN 1433E_HUMAN Q9H4N8_HUMAN	B3KS38_HUMAN	ENSG00000101224	CDC25B	cell division cycle 25 homolog B (S. pombe) [Source:HGNC Symbol;Acc:1726]	NA	hsa04010:MAPK signaling pathway,hsa04110:Cell cycle,hsa04914:Progesterone-mediated oocyte maturation	NA
B3KSS7_HUMAN	NA	NA	EGFR_HUMAN	ASAP2_HUMAN KSYK_HUMAN B3KT19_HUMAN CRKL_HUMAN KIT_HUMAN EGFR_HUMAN VINEX_HUMAN	B3KSS7_HUMAN	ENSG00000114423	CBLB	Cbl proto-oncogene, E3 ubiquitin protein ligase B [Source:HGNC Symbol;Acc:1542]	NA	NA	NA
B3KT19_HUMAN	NA	NA	CDC42_HUMAN IRS1_HUMAN PTN11_HUMAN RAC1_HUMAN DYN1_HUMAN CRK_HUMAN JAK2_HUMAN KAP2_HUMAN SOS1_HUMAN ARAF_HUMAN	GNL3_HUMAN AIRE_HUMAN CSDC2_HUMAN TGON2_HUMAN DLGP4_HUMAN VP13A_HUMAN NELFB_HUMAN ASAP2_HUMAN KSYK_HUMAN RPGF1_HUMAN ZC4H2_HUMAN ERBB2_HUMAN GBRA3_HUMAN SCG2_HUMAN RPA2_HUMAN CTLA4_HUMAN MAP4_HUMAN TULP4_HUMAN DLGP2_HUMAN ZAP70_HUMAN CDC42_HUMAN Q96SJ9_HUMAN Q53F96_HUMAN TRYB2_HUMAN Q86YM9_HUMAN TRYB1_HUMAN ASAP1_HUMAN DLX4_HUMAN IRS1_HUMAN ID4_HUMAN SOS2_HUMAN SNX8_HUMAN Q5T7S2_HUMAN PTN4_HUMAN …	B3KT19_HUMAN	ENSG00000145675	PIK3R1	phosphoinositide-3-kinase, regulatory subunit 1 (alpha) [Source:HGNC Symbol;Acc:8979]	NA	NA	NA
B3KTM0_HUMAN	NA	NA	1433B_HUMAN GSK3B_HUMAN	STAU1_HUMAN 1433B_HUMAN 1433Z_HUMAN VPP4_HUMAN GSK3B_HUMAN CHIP_HUMAN B4DM45_HUMAN AATF_HUMAN Q59FK4_HUMAN CDK5_HUMAN MARK2_HUMAN MARK1_HUMAN	B3KTM0_HUMAN	ENSG00000186868	MAPT	microtubule-associated protein tau [Source:HGNC Symbol;Acc:6893]	NA	NA	NA
B3KTS5_HUMAN	NA	NA	TRAF6_HUMAN GSK3B_HUMAN BAX_HUMAN	Q5TE63_HUMAN Q5VVX3_HUMAN TRAF6_HUMAN BAK_HUMAN GSK3B_HUMAN B2L11_HUMAN CRCM_HUMAN BAX_HUMAN Q6P164_HUMAN GBRL2_HUMAN DCD_HUMAN	B3KTS5_HUMAN	ENSG00000073905	VDAC1P1	voltage-dependent anion channel 1 pseudogene 1 [Source:HGNC Symbol;Acc:12671]	NA	NA	NA
B3KTT5_HUMAN	NA	NA	M3K14_HUMAN TF65_HUMAN IKKA_HUMAN TRAF6_HUMAN RAF1_HUMAN IKKB_HUMAN	M3K14_HUMAN B4DIR9_HUMAN TF65_HUMAN TBK1_HUMAN TNR1B_HUMAN IKKA_HUMAN TRAF6_HUMAN RIPK1_HUMAN TNR1A_HUMAN M3K3_HUMAN NFKB2_HUMAN TAB1_HUMAN DCR1B_HUMAN TRADD_HUMAN TANK_HUMAN RIPK3_HUMAN IKKE_HUMAN RPGF2_HUMAN Q59FK4_HUMAN TRAF1_HUMAN ATR_HUMAN IKKB_HUMAN RIPK2_HUMAN TRAF2_HUMAN M3K1_HUMAN RELB_HUMAN M3K7_HUMAN	B3KTT5_HUMAN	ENSG00000234475	HSPA1A	heat shock 70kDa protein 1A [Source:HGNC Symbol;Acc:5232]	NA	hsa03040:Spliceosome,hsa04010:MAPK signaling pathway,hsa04144:Endocytosis,hsa04612:Antigen processing and presentation,hsa05020:Prion diseases,	NA
B3KTV8_HUMAN	NA	NA	GRB2_HUMAN	1433S_HUMAN GRB2_HUMAN	B3KTV8_HUMAN	ENSG00000116285	ERRFI1	ERBB receptor feedback inhibitor 1 [Source:HGNC Symbol;Acc:18185]	NA	NA	NA
B3KU54_HUMAN	NA	NA	TRAF6_HUMAN	BFAR_HUMAN RN103_HUMAN TRI18_HUMAN A0JLR2_HUMAN UB2V2_HUMAN TRI25_HUMAN MARH7_HUMAN MARH5_HUMAN ZNRF4_HUMAN TRAF6_HUMAN DZIP3_HUMAN SIAH1_HUMAN B4DS86_HUMAN B3KU18_HUMAN Q6PIA0_HUMAN MKRN3_HUMAN ZNRF1_HUMAN UB2V1_HUMAN LRSM1_HUMAN TRIM5_HUMAN RNF11_HUMAN SPN90_HUMAN B7ZM57_HUMAN CHFR_HUMAN Z385A_HUMAN RNF8_HUMAN RC3H2_HUMAN AMFR2_HUMAN F8VQP3_HUMAN RN167_HUMAN RFWD3_HUMAN PJA2_HUMAN TOPRS_HUMAN B…	B3KU54_HUMAN	ENSG00000004838	ZMYND10	zinc finger, MYND-type containing 10 [Source:HGNC Symbol;Acc:19412]	NA	NA	NA
B3KU66_HUMAN	NA	NA	M3K14_HUMAN TF65_HUMAN TRAF6_HUMAN	M3K14_HUMAN STAU1_HUMAN TF65_HUMAN S14L2_HUMAN TRAF6_HUMAN 1433Z_HUMAN NFKB2_HUMAN TNR14_HUMAN Q05DF2_HUMAN 1B07_HUMAN M3K1_HUMAN M4K4_HUMAN Q4JGY1_HUMAN ATR_HUMAN	B3KU66_HUMAN	ENSG00000135829	DHX9	DEAH (Asp-Glu-Ala-His) box polypeptide 9 [Source:HGNC Symbol;Acc:2750]	NA	NA	NA
B3KUN1_HUMAN	NA	NA	KS6B1_HUMAN FOXO3_HUMAN JAK2_HUMAN KPCD_HUMAN HDAC7_HUMAN BCL2_HUMAN	A8K6I5_HUMAN KS6B1_HUMAN 2A5G_HUMAN 2A5B_HUMAN Q4LE70_HUMAN ERF1_HUMAN P2R3B_HUMAN DVL3_HUMAN FOXO3_HUMAN AKT3_HUMAN IGBP1_HUMAN B2RE34_HUMAN PTN_HUMAN RT26_HUMAN INO1_HUMAN AXIN1_HUMAN A4D1G0_HUMAN 2ABA_HUMAN 2A5E_HUMAN JAK2_HUMAN B0LPE5_HUMAN ATM_HUMAN KPCD_HUMAN PCH2_HUMAN RGAP1_HUMAN PPM1B_HUMAN TLX1_HUMAN ARL2_HUMAN TSC2_HUMAN CDK2_HUMAN P2R3A_HUMAN HDAC7_HUMAN DVL1_HUMAN B3KSG0_HUMAN 2A5D_H…	B3KUN1_HUMAN	ENSG00000113575	PPP2CA	protein phosphatase 2, catalytic subunit, alpha isozyme [Source:HGNC Symbol;Acc:9299]	NA	hsa04114:Oocyte meiosis,hsa04310:Wnt signaling pathway,hsa04350:TGF-beta signaling pathway,hsa04530:Tight junction,hsa04730:Long-term depression,	NA
B3KUN3_HUMAN	NA	NA	TRAF6_HUMAN	BCAR3_HUMAN TRAF6_HUMAN 1433Z_HUMAN 1B07_HUMAN PAK2_HUMAN	B3KUN3_HUMAN	ENSG00000101444	AHCY	adenosylhomocysteinase [Source:HGNC Symbol;Acc:343]	NA	hsa00270:Cysteine and methionine metabolism,hsa00450:Selenoamino acid metabolism	NA
B3KUV5_HUMAN	NA	NA	TRAF6_HUMAN	UB2D3_HUMAN TRAF6_HUMAN UB2D2_HUMAN UBE2N_HUMAN UB2E1_HUMAN UBC_HUMAN A6NHG8_HUMAN UB2D1_HUMAN	B3KUV5_HUMAN	ENSG00000167770	OTUB1	OTU domain, ubiquitin aldehyde binding 1 [Source:HGNC Symbol;Acc:23077]	NA	NA	NA
B3KVC0_HUMAN	NA	NA	GRB2_HUMAN	GRB2_HUMAN	B3KVC0_HUMAN	ENSG00000189298	ZKSCAN3	zinc finger with KRAB and SCAN domains 3 [Source:HGNC Symbol;Acc:13853]	NA	NA	NA
B3KVE1_HUMAN	NA	NA	1433B_HUMAN	B7Z3D6_HUMAN 1433B_HUMAN FBW1B_HUMAN 1433Z_HUMAN PLK1_HUMAN CHK1_HUMAN Q5W141_HUMAN CSK2B_HUMAN 1433S_HUMAN	B3KVE1_HUMAN	ENSG00000166483	WEE1	WEE1 homolog (S. pombe) [Source:HGNC Symbol;Acc:12761]	NA	hsa04110:Cell cycle,	NA
B3KWD7_HUMAN	NA	NA	SRC_HUMAN LYN_HUMAN CRK_HUMAN NEMO_HUMAN	MMP14_HUMAN SLK_HUMAN HCK_HUMAN TNR1B_HUMAN Q1KLZ0_HUMAN CRKL_HUMAN SRC_HUMAN LYN_HUMAN TENS3_HUMAN B4DKY2_HUMAN 1433S_HUMAN CRK_HUMAN NEMO_HUMAN PPP5_HUMAN Q59GM6_HUMAN A6NIT8_HUMAN TBA4A_HUMAN Q59FK4_HUMAN	B3KWD7_HUMAN	ENSG00000050820	LOC646079	breast cancer anti-estrogen resistance 1 [Source:HGNC Symbol;Acc:971]	NA	hsa04062:Chemokine signaling pathway,hsa04510:Focal adhesion,hsa04670:Leukocyte transendothelial migration,hsa04810:Regulation of actin cytoskeleton,	NA
B3KX19_HUMAN	NA	NA	TF65_HUMAN	Q66K91_HUMAN TP4A3_HUMAN Q5T6G6_HUMAN CD2B2_HUMAN GSTK1_HUMAN TF65_HUMAN RNPS1_HUMAN NFKB2_HUMAN Q05DF2_HUMAN O95065_HUMAN AAKB1_HUMAN PHLA3_HUMAN SNR40_HUMAN WBP4_HUMAN ATR_HUMAN	B3KX19_HUMAN	ENSG00000108883	EFTUD2	elongation factor Tu GTP binding domain containing 2 [Source:HGNC Symbol;Acc:30858]	NA	NA	NA
B3KX62_HUMAN	NA	NA	SOS1_HUMAN	NCK1_HUMAN ENAH_HUMAN B3KT19_HUMAN SPTA1_HUMAN NCKP1_HUMAN SOS1_HUMAN Q59FK4_HUMAN CBL_HUMAN P85B_HUMAN GAS7_HUMAN NCF1_HUMAN B4E3T6_HUMAN MTP_HUMAN	B3KX62_HUMAN	ENSG00000136754	ABI1	abl-interactor 1 [Source:HGNC Symbol;Acc:11320]	NA	NA	NA
B3KXA2_HUMAN	NA	NA	CTNB1_HUMAN	CTNB1_HUMAN 1433Z_HUMAN Q59GS5_HUMAN Q7Z727_HUMAN	B3KXA2_HUMAN	ENSG00000035403	VCL	vinculin [Source:HGNC Symbol;Acc:12665]	NA	hsa04510:Focal adhesion,hsa04520:Adherens junction,hsa04670:Leukocyte transendothelial migration,hsa04810:Regulation of actin cytoskeleton,	NA
B3KXJ4_HUMAN	NA	NA	EGFR_HUMAN	PTPRC_HUMAN CLH1_HUMAN B4DKY2_HUMAN EGFR_HUMAN PTPRJ_HUMAN SNX9_HUMAN E9PH77_HUMAN	B3KXJ4_HUMAN	ENSG00000061938	TNK2	tyrosine kinase, non-receptor, 2 [Source:HGNC Symbol;Acc:19297]	NA	NA	NA
B4DEE8_HUMAN	NA	NA	KAPCA_HUMAN KPCA_HUMAN	KAPCA_HUMAN ESR1_HUMAN CSK22_HUMAN KPCA_HUMAN CSK21_HUMAN	B4DEE8_HUMAN	ENSG00000170430	MGMT	O-6-methylguanine-DNA methyltransferase [Source:HGNC Symbol;Acc:7059]	NA	NA	NA
B4DFP6_HUMAN	NA	NA	EGFR_HUMAN ITB1_HUMAN	ITB7_HUMAN EGFR_HUMAN ERBB2_HUMAN ERBB4_HUMAN MAGAB_HUMAN ITB3_HUMAN ITB2_HUMAN ITB1_HUMAN	B4DFP6_HUMAN	ENSG00000185046	ANKS1B	ankyrin repeat and sterile alpha motif domain containing 1B [Source:HGNC Symbol;Acc:24600]	NA	NA	NA
B4DG79_HUMAN	NA	NA	IKKA_HUMAN CASP3_HUMAN SP3_HUMAN	SETB1_HUMAN IKKA_HUMAN Q6FI05_HUMAN CASP3_HUMAN TCL1A_HUMAN MYH13_HUMAN Q05BQ3_HUMAN	B4DG79_HUMAN	ENSG00000105221	AKT2	v-akt murine thymoma viral oncogene homolog 2 [Source:HGNC Symbol;Acc:392]	NA	NA	NA
B4DGU9_HUMAN	NA	NA	RGS2_HUMAN	EEA1_HUMAN HAP1_HUMAN GIT2_HUMAN HMOX2_HUMAN MA2A2_HUMAN TGFI1_HUMAN LIPA2_HUMAN HD_HUMAN Q6FI58_HUMAN PMF1_HUMAN TXND9_HUMAN TERF1_HUMAN IF6_HUMAN A8K3Z8_HUMAN DDX24_HUMAN LIPA1_HUMAN HBXIP_HUMAN E9PG89_HUMAN RIF1_HUMAN PFD1_HUMAN PTPRZ_HUMAN ARHG6_HUMAN PAK2_HUMAN PCLO_HUMAN BRCA1_HUMAN SRRT_HUMAN A2A284_HUMAN CC113_HUMAN LRIF1_HUMAN LIPA4_HUMAN LIPA3_HUMAN ARHG7_HUMAN K1377_HUMAN SDCG3_HUMAN W…	B4DGU9_HUMAN	ENSG00000108262	GIT1	G protein-coupled receptor kinase interacting ArfGAP 1 [Source:HGNC Symbol;Acc:4272]	NA	hsa04144:Endocytosis,hsa04810:Regulation of actin cytoskeleton,hsa05120:Epithelial cell signaling in Helicobacter pylori infection,	NA
B4DIR9_HUMAN	NA	NA	TRAF6_HUMAN	SPTA2_HUMAN LG3BP_HUMAN Q5SU16_HUMAN C1QBP_HUMAN HSP7C_HUMAN TAB3_HUMAN HNRH1_HUMAN Q86SX1_HUMAN DBC1_HUMAN Q60FE5_HUMAN GRP78_HUMAN GRP75_HUMAN TAB1_HUMAN RUVB2_HUMAN RUVB1_HUMAN TIM50_HUMAN TTK_HUMAN K1967_HUMAN TRAF6_HUMAN HSP72_HUMAN TRAF2_HUMAN 1433E_HUMAN MIPT3_HUMAN ACTG_HUMAN Q5T7Q0_HUMAN Q1ZYQ1_HUMAN BAG2_HUMAN RS27A_HUMAN EF1A2_HUMAN SEC13_HUMAN M3K7_HUMAN PYR1_HUMAN Q5T4L6_HUMAN RL23_H…	B4DIR9_HUMAN	ENSG00000055208	TAB2	TGF-beta activated kinase 1/MAP3K7 binding protein 2 [Source:HGNC Symbol;Acc:17075]	NA	NA	NA
B4DJ51_HUMAN	NA	NA	PDE1A_HUMAN	F5H605_HUMAN F1D8N4_HUMAN NEUM_HUMAN TFCP2_HUMAN Q14784_HUMAN MARCS_HUMAN CP110_HUMAN A6PVT6_HUMAN SCTR_HUMAN E9PDE0_HUMAN PDE1A_HUMAN SMAD2_HUMAN CALM_HUMAN ANDR_HUMAN A0JP07_HUMAN 1433Z_HUMAN SOX9_HUMAN KCNQ3_HUMAN PTH2R_HUMAN NEUG_HUMAN SL9A1_HUMAN RALB_HUMAN KCNN4_HUMAN GRB7_HUMAN PPE1_HUMAN EF1D_HUMAN PPE2_HUMAN SCN5A_HUMAN THOP1_HUMAN PACR_HUMAN KCNH1_HUMAN VIPR1_HUMAN H2AX_HUMAN Q59H88_HUM…	B4DJ51_HUMAN	ENSG00000160014	CALM3	calmodulin 3 (phosphorylase kinase, delta) [Source:HGNC Symbol;Acc:1449]	NA	hsa04020:Calcium signaling pathway,hsa04070:Phosphatidylinositol signaling system,hsa04114:Oocyte meiosis,hsa04270:Vascular smooth muscle contraction,hsa04720:Long-term potentiation,hsa04722:Neurotrophin signaling pathway,hsa04740:Olfactory transduction,hsa04910:Insulin signaling pathway,hsa04912:GnRH signaling pathway,hsa04916:Melanogenesis,hsa05010:Alzheimer's disease,hsa05214:Glioma,	NA
B4DJT4_HUMAN	NA	NA	FOXO1_HUMAN	MYC_HUMAN Q2TB39_HUMAN B4DU40_HUMAN ATOH1_HUMAN FOXO1_HUMAN ORNT1_HUMAN	B4DJT4_HUMAN	ENSG00000145604	SKP2	S-phase kinase-associated protein 2, E3 ubiquitin protein ligase [Source:HGNC Symbol;Acc:10901]	NA	NA	NA
B4DKY2_HUMAN	NA	NA	CTNB1_HUMAN JAK2_HUMAN GRB2_HUMAN	CTNB1_HUMAN Q6LBS5_HUMAN Q59HG2_HUMAN A8K5X9_HUMAN ERBB2_HUMAN Q68DB7_HUMAN TEX10_HUMAN IFT20_HUMAN E1P5M0_HUMAN B1A4H9_HUMAN JAK2_HUMAN CADH2_HUMAN Q5VU72_HUMAN NMDE2_HUMAN ZFP2_HUMAN TEC_HUMAN PSG11_HUMAN B3KWD7_HUMAN WASP_HUMAN PPIP1_HUMAN PDK1_HUMAN Q59GM6_HUMAN GLHA_HUMAN B3KXJ4_HUMAN THAP2_HUMAN PIN1_HUMAN GRB2_HUMAN	B4DKY2_HUMAN	ENSG00000127947	PTPN12	protein tyrosine phosphatase, non-receptor type 12 [Source:HGNC Symbol;Acc:9645]	NA	NA	NA
B4DLN5_HUMAN	NA	NA	EGFR_HUMAN	EGFR_HUMAN	B4DLN5_HUMAN	ENSG00000178188	SH2B1	SH2B adaptor protein 1 [Source:HGNC Symbol;Acc:30417]	NA	NA	NA
B4DMP2_HUMAN	NA	NA	MK14_HUMAN	MK14_HUMAN	B4DMP2_HUMAN	ENSG00000163374	YY1AP1	YY1 associated protein 1 [Source:HGNC Symbol;Acc:30935]	NA	NA	NA
B4DN86_HUMAN	NA	NA	KAP0_HUMAN	Q9BUB1_HUMAN AMY1_HUMAN KAP0_HUMAN ATR_HUMAN	B4DN86_HUMAN	ENSG00000121057	AKAP1	A kinase (PRKA) anchor protein 1 [Source:HGNC Symbol;Acc:367]	NA	NA	NA
B4DP69_HUMAN	NA	NA	CRK_HUMAN	NCK1_HUMAN CRK_HUMAN A2A284_HUMAN	B4DP69_HUMAN	ENSG00000162627	SNX7	sorting nexin 7 [Source:HGNC Symbol;Acc:14971]	NA	NA	NA
B4DQP3_HUMAN	NA	NA	TRAF6_HUMAN	TRAF6_HUMAN ATM_HUMAN ATR_HUMAN	B4DQP3_HUMAN	ENSG00000132780	NASP	nuclear autoantigenic sperm protein (histone-binding) [Source:HGNC Symbol;Acc:7644]	NA	NA	NA
B4DS53_HUMAN	NA	NA	JUN_HUMAN	TF2B_HUMAN DBP_HUMAN Q4LE28_HUMAN JUN_HUMAN ATM_HUMAN ODB2_HUMAN B4E3B3_HUMAN PIR_HUMAN ATR_HUMAN	B4DS53_HUMAN	ENSG00000162599	NFIA	nuclear factor I/A [Source:HGNC Symbol;Acc:7784]	NA	NA	NA
B4DT13_HUMAN	NA	NA	TRAF6_HUMAN	TRAF6_HUMAN IKKE_HUMAN RFIP1_HUMAN PSN2_HUMAN DTBP1_HUMAN RRMJ1_HUMAN RFIP3_HUMAN	B4DT13_HUMAN	ENSG00000103769	RAB11A	RAB11A, member RAS oncogene family [Source:HGNC Symbol;Acc:9760]	NA	NA	NA
B4DU40_HUMAN	NA	NA	MK14_HUMAN	RS27A_HUMAN B4DJT4_HUMAN Q1HBJ4_HUMAN MK14_HUMAN	B4DU40_HUMAN	ENSG00000120129	DUSP1	dual specificity phosphatase 1 [Source:HGNC Symbol;Acc:3064]	NA	hsa04010:MAPK signaling pathway,	NA
B4DX48_HUMAN	NA	NA	GRB2_HUMAN	NCK1_HUMAN B3KT19_HUMAN GRB2_HUMAN	B4DX48_HUMAN	ENSG00000103546	SLC6A2	solute carrier family 6 (neurotransmitter transporter, noradrenalin), member 2 [Source:HGNC Symbol;Acc:11048]	NA	NA	NA
B4DXS2_HUMAN	NA	NA	MTOR_HUMAN	MTOR_HUMAN ATM_HUMAN KAT5_HUMAN	B4DXS2_HUMAN	ENSG00000100726	TELO2	TEL2, telomere maintenance 2, homolog (S. cerevisiae) [Source:HGNC Symbol;Acc:29099]	NA	NA	NA
B4DZ09_HUMAN	NA	NA	KGP1_HUMAN 1433B_HUMAN	PP1B_HUMAN SLK_HUMAN KGP1_HUMAN 1433B_HUMAN M3K3_HUMAN ATM_HUMAN Q8N236_HUMAN RIPK3_HUMAN DAPK3_HUMAN PTPRJ_HUMAN	B4DZ09_HUMAN	ENSG00000058272	PPP1R12A	protein phosphatase 1, regulatory subunit 12A [Source:HGNC Symbol;Acc:7618]	NA	hsa04270:Vascular smooth muscle contraction,hsa04510:Focal adhesion,hsa04720:Long-term potentiation,hsa04810:Regulation of actin cytoskeleton,	NA
B4E0X6_HUMAN	NA	NA	TRAF6_HUMAN	K1C15_HUMAN MCM6_HUMAN IKKE_HUMAN CACO2_HUMAN KCD17_HUMAN CK049_HUMAN RRMJ1_HUMAN CCNH_HUMAN 1B07_HUMAN CC85B_HUMAN A9UGY9_HUMAN LEU1_HUMAN RA54B_HUMAN DHB14_HUMAN PSB10_HUMAN COIL_HUMAN Q1W6H1_HUMAN NECA2_HUMAN PSB2_HUMAN PAK2_HUMAN VIME_HUMAN TRAF6_HUMAN PSA2_HUMAN UBX2B_HUMAN Q1WWM3_HUMAN NMI_HUMAN GBRL2_HUMAN T22D4_HUMAN MTUS2_HUMAN E9PAV2_HUMAN NAA10_HUMAN PSA7_HUMAN LDOC1_HUMAN ARP6_HUMAN P…	B4E0X6_HUMAN	ENSG00000129084	PSMA1	proteasome (prosome, macropain) subunit, alpha type, 1 [Source:HGNC Symbol;Acc:9530]	NA	hsa03050:Proteasome,	REACT_11045:Signaling by Wnt,REACT_13635:Regulation of activated PAK-2p34 by proteasome mediated degradation,REACT_13:Metabolism of amino acids,REACT_152:Cell Cycle, Mitotic,REACT_1538:Cell Cycle Checkpoints,REACT_383:DNA Replication,REACT_578:Apoptosis,REACT_6185:HIV Infection,REACT_6850:Cdc20:Phospho-APC/C mediated degradation of Cyclin A,REACT_9035:APC/C:Cdh1-mediated degradation of Skp2,
B4E170_HUMAN	NA	NA	FOXO1_HUMAN	ATG3_HUMAN A9UGY9_HUMAN MLP3A_HUMAN GBRL1_HUMAN Q6IAW1_HUMAN MLP3B_HUMAN GBRL2_HUMAN FOXO1_HUMAN	B4E170_HUMAN	ENSG00000197548	ATG7	autophagy related 7 [Source:HGNC Symbol;Acc:16935]	NA	hsa04140:Regulation of autophagy,	NA
B4E182_HUMAN	NA	NA	BAX_HUMAN	BAK_HUMAN UVRAG_HUMAN ADA15_HUMAN BAX_HUMAN	B4E182_HUMAN	ENSG00000097033	SH3GLB1	SH3-domain GRB2-like endophilin B1 [Source:HGNC Symbol;Acc:10833]	NA	NA	NA
B4E1A3_HUMAN	NA	NA	CASP3_HUMAN SP3_HUMAN	B0LPE5_HUMAN BIRC2_HUMAN Q1HBJ4_HUMAN BIRC5_HUMAN CASP3_HUMAN BIRC7_HUMAN Q59FK4_HUMAN BIRC6_HUMAN BIRC3_HUMAN APAF_HUMAN B2R9R2_HUMAN E9PEM7_HUMAN	B4E1A3_HUMAN	ENSG00000132906	CASP9	Caspase-9	NA	NA	NA
B4E1C1_HUMAN	NA	NA	TF7L2_HUMAN	TGFB1_HUMAN P53_HUMAN E5KQF6_HUMAN SUMO1_HUMAN GTR4_HUMAN CENPC_HUMAN ANDR_HUMAN MX1_HUMAN E9PH57_HUMAN HDAC3_HUMAN PML_HUMAN HABP4_HUMAN TGFB3_HUMAN M3K5_HUMAN Q5VU21_HUMAN P63_HUMAN UBC9_HUMAN AXIN1_HUMAN TF7L2_HUMAN HDAC2_HUMAN ATRX_HUMAN CBP_HUMAN FANCA_HUMAN ETS1_HUMAN SMAD4_HUMAN TNR6_HUMAN PAX5_HUMAN HDAC1_HUMAN P73_HUMAN HSF1_HUMAN F1D8R5_HUMAN MCRS1_HUMAN TS101_HUMAN PLAL1_HUMAN MYH11_HU…	B4E1C1_HUMAN	ENSG00000206206	DAXX	death-domain associated protein [Source:HGNC Symbol;Acc:2681]	NA	hsa04010:MAPK signaling pathway,hsa05014:Amyotrophic lateral sclerosis (ALS)	NA
B4E2G0_HUMAN	NA	NA	GRB2_HUMAN LYN_HUMAN JAK2_HUMAN	GRB2_HUMAN U119A_HUMAN LYN_HUMAN Q8N1K8_HUMAN Q6NSJ8_HUMAN JAK1_HUMAN JAK2_HUMAN IL5_HUMAN	B4E2G0_HUMAN	ENSG00000091181	IL5RA	interleukin 5 receptor, alpha [Source:HGNC Symbol;Acc:6017]	NA	NA	NA
B4E3C3_HUMAN	NA	NA	FOXO3_HUMAN TRAF6_HUMAN	IGS21_HUMAN LFG4_HUMAN FOXO3_HUMAN TRAF6_HUMAN B4DLW2_HUMAN Q9NUA2_HUMAN SSA27_HUMAN MRE11_HUMAN TNR14_HUMAN ILF3_HUMAN LRIF1_HUMAN RRMJ1_HUMAN	B4E3C3_HUMAN	ENSG00000126457	PRMT1	protein arginine methyltransferase 1 [Source:HGNC Symbol;Acc:5187]	NA	NA	NA
B4E3I5_HUMAN	NA	NA	JUN_HUMAN	JUN_HUMAN Z512B_HUMAN	B4E3I5_HUMAN	ENSG00000084234	APLP2	amyloid beta (A4) precursor-like protein 2 [Source:HGNC Symbol;Acc:598]	NA	NA	NA
B4E3T6_HUMAN	NA	NA	ITB1_HUMAN EGFR_HUMAN	ITB5_HUMAN ITB1_HUMAN DVL1_HUMAN ITB3_HUMAN B3KX62_HUMAN ITB7_HUMAN CC85B_HUMAN US6NL_HUMAN EGFR_HUMAN ITB2_HUMAN AIMP2_HUMAN	B4E3T6_HUMAN	ENSG00000151491	EPS8	epidermal growth factor receptor pathway substrate 8 [Source:HGNC Symbol;Acc:3420]	NA	NA	NA
B4E3V4_HUMAN	NA	NA	IEX1_HUMAN	PRG2_HUMAN HMX3_HUMAN VANG1_HUMAN MAGD1_HUMAN SMN_HUMAN PPT1_HUMAN PELP1_HUMAN LPPR3_HUMAN PP4C_HUMAN CATH_HUMAN PI3R4_HUMAN Q4G177_HUMAN WRP73_HUMAN B3KRL7_HUMAN CIAO1_HUMAN IL25_HUMAN ATR_HUMAN IEX1_HUMAN	B4E3V4_HUMAN	ENSG00000096155	BAT3	BCL2-associated athanogene 6 [Source:HGNC Symbol;Acc:13919]	NA	NA	NA
B5B0C1_HUMAN	NA	NA	GRB2_HUMAN	NCK1_HUMAN GRB2_HUMAN FYN_HUMAN ABL1_HUMAN	B5B0C1_HUMAN	ENSG00000135973	GPR45	G protein-coupled receptor 45 [Source:HGNC Symbol;Acc:4503]	NA	NA	NA
B5B2P3_HUMAN	NA	NA	KPCZ_HUMAN	FOXP1_HUMAN MED31_HUMAN VIME_HUMAN PP2BA_HUMAN FOXP3_HUMAN KPCZ_HUMAN CANB1_HUMAN PP2BB_HUMAN NF2IP_HUMAN Q6PJ06_HUMAN RIPK2_HUMAN	B5B2P3_HUMAN	ENSG00000101096	NFATC2	nuclear factor of activated T-cells, cytoplasmic, calcineurin-dependent 2 [Source:HGNC Symbol;Acc:7776]	NA	hsa04010:MAPK signaling pathway,hsa04310:Wnt signaling pathway,hsa04360:Axon guidance,hsa04370:VEGF signaling pathway,hsa04650:Natural killer cell mediated cytotoxicity,hsa04660:T cell receptor signaling pathway,hsa04662:B cell receptor signaling pathway,	NA
B6ZGU0_HUMAN	NA	NA	PPARG_HUMAN	ZN232_HUMAN E5KQF6_HUMAN HXC13_HUMAN IRF9_HUMAN ELAV2_HUMAN DHX30_HUMAN PPARG_HUMAN SNPC1_HUMAN DEDD2_HUMAN RPC4_HUMAN RFOX2_HUMAN CDK9_HUMAN VDR_HUMAN	B6ZGU0_HUMAN	ENSG00000031544	NR2E3	nuclear receptor subfamily 2, group E, member 3 [Source:HGNC Symbol;Acc:7974]	NA	NA	NA
B7WPI0_HUMAN	NA	NA	GRB2_HUMAN	KSYK_HUMAN SLK_HUMAN ZAP70_HUMAN A2A284_HUMAN GAB2_HUMAN ITK_HUMAN M4K1_HUMAN Q8TAW8_HUMAN PTPRJ_HUMAN SHB_HUMAN A8K3M3_HUMAN GRB2_HUMAN	B7WPI0_HUMAN	ENSG00000213658	LAT	linker for activation of T cells [Source:HGNC Symbol;Acc:18874]	NA	hsa04650:Natural killer cell mediated cytotoxicity,hsa04660:T cell receptor signaling pathway,hsa04664:Fc epsilon RI signaling pathway,hsa04666:Fc gamma R-mediated phagocytosis	NA
B7Z1Q3_HUMAN	NA	NA	ARRB2_HUMAN CDC42_HUMAN JUN_HUMAN MP2K4_HUMAN	ARRB2_HUMAN CDC42_HUMAN ARRC_HUMAN BOP1_HUMAN JUN_HUMAN PESC_HUMAN SRBP2_HUMAN RL7L_HUMAN Q8IYQ9_HUMAN DVL1_HUMAN MT1A_HUMAN MP2K4_HUMAN DDX27_HUMAN AP3B1_HUMAN NOLC1_HUMAN ZRAB2_HUMAN CCL14_HUMAN Q6IBK2_HUMAN CSK21_HUMAN	B7Z1Q3_HUMAN	ENSG00000137486	ARRB1	arrestin, beta 1 [Source:HGNC Symbol;Acc:711]	NA	NA	NA
B7Z240_HUMAN	NA	NA	EGFR_HUMAN GRB2_HUMAN	NCK1_HUMAN STON2_HUMAN SLK_HUMAN Q59FK4_HUMAN UBQL1_HUMAN EGFR_HUMAN B3KUL1_HUMAN ATM_HUMAN LAPM5_HUMAN NUMB_HUMAN RNF11_HUMAN AP2A1_HUMAN EPN1_HUMAN MTP_HUMAN GRB2_HUMAN	B7Z240_HUMAN	ENSG00000085832	EPS15	epidermal growth factor receptor pathway substrate 15 [Source:HGNC Symbol;Acc:3419]	NA	hsa04144:Endocytosis,	NA
B7Z2B6_HUMAN	NA	NA	KC1A_HUMAN	KC1A_HUMAN BUB1B_HUMAN	B7Z2B6_HUMAN	ENSG00000134982	APC	adenomatous polyposis coli [Source:HGNC Symbol;Acc:583]	NA	NA	NA
B7Z2Q9_HUMAN	NA	NA	GRB2_HUMAN	NCK1_HUMAN SLK_HUMAN Q59FK4_HUMAN LRRK1_HUMAN MTP_HUMAN GRB2_HUMAN	B7Z2Q9_HUMAN	ENSG00000079841	RIMS1	regulating synaptic membrane exocytosis 1 [Source:HGNC Symbol;Acc:17282]	NA	NA	NA
B7Z3D6_HUMAN	NA	NA	BAD_HUMAN	Q0IJ49_HUMAN PK3C3_HUMAN ERBB2_HUMAN A6NIZ0_HUMAN PTC1_HUMAN TOPK_HUMAN RB_HUMAN CK5P3_HUMAN RIR2_HUMAN KAT5_HUMAN B2RE34_HUMAN MPIP1_HUMAN BIRC5_HUMAN BRCA1_HUMAN FANCG_HUMAN Q1HBJ4_HUMAN CDKN3_HUMAN Q5TF47_HUMAN RFA2_HUMAN B3KVE1_HUMAN CSK2B_HUMAN BAD_HUMAN MCM3_HUMAN CCNB1_HUMAN CSK21_HUMAN ESPL1_HUMAN TP53B_HUMAN EF2K_HUMAN	B7Z3D6_HUMAN	ENSG00000170312	CDK1	cyclin-dependent kinase 1 [Source:HGNC Symbol;Acc:1722]	NA	hsa04110:Cell cycle,hsa04114:Oocyte meiosis,hsa04115:p53 signaling pathway,hsa04540:Gap junction,hsa04914:Progesterone-mediated oocyte maturation,	REACT_152:Cell Cycle, Mitotic,REACT_1538:Cell Cycle Checkpoints,REACT_6850:Cdc20:Phospho-APC/C mediated degradation of Cyclin A,
B7Z563_HUMAN	NA	NA	TRAF6_HUMAN	TRAF6_HUMAN PSMD5_HUMAN	B7Z563_HUMAN	ENSG00000130299	GTPBP3	GTP binding protein 3 (mitochondrial) [Source:HGNC Symbol;Acc:14880]	NA	NA	NA
B7Z6C4_HUMAN	NA	NA	ARAF_HUMAN	ARAF_HUMAN A7E2E0_HUMAN ZHX2_HUMAN	B7Z6C4_HUMAN	ENSG00000133818	RRAS2	related RAS viral (r-ras) oncogene homolog 2 [Source:HGNC Symbol;Acc:17271]	NA	NA	NA
B7Z773_HUMAN	NA	NA	MK14_HUMAN MP2K6_HUMAN	ASH1L_HUMAN STALP_HUMAN MK14_HUMAN NED4L_HUMAN MP2K3_HUMAN Q7Z6C1_HUMAN PARD3_HUMAN KDM2A_HUMAN C8CBA8_HUMAN E9PRV2_HUMAN PIAS1_HUMAN LAP2_HUMAN Q5T7S2_HUMAN AXIN1_HUMAN MYOD1_HUMAN UCHL5_HUMAN RN111_HUMAN MP2K6_HUMAN DVL1_HUMAN SOX13_HUMAN SOX7_HUMAN SMUF1_HUMAN HEYL_HUMAN TTF1_HUMAN TTF2_HUMAN M3K7_HUMAN ZBT11_HUMAN Q5QP37_HUMAN MKL2_HUMAN SOX5_HUMAN Q96DE7_HUMAN ZN107_HUMAN CSN5_HUMAN PIAS4_HU…	B7Z773_HUMAN	ENSG00000101665	SMAD7	SMAD family member 7 [Source:HGNC Symbol;Acc:6773]	NA	NA	NA
B7Z940_HUMAN	NA	NA	HDAC7_HUMAN	D8L7E9_HUMAN 1433Z_HUMAN BCL6_HUMAN 1433E_HUMAN HDAC3_HUMAN HDAC7_HUMAN HDAC5_HUMAN ETV6_HUMAN Q86YH7_HUMAN	B7Z940_HUMAN	ENSG00000048052	HDAC9	histone deacetylase 9 [Source:HGNC Symbol;Acc:14065]	NA	NA	NA
B7ZLV7_HUMAN	NA	NA	PAK1_HUMAN	PAK1_HUMAN	B7ZLV7_HUMAN	ENSG00000197603	C5ORF42	chromosome 5 open reading frame 42 [Source:HGNC Symbol;Acc:25801]	NA	NA	NA
B7ZLX0_HUMAN	NA	NA	ITB1_HUMAN	ITB1_HUMAN ITB3_HUMAN B1ALJ0_HUMAN	B7ZLX0_HUMAN	ENSG00000138448	ITGAV	integrin, alpha V [Source:HGNC Symbol;Acc:6150]	NA	NA	NA
B9A6J3_HUMAN	NA	NA	EGFR_HUMAN	CHD3_HUMAN CAH12_HUMAN PTN_HUMAN RS25_HUMAN CELR3_HUMAN EGFR_HUMAN PNO1_HUMAN EM55_HUMAN FETA_HUMAN F4ZW62_HUMAN RXRB_HUMAN RGMA_HUMAN FBP1L_HUMAN KHDR3_HUMAN GDPD2_HUMAN	B9A6J3_HUMAN	ENSG00000141258	SGSM2	small G protein signaling modulator 2 [Source:HGNC Symbol;Acc:29026]	NA	NA	NA
B9A6K1_HUMAN	NA	NA	AP2M1_HUMAN	ATX1_HUMAN AP2M1_HUMAN GBRL2_HUMAN	B9A6K1_HUMAN	ENSG00000131374	TBC1D5	TBC1 domain family, member 5 [Source:HGNC Symbol;Acc:19166]	NA	NA	NA
BACH1_HUMAN	NA	NA	ATF2_HUMAN CREM_HUMAN	ATF2_HUMAN CREB5_HUMAN APC5_HUMAN MAF_HUMAN MAFB_HUMAN BRCA1_HUMAN A4D214_HUMAN HMMR_HUMAN MAFG_HUMAN ATF1_HUMAN NF2L2_HUMAN ATF7_HUMAN PATZ1_HUMAN HOIL1_HUMAN CREM_HUMAN	BACH1_HUMAN	ENSG00000156273	BACH1	BTB and CNC homology 1, basic leucine zipper transcription factor 1 [Source:HGNC Symbol;Acc:935]	GO:0043167_ion binding,GO:0003677_DNA binding,GO:0001071_nucleic acid binding transcription factor activity	NA	NA
BACH2_HUMAN	NA	NA	JUN_HUMAN	CREB5_HUMAN JUN_HUMAN C9JFD3_HUMAN ATF7_HUMAN PATZ1_HUMAN MAFB_HUMAN A4D214_HUMAN MAFG_HUMAN	BACH2_HUMAN	ENSG00000112182	BACH2	BTB and CNC homology 1, basic leucine zipper transcription factor 2 [Source:HGNC Symbol;Acc:14078]	GO:0003677_DNA binding,GO:0001071_nucleic acid binding transcription factor activity	NA	NA
BAG1_HUMAN	NA	NA	HBEGF_HUMAN BCL2_HUMAN B2CL1_HUMAN ARRB1_HUMAN RAF1_HUMAN	TRI23_HUMAN HBEGF_HUMAN RARA_HUMAN PSMD2_HUMAN ANDR_HUMAN TRI27_HUMAN SIAH1_HUMAN RB_HUMAN ESR1_HUMAN BCL2_HUMAN HSP71_HUMAN PYGL_HUMAN F10A1_HUMAN CHIP_HUMAN B2CL1_HUMAN PR15A_HUMAN PGFRB_HUMAN ARRB1_HUMAN HSP7C_HUMAN RAF1_HUMAN HSP74_HUMAN TAU_HUMAN PSMD1_HUMAN MET_HUMAN C9JHD5_HUMAN GCR_HUMAN	BAG1_HUMAN	ENSG00000107262	BAG1	BCL2-associated athanogene [Source:HGNC Symbol;Acc:937]	GO:0004871_signal transducer activity	NA	NA
BAG2_HUMAN	NA	NA	M3K14_HUMAN TF65_HUMAN MAPK2_HUMAN RAF1_HUMAN	M3K14_HUMAN B4DIR9_HUMAN TF65_HUMAN TNR1B_HUMAN PRS6B_HUMAN TNR1A_HUMAN M3K3_HUMAN NFKB2_HUMAN A8K1F4_HUMAN HSP71_HUMAN CHIP_HUMAN MAPK2_HUMAN TRAF1_HUMAN HSP7C_HUMAN M3K1_HUMAN TRAF2_HUMAN	BAG2_HUMAN	ENSG00000112208	BAG2	BCL2-associated athanogene 2 [Source:HGNC Symbol;Acc:938]	NA	NA	NA
BAG3_HUMAN	NA	NA	BCL2_HUMAN PLCG1_HUMAN	Q8WU02_HUMAN SQSTM_HUMAN F5GWT4_HUMAN MAGD1_HUMAN PDE9A_HUMAN WNK1_HUMAN DAZP2_HUMAN F8VU62_HUMAN SODC_HUMAN BCL2_HUMAN HSP71_HUMAN F1892_HUMAN DVL2_HUMAN HSPB8_HUMAN PLCG1_HUMAN HSP7C_HUMAN SF3B4_HUMAN C9JP84_HUMAN ARRD3_HUMAN UBC9_HUMAN LITAF_HUMAN	BAG3_HUMAN	ENSG00000151929	BAG3	BCL2-associated athanogene 3 [Source:HGNC Symbol;Acc:939]	NA	NA	NA
BAG6_HUMAN	NA	NA	IL8_HUMAN CLUS_HUMAN IEX1_HUMAN	XRN1_HUMAN EP300_HUMAN ACV1B_HUMAN RCN2_HUMAN CDK16_HUMAN ANXA7_HUMAN PRG2_HUMAN IQCG_HUMAN NBL1_HUMAN SETB1_HUMAN Q96GA5_HUMAN UBQL4_HUMAN REG1B_HUMAN FKBP2_HUMAN CDN1A_HUMAN EDN1_HUMAN PTN_HUMAN GLRA2_HUMAN TDGF1_HUMAN NDUA6_HUMAN CATB_HUMAN F173A_HUMAN SMN_HUMAN ELP1_HUMAN C1QR1_HUMAN DERM_HUMAN RPB11_HUMAN LPP2_HUMAN IL8_HUMAN IBP5_HUMAN CDK4_HUMAN TKN1_HUMAN RAB8A_HUMAN CATE_HUMAN Q9H5C8_HUM…	BAG6_HUMAN	ENSG00000234651	BAG6	BCL2-associated athanogene 6 [Source:HGNC Symbol;Acc:13919]	GO:0032182_small conjugating protein binding	NA	NA
BAHD1_HUMAN	NA	NA	KAP0_HUMAN	DVL3_HUMAN LZTS2_HUMAN KR107_HUMAN GOGA2_HUMAN MEG10_HUMAN DVL2_HUMAN KR103_HUMAN TRAF4_HUMAN CACO2_HUMAN AES_HUMAN KHDR3_HUMAN KAP0_HUMAN BEGIN_HUMAN MDFI_HUMAN Q9UG07_HUMAN TRAF2_HUMAN KR101_HUMAN KR412_HUMAN K1C40_HUMAN	BAHD1_HUMAN	ENSG00000140320	BAHD1	bromo adjacent homology domain containing 1 [Source:HGNC Symbol;Acc:29153]	GO:0003677_DNA binding	NA	NA
BAIP2_HUMAN	NA	NA	CDC42_HUMAN PAK1_HUMAN RAC1_HUMAN	WASF1_HUMAN ERG28_HUMAN ENAH_HUMAN CDC42_HUMAN PAK1_HUMAN CS025_HUMAN SHAN1_HUMAN 1433Z_HUMAN EPS8_HUMAN WASF2_HUMAN 1433G_HUMAN Q6FII3_HUMAN ATN1_HUMAN MDM2_HUMAN LIN7A_HUMAN RTN4_HUMAN BAI1_HUMAN WASL_HUMAN RAC1_HUMAN PRR13_HUMAN DIAP1_HUMAN SPN90_HUMAN ESPN_HUMAN LIN7C_HUMAN SF3B4_HUMAN LIN7B_HUMAN ASPP2_HUMAN PBX2_HUMAN	BAIP2_HUMAN	ENSG00000175866	BAIAP2	BAI1-associated protein 2 [Source:HGNC Symbol;Acc:947]	GO:0030674_protein binding, bridging,GO:0008092_cytoskeletal protein binding	hsa04520:Adherens junction,hsa04810:Regulation of actin cytoskeleton,	REACT_14797:Signaling by GPCR,
BAK_HUMAN	NA	NA	MCL1_HUMAN B2CL1_HUMAN BAX_HUMAN	VDAC2_HUMAN Q5TE63_HUMAN Q5T6G6_HUMAN MYCB2_HUMAN P53_HUMAN BECN1_HUMAN MCL1_HUMAN B2ZP79_HUMAN A8ASI8_HUMAN B2L10_HUMAN MFN2_HUMAN ERN1_HUMAN SRRM2_HUMAN K1H1_HUMAN E9PF41_HUMAN B2CL1_HUMAN MFN1_HUMAN BAX_HUMAN FBRL_HUMAN DHB4_HUMAN B2LA1_HUMAN B2CL2_HUMAN B3KTS5_HUMAN GDIR1_HUMAN ERBB4_HUMAN B2L11_HUMAN C9JHD5_HUMAN BID_HUMAN B4E182_HUMAN DREB_HUMAN Q9H2G0_HUMAN	BAK_HUMAN	ENSG00000030110	BAK1	BCL2-antagonist/killer 1 [Source:HGNC Symbol;Acc:949]	GO:0043167_ion binding	NA	REACT_578:Apoptosis,
BANK1_HUMAN	NA	NA	LYN_HUMAN	ITPR2_HUMAN LYN_HUMAN	BANK1_HUMAN	ENSG00000153064	BANK1	B-cell scaffold protein with ankyrin repeats 1 [Source:HGNC Symbol;Acc:18233]	NA	NA	NA
BANP_HUMAN	NA	NA	KPCL_HUMAN MP2K1_HUMAN	ZN488_HUMAN MAX_HUMAN P53_HUMAN PPL13_HUMAN PCLI1_HUMAN PF21A_HUMAN FA71C_HUMAN SP2_HUMAN LMO3_HUMAN NRIP2_HUMAN FOXR1_HUMAN TENX_HUMAN RAB3I_HUMAN PRP39_HUMAN PDIP3_HUMAN DNJA4_HUMAN FHL2_HUMAN ADA15_HUMAN TRAF4_HUMAN BAG5_HUMAN F90A1_HUMAN F120C_HUMAN PML_HUMAN CEP76_HUMAN LSM2_HUMAN PPIC_HUMAN HEM0_HUMAN KPCL_HUMAN PSMD9_HUMAN CF165_HUMAN RPAB5_HUMAN ISCU_HUMAN BTG3_HUMAN PPIB_HUMAN RSMB_HUMAN…	BANP_HUMAN	ENSG00000172530	BANP	BTG3 associated nuclear protein [Source:HGNC Symbol;Acc:13450]	GO:0003677_DNA binding	NA	NA
BAP31_HUMAN	NA	NA	B2CL1_HUMAN BCL2_HUMAN CASP3_HUMAN SP3_HUMAN SP1_HUMAN	HACD2_HUMAN Q5TE63_HUMAN CFTR_HUMAN Q9UEU6_HUMAN CASP8_HUMAN 1433Z_HUMAN VAMP2_HUMAN IKKE_HUMAN PKD2_HUMAN A2AP_HUMAN 1B07_HUMAN GRIN2_HUMAN B2CL1_HUMAN CALX_HUMAN KLK10_HUMAN VAMP1_HUMAN MOES_HUMAN A4_HUMAN TCAM2_HUMAN BCL2_HUMAN 1A68_HUMAN SC61B_HUMAN CASP3_HUMAN VAMP3_HUMAN ITAM_HUMAN PLP2_HUMAN TRAM1_HUMAN CASP1_HUMAN FIS1_HUMAN	BAP31_HUMAN	ENSG00000185825	BCAP31	B-cell receptor-associated protein 31 [Source:HGNC Symbol;Acc:16695]	NA	NA	REACT_578:Apoptosis,
BARX1_HUMAN	NA	NA	KS6A3_HUMAN	HXD9_HUMAN MK06_HUMAN CP17A_HUMAN KS6A3_HUMAN	BARX1_HUMAN	ENSG00000131668	BARX1	BARX homeobox 1 [Source:HGNC Symbol;Acc:955]	GO:0003677_DNA binding,GO:0001071_nucleic acid binding transcription factor activity	NA	NA
BASI_HUMAN	NA	NA	ITB1_HUMAN	ATX10_HUMAN ITA3_HUMAN RFXK_HUMAN GTR4_HUMAN PDLI7_HUMAN RANB3_HUMAN ITB1_HUMAN ITA6_HUMAN HGS_HUMAN UBE2A_HUMAN PPIA_HUMAN CAV1_HUMAN PPIL2_HUMAN	BASI_HUMAN	ENSG00000172270	BSG	basigin (Ok blood group) [Source:HGNC Symbol;Acc:1116]	GO:0022857_transmembrane transporter activity	NA	REACT_1046:Pyruvate metabolism and TCA cycle,REACT_13552:Integrin cell surface interactions,REACT_474:Metabolism of carbohydrates,REACT_604:Hemostasis,REACT_6900:Signaling in Immune system,
BATF_HUMAN	NA	NA	ATF2_HUMAN FOS_HUMAN JUN_HUMAN	CEBPD_HUMAN ATF2_HUMAN FOS_HUMAN DBP_HUMAN DDIT3_HUMAN TEF_HUMAN CREB5_HUMAN JUN_HUMAN CEBPG_HUMAN HLF_HUMAN NFIL3_HUMAN CEBPB_HUMAN IRF4_HUMAN GOPC_HUMAN JUNB_HUMAN ATF5_HUMAN CEBPE_HUMAN BATF3_HUMAN CEBPA_HUMAN JUND_HUMAN ATF4_HUMAN IN35_HUMAN SNPC5_HUMAN	BATF_HUMAN	ENSG00000156127	BATF	basic leucine zipper transcription factor, ATF-like [Source:HGNC Symbol;Acc:958]	GO:0003677_DNA binding,GO:0001071_nucleic acid binding transcription factor activity	NA	NA
BATF2_HUMAN	NA	NA	TF65_HUMAN JUN_HUMAN	DEDD_HUMAN TF65_HUMAN ATX1_HUMAN Q96FF1_HUMAN 1C12_HUMAN JUN_HUMAN CB088_HUMAN KAT2A_HUMAN DAZP2_HUMAN F8VU62_HUMAN JUNB_HUMAN B4E1G3_HUMAN C9JP84_HUMAN	BATF2_HUMAN	ENSG00000168062	BATF2	basic leucine zipper transcription factor, ATF-like 2 [Source:HGNC Symbol;Acc:25163]	GO:0003677_DNA binding,GO:0001071_nucleic acid binding transcription factor activity	NA	NA
BATF3_HUMAN	NA	NA	ATF2_HUMAN JUN_HUMAN	CEBPD_HUMAN ATF2_HUMAN DBP_HUMAN DDIT3_HUMAN TEF_HUMAN CREB5_HUMAN JUN_HUMAN CEBPG_HUMAN HLF_HUMAN NFIL3_HUMAN CEBPB_HUMAN ATF3_HUMAN CR3L1_HUMAN CR3L3_HUMAN JUNB_HUMAN ATF5_HUMAN CEBPE_HUMAN CREB3_HUMAN BATF_HUMAN ATF4_HUMAN ATF7_HUMAN JUND_HUMAN CEBPA_HUMAN PRGR_HUMAN A4D214_HUMAN MAFG_HUMAN CR3L4_HUMAN	BATF3_HUMAN	ENSG00000123685	BATF3	basic leucine zipper transcription factor, ATF-like 3 [Source:HGNC Symbol;Acc:28915]	GO:0003677_DNA binding,GO:0001071_nucleic acid binding transcription factor activity,GO:0000988_protein binding transcription factor activity	NA	NA
BAZ1B_HUMAN	NA	NA	MK03_HUMAN MK14_HUMAN MK09_HUMAN	RPA2_HUMAN NR4A2_HUMAN MK03_HUMAN SMCA1_HUMAN ATM_HUMAN PHLA3_HUMAN H2AX_HUMAN Q9HBD4_HUMAN SMCA5_HUMAN MK14_HUMAN TFE2_HUMAN F1D8N6_HUMAN CDT1_HUMAN BAZ1A_HUMAN MYO1A_HUMAN MK09_HUMAN VDR_HUMAN	BAZ1B_HUMAN	ENSG00000262694	BAZ1B	bromodomain adjacent to zinc finger domain, 1B [Source:HGNC Symbol;Acc:961]	GO:0043167_ion binding,GO:0042393_histone binding,GO:0008134_transcription factor binding,GO:0016301_kinase activity	NA	NA
BAZ2A_HUMAN	NA	NA	GRB2_HUMAN	NCK1_HUMAN PCD16_HUMAN SLK_HUMAN Q59FK4_HUMAN FYN_HUMAN ATM_HUMAN HDAC1_HUMAN KAT8_HUMAN FBRL_HUMAN TTF1_HUMAN ABL1_HUMAN SMCA5_HUMAN ATR_HUMAN MTP_HUMAN GRB2_HUMAN	BAZ2A_HUMAN	ENSG00000076108	BAZ2A	bromodomain adjacent to zinc finger domain, 2A [Source:HGNC Symbol;Acc:962]	GO:0043167_ion binding,GO:0042393_histone binding,GO:0003723_RNA binding,GO:0003677_DNA binding	NA	NA
BBC3B_HUMAN	NA	NA	MCL1_HUMAN BAX_HUMAN	Q5TE63_HUMAN MCL1_HUMAN B2CL2_HUMAN C9JHD5_HUMAN BAX_HUMAN B2LA1_HUMAN	BBC3B_HUMAN	ENSG00000105327	BBC3	BCL2 binding component 3 [Source:HGNC Symbol;Acc:17868]	NA	NA	NA
BBS10_HUMAN	NA	NA	FAK1_HUMAN RGS2_HUMAN	KC1E_HUMAN JIP2_HUMAN YAED1_HUMAN SFRP3_HUMAN HDAC6_HUMAN TNF11_HUMAN NR4A1_HUMAN MK06_HUMAN M3K7_HUMAN FAK1_HUMAN RASA1_HUMAN RGS2_HUMAN	BBS10_HUMAN	ENSG00000179941	BBS10	Bardet-Biedl syndrome 10 [Source:HGNC Symbol;Acc:26291]	NA	NA	NA
BBS7_HUMAN	NA	NA	JUN_HUMAN	FHOD1_HUMAN K1C18_HUMAN JUN_HUMAN ALDOB_HUMAN ACY1_HUMAN Q63HP7_HUMAN PAX2_HUMAN FLOT1_HUMAN	BBS7_HUMAN	ENSG00000138686	BBS7	Bardet-Biedl syndrome 7 [Source:HGNC Symbol;Acc:18758]	NA	NA	NA
BCAP_HUMAN	NA	NA	GRB2_HUMAN	ITSN1_HUMAN GRB2_HUMAN	BCAP_HUMAN	ENSG00000155629	PIK3AP1	phosphoinositide-3-kinase adaptor protein 1 [Source:HGNC Symbol;Acc:30034]	NA	hsa04662:B cell receptor signaling pathway,	NA
BCCIP_HUMAN	NA	NA	CTNB1_HUMAN	CTNB1_HUMAN H2B1N_HUMAN RL23_HUMAN FA46A_HUMAN ITSN2_HUMAN Q5TF85_HUMAN MDR1_HUMAN PCNA_HUMAN CCD33_HUMAN CAPZB_HUMAN CDN1A_HUMAN AAKB1_HUMAN CSK2B_HUMAN PTN_HUMAN RAD51_HUMAN BRCA2_HUMAN H2B2E_HUMAN	BCCIP_HUMAN	ENSG00000107949	BCCIP	BRCA2 and CDKN1A interacting protein [Source:HGNC Symbol;Acc:978]	GO:0030234_enzyme regulator activity	NA	NA
BCKD_HUMAN	NA	NA	STAT3_HUMAN	A8MUW5_HUMAN A8K8L7_HUMAN TRAF4_HUMAN NAA38_HUMAN EPS8_HUMAN ODBA_HUMAN RTC1_HUMAN CB39L_HUMAN STAT3_HUMAN	BCKD_HUMAN	ENSG00000103507	BCKDK	branched chain ketoacid dehydrogenase kinase [Source:HGNC Symbol;Acc:16902]	GO:0016301_kinase activity,GO:0004871_signal transducer activity	NA	NA
BCL10_HUMAN	NA	NA	IKKA_HUMAN AKT1_HUMAN NEMO_HUMAN	CARD9_HUMAN TMG4_HUMAN MALT1_HUMAN IKKA_HUMAN BINCA_HUMAN CAR14_HUMAN S20A1_HUMAN TNR1A_HUMAN B0LPE5_HUMAN CAR10_HUMAN I15RA_HUMAN SRSF1_HUMAN NHRF1_HUMAN AKT1_HUMAN Q5SXM5_HUMAN PELI2_HUMAN RIPK2_HUMAN TLR4_HUMAN TRAF2_HUMAN CDK9_HUMAN CAR11_HUMAN TR10A_HUMAN NEMO_HUMAN M3K7_HUMAN SOCS3_HUMAN USBP1_HUMAN	BCL10_HUMAN	ENSG00000142867	BCL10	B-cell CLL/lymphoma 10 [Source:HGNC Symbol;Acc:989]	GO:0032182_small conjugating protein binding,GO:0030234_enzyme regulator activity,GO:0019899_enzyme binding,GO:0008134_transcription factor binding,GO:0000988_protein binding transcription factor activity	hsa04660:T cell receptor signaling pathway,hsa04662:B cell receptor signaling pathway,	REACT_6900:Signaling in Immune system,
BCL3_HUMAN	NA	NA	FOS_HUMAN JUN_HUMAN GSK3B_HUMAN NFKB1_HUMAN	FOS_HUMAN EP300_HUMAN TF2B_HUMAN NCOA1_HUMAN CTBP2_HUMAN JUN_HUMAN BARD1_HUMAN NFKB2_HUMAN GSK3B_HUMAN N4BP2_HUMAN CSN5_HUMAN F1D8Q5_HUMAN RXRA_HUMAN FYN_HUMAN BRCA1_HUMAN CBP_HUMAN TBP_HUMAN TF2AA_HUMAN NFKB1_HUMAN RELB_HUMAN NCOA6_HUMAN Q5VUF1_HUMAN KAT5_HUMAN PIR_HUMAN	BCL3_HUMAN	ENSG00000069399	BCL3	B-cell CLL/lymphoma 3 [Source:HGNC Symbol;Acc:998]	GO:0030674_protein binding, bridging,GO:0008134_transcription factor binding,GO:0003677_DNA binding,GO:0001071_nucleic acid binding transcription factor activity	NA	NA
BCL6_HUMAN	NA	NA	JUN_HUMAN HDAC7_HUMAN RAF1_HUMAN	EP300_HUMAN ZBT7A_HUMAN BCL6B_HUMAN ZBTB6_HUMAN SIN3A_HUMAN A8KA13_HUMAN SIAH1_HUMAN JUN_HUMAN PKCB1_HUMAN CUTC_HUMAN NCOR1_HUMAN KIFC3_HUMAN IRF4_HUMAN HDAC7_HUMAN HDAC4_HUMAN Q7Z6C1_HUMAN PML_HUMAN TRAF1_HUMAN ZBT16_HUMAN HDAC5_HUMAN JUNB_HUMAN BCOR_HUMAN SPI1_HUMAN NCOR2_HUMAN CBP_HUMAN MTG8_HUMAN Q1HBJ4_HUMAN JUND_HUMAN AES_HUMAN HDAC1_HUMAN F5H411_HUMAN LIMS3_HUMAN B7Z940_HUMAN C9JFD3_HUMAN …	BCL6_HUMAN	ENSG00000113916	BCL6	B-cell CLL/lymphoma 6 [Source:HGNC Symbol;Acc:1001]	GO:0043167_ion binding,GO:0003677_DNA binding,GO:0001071_nucleic acid binding transcription factor activity	NA	NA
BCL9_HUMAN	NA	NA	CTNB1_HUMAN	CTNB1_HUMAN Q5T170_HUMAN PYGO2_HUMAN PYGO1_HUMAN ATM_HUMAN	BCL9_HUMAN	ENSG00000116128	BCL9	B-cell CLL/lymphoma 9 [Source:HGNC Symbol;Acc:1008]	NA	NA	NA
BCL9L_HUMAN	NA	NA	CTNB1_HUMAN	CTNB1_HUMAN	BCL9L_HUMAN	ENSG00000186174	BCL9L	B-cell CLL/lymphoma 9-like [Source:HGNC Symbol;Acc:23688]	GO:0000988_protein binding transcription factor activity	NA	NA
BCLF1_HUMAN	NA	NA	BCL2_HUMAN	1433G_HUMAN CLK1_HUMAN MAN1_HUMAN Q6FI02_HUMAN CSK21_HUMAN CHD1_HUMAN BCL2_HUMAN EMD_HUMAN	BCLF1_HUMAN	ENSG00000029363	BCLAF1	BCL2-associated transcription factor 1 [Source:HGNC Symbol;Acc:16863]	GO:0003677_DNA binding	NA	NA
BCOR_HUMAN	NA	NA	SP1_HUMAN	CPNE2_HUMAN PCGF3_HUMAN AF9_HUMAN CPNE4_HUMAN BCL6_HUMAN PCGF1_HUMAN NAA10_HUMAN UBP7_HUMAN PCGF5_HUMAN SP1_HUMAN HDAC5_HUMAN	BCOR_HUMAN	ENSG00000183337	BCOR	BCL6 corepressor [Source:HGNC Symbol;Acc:20893]	GO:0019899_enzyme binding,GO:0016874_ligase activity,GO:0008134_transcription factor binding,GO:0003677_DNA binding,GO:0000988_protein binding transcription factor activity	NA	NA
BCR_HUMAN	NA	NA	CDC42_HUMAN PAXI_HUMAN IRS1_HUMAN RHOA_HUMAN PTN11_HUMAN RAC1_HUMAN GRB2_HUMAN	PK3CG_HUMAN IGS21_HUMAN CFTR_HUMAN FES_HUMAN P53_HUMAN HCK_HUMAN CDC42_HUMAN BLK_HUMAN B7Z7T6_HUMAN CLH1_HUMAN Q59FK4_HUMAN CBL_HUMAN TLN1_HUMAN PAXI_HUMAN A8K4I3_HUMAN GRB10_HUMAN A8K3M3_HUMAN COPB_HUMAN AT2B1_HUMAN TNKS2_HUMAN CRKL_HUMAN IRS1_HUMAN RGS12_HUMAN ERCC3_HUMAN M4K5_HUMAN RHOA_HUMAN GIPC1_HUMAN IL3RB_HUMAN PTN11_HUMAN AFAD_HUMAN RAC1_HUMAN 1433E_HUMAN TS101_HUMAN PTN1_HUMAN A4D0Q6_HU…	BCR_HUMAN	ENSG00000186716	BCR	breakpoint cluster region [Source:HGNC Symbol;Acc:1014]	GO:0030234_enzyme regulator activity,GO:0016301_kinase activity	hsa05200:Pathways in cancer,hsa05220:Chronic myeloid leukemia,	REACT_11044:Signaling by Rho GTPases,
BECN1_HUMAN	NA	NA	B2CL1_HUMAN TRAF6_HUMAN BCL2_HUMAN MCL1_HUMAN	PK3C3_HUMAN Q5TE63_HUMAN EXOC8_HUMAN GOPC_HUMAN DAPK1_HUMAN Q59H88_HUMAN B2CL1_HUMAN PINK1_HUMAN RALB_HUMAN VMP1_HUMAN BAKOR_HUMAN TRAF6_HUMAN BCL2_HUMAN MCL1_HUMAN GRID2_HUMAN UVRAG_HUMAN GFI1B_HUMAN TNAP3_HUMAN XPO1_HUMAN RUBIC_HUMAN AMRA1_HUMAN BAK_HUMAN C9JHD5_HUMAN	BECN1_HUMAN	ENSG00000126581	BECN1	beclin 1, autophagy related [Source:HGNC Symbol;Acc:1034]	NA	hsa04140:Regulation of autophagy,	NA
BEND5_HUMAN	NA	NA	CTNB1_HUMAN	CTNB1_HUMAN UBP20_HUMAN DDR1_HUMAN ZGPAT_HUMAN ZN417_HUMAN Q6FI14_HUMAN GFI1B_HUMAN Q5T4V2_HUMAN CNBP1_HUMAN GORS2_HUMAN UBP2_HUMAN BUD31_HUMAN F161A_HUMAN CCNH_HUMAN UBC9_HUMAN LCE1B_HUMAN UBP7_HUMAN VPS25_HUMAN EIF3D_HUMAN AAKB2_HUMAN GRAP2_HUMAN	BEND5_HUMAN	ENSG00000162373	BEND5	BEN domain containing 5 [Source:HGNC Symbol;Acc:25668]	NA	NA	NA
BEX1_HUMAN	NA	NA	GSK3B_HUMAN	MDFI_HUMAN GSK3B_HUMAN TEX11_HUMAN OMP_HUMAN	BEX1_HUMAN	ENSG00000133169	BEX1	brain expressed, X-linked 1 [Source:HGNC Symbol;Acc:1036]	NA	NA	NA
BEX2_HUMAN	NA	NA	RAF1_HUMAN KAP0_HUMAN	CACO2_HUMAN TRI42_HUMAN LZTS2_HUMAN K1H1_HUMAN ADIP_HUMAN TRAF1_HUMAN TRI27_HUMAN MKRN3_HUMAN CEP70_HUMAN CC85B_HUMAN PRD14_HUMAN NECA2_HUMAN MAGA4_HUMAN MIPO1_HUMAN TRAF2_HUMAN KRT38_HUMAN KR412_HUMAN K1C15_HUMAN KRA59_HUMAN KAP0_HUMAN KR108_HUMAN FSD2_HUMAN PNMA1_HUMAN GO45_HUMAN MAGAB_HUMAN RBTN2_HUMAN K1C40_HUMAN	BEX2_HUMAN	ENSG00000133134	BEX2	brain expressed X-linked 2 [Source:HGNC Symbol;Acc:30933]	NA	NA	NA
BEX3_HUMAN	NA	NA	RAF1_HUMAN TRAF6_HUMAN	SIVA_HUMAN TRAF4_HUMAN GOG8E_HUMAN MAT1_HUMAN TRAF1_HUMAN ASM_HUMAN DBLOH_HUMAN CC116_HUMAN CC85B_HUMAN PTN13_HUMAN MIF_HUMAN TSC1_HUMAN NECA2_HUMAN AIMP2_HUMAN TNR16_HUMAN CTBL1_HUMAN TRAF6_HUMAN FSD2_HUMAN TRAF5_HUMAN TRAF2_HUMAN 1433E_HUMAN VTA1_HUMAN MYB_HUMAN SMAD2_HUMAN EMIL1_HUMAN CYBP_HUMAN TRAF3_HUMAN NTRK3_HUMAN USBP1_HUMAN	BEX3_HUMAN	ENSG00000166681	NGFRAP1	nerve growth factor receptor (TNFRSF16) associated protein 1 [Source:HGNC Symbol;Acc:13388]	GO:0043167_ion binding,GO:0030234_enzyme regulator activity	hsa04722:Neurotrophin signaling pathway,	REACT_11061:Signalling by NGF,
BFAR_HUMAN	NA	NA	BCL2_HUMAN GRB2_HUMAN	CASP8_HUMAN UB2D3_HUMAN CASPA_HUMAN UBE2U_HUMAN UBE2W_HUMAN UBE2K_HUMAN B3KU54_HUMAN SMRD1_HUMAN BCL2_HUMAN B3KSH4_HUMAN UB2D4_HUMAN UB2D2_HUMAN UBE2N_HUMAN UB2D1_HUMAN GRB2_HUMAN	BFAR_HUMAN	ENSG00000103429	BFAR	bifunctional apoptosis regulator [Source:HGNC Symbol;Acc:17613]	GO:0043167_ion binding	NA	NA
BGAL_HUMAN	NA	NA	FOS_HUMAN	FOS_HUMAN KITH_HUMAN Q5JQI0_HUMAN GALNS_HUMAN Q5T4V2_HUMAN PLK1_HUMAN NEUR1_HUMAN CSK2B_HUMAN PPGB_HUMAN	BGAL_HUMAN	ENSG00000170266	GLB1	galactosidase, beta 1 [Source:HGNC Symbol;Acc:4298]	GO:0043167_ion binding,GO:0016798_hydrolase activity, acting on glycosyl bonds	hsa00052:Galactose metabolism,hsa00511:Other glycan degradation,hsa00531:Glycosaminoglycan degradation,hsa00600:Sphingolipid metabolism,hsa00604:Glycosphingolipid biosynthesis,hsa04142:Lysosome,	NA
BHE40_HUMAN	NA	NA	STAT3_HUMAN	SNAT_HUMAN P53_HUMAN TOLIP_HUMAN CHD3_HUMAN SETB1_HUMAN NUMBL_HUMAN BHE41_HUMAN CNRG_HUMAN MAGD1_HUMAN CCNK_HUMAN FBLN1_HUMAN STAT3_HUMAN NOC4L_HUMAN RBM23_HUMAN ZHX1_HUMAN VAC14_HUMAN E9PG89_HUMAN VIME_HUMAN TTC23_HUMAN BMAL1_HUMAN CV040_HUMAN RHOJ_HUMAN ZEP1_HUMAN CALL3_HUMAN RHBT3_HUMAN ENOA_HUMAN ECHP_HUMAN NAA50_HUMAN TOB2_HUMAN KR231_HUMAN TXN4B_HUMAN RBPMS_HUMAN DAB1_HUMAN SOX15_HUMAN AAPK…	BHE40_HUMAN	ENSG00000134107	BHLHE40	basic helix-loop-helix family, member e40 [Source:HGNC Symbol;Acc:1046]	GO:0003677_DNA binding,GO:0001071_nucleic acid binding transcription factor activity	NA	NA
BI1_HUMAN	NA	NA	TRAF6_HUMAN BCL2_HUMAN B2CL1_HUMAN	CERS2_HUMAN TRAF6_HUMAN BCL2_HUMAN VTI1A_HUMAN Q6FH21_HUMAN B2CL1_HUMAN	BI1_HUMAN	ENSG00000139644	TMBIM6	transmembrane BAX inhibitor motif containing 6 [Source:HGNC Symbol;Acc:11723]	NA	NA	NA
BICD1_HUMAN	NA	NA	STAT3_HUMAN GSK3B_HUMAN MK14_HUMAN	CPNE4_HUMAN Q8IY97_HUMAN STAT3_HUMAN DCTN1_HUMAN GSK3B_HUMAN DISC1_HUMAN MK14_HUMAN RAB6A_HUMAN AP1G1_HUMAN DCTN2_HUMAN B4DM45_HUMAN	BICD1_HUMAN	ENSG00000151746	BICD1	bicaudal D homolog 1 (Drosophila) [Source:HGNC Symbol;Acc:1049]	GO:0030674_protein binding, bridging,GO:0019899_enzyme binding,GO:0008092_cytoskeletal protein binding	NA	NA
BIG2_HUMAN	NA	NA	KAP0_HUMAN KAP2_HUMAN	BIG1_HUMAN EXOC7_HUMAN KAP0_HUMAN GBRB2_HUMAN GBRB3_HUMAN GBRB1_HUMAN KAP2_HUMAN PR40A_HUMAN	BIG2_HUMAN	ENSG00000124198	ARFGEF2	ADP-ribosylation factor guanine nucleotide-exchange factor 2 (brefeldin A-inhibited) [Source:HGNC Symbol;Acc:15853]	GO:0030234_enzyme regulator activity,GO:0008092_cytoskeletal protein binding	NA	REACT_17015:Metabolism of proteins,
BIK_HUMAN	NA	NA	MCL1_HUMAN BCL2_HUMAN B2CL1_HUMAN	MCL1_HUMAN BNC1_HUMAN CRKL_HUMAN B2CL2_HUMAN CREB3_HUMAN FATE1_HUMAN BCL2_HUMAN TANK_HUMAN COT2_HUMAN B2CL1_HUMAN Q9H1R6_HUMAN B2LA1_HUMAN SOCS3_HUMAN	BIK_HUMAN	ENSG00000100290	BIK	BCL2-interacting killer (apoptosis-inducing) [Source:HGNC Symbol;Acc:1051]	NA	NA	NA
BIN1_HUMAN	NA	NA	GRB2_HUMAN DYN1_HUMAN	ZBTB3_HUMAN DLGP4_HUMAN ITA3_HUMAN F16P1_HUMAN RFX3_HUMAN XRCC6_HUMAN CUX1_HUMAN FHL2_HUMAN Q59FK4_HUMAN SNX4_HUMAN SH3G2_HUMAN PLD1_HUMAN RIN3_HUMAN XRCC4_HUMAN SHLB1_HUMAN ITA6_HUMAN XRCC5_HUMAN P73_HUMAN RAB14_HUMAN A8KAH9_HUMAN PLD2_HUMAN GRB2_HUMAN RAP1A_HUMAN ATX2_HUMAN MYC_HUMAN REPS2_HUMAN CASP_HUMAN ABL1_HUMAN ITA1_HUMAN DYN1_HUMAN	BIN1_HUMAN	ENSG00000136717	BIN1	bridging integrator 1 [Source:HGNC Symbol;Acc:1052]	GO:0019899_enzyme binding	NA	NA
BIRC2_HUMAN	NA	NA	M3K14_HUMAN CASP3_HUMAN SP3_HUMAN RAF1_HUMAN RAF1_HUMAN NEMO_HUMAN	PPM1K_HUMAN MAGAB_HUMAN M3K14_HUMAN TRI34_HUMAN DZIP3_HUMAN RIPK1_HUMAN TNR1A_HUMAN ENPL_HUMAN GCC1_HUMAN CASP9_HUMAN RIPK4_HUMAN CBLC_HUMAN CASP3_HUMAN TRAF1_HUMAN DBLOH_HUMAN RIPK3_HUMAN PLAK_HUMAN GFAP_HUMAN FBX7_HUMAN CASP7_HUMAN RAF1_HUMAN RB6I2_HUMAN TUFT1_HUMAN BIRC7_HUMAN ERF3A_HUMAN RN181_HUMAN TRAF2_HUMAN BOLA1_HUMAN UBE2W_HUMAN NTAQ1_HUMAN UB2J1_HUMAN MAD1_HUMAN UB2D1_HUMAN EAF2_HUMAN …	BIRC2_HUMAN	ENSG00000110330	BIRC2	baculoviral IAP repeat containing 2 [Source:HGNC Symbol;Acc:590]	GO:0043167_ion binding,GO:0016874_ligase activity	hsa04120:Ubiquitin mediated proteolysis,hsa04210:Apoptosis,hsa04510:Focal adhesion,hsa04621:NOD-like receptor signaling pathway,hsa05200:Pathways in cancer,hsa05222:Small cell lung cancer,	REACT_578:Apoptosis,
BIRC3_HUMAN	NA	NA	M3K14_HUMAN CASP3_HUMAN SP3_HUMAN NEMO_HUMAN RAF1_HUMAN RAF1_HUMAN	SNX7_HUMAN SUMO1_HUMAN M3K14_HUMAN CASP8_HUMAN UB2D2_HUMAN DZIP3_HUMAN TNR3_HUMAN RIPK1_HUMAN UBE2N_HUMAN TNR1A_HUMAN UBC_HUMAN CASP9_HUMAN RIPK4_HUMAN B3KU54_HUMAN TRADD_HUMAN HTRA2_HUMAN CASP3_HUMAN B4E1A3_HUMAN NEMO_HUMAN RIPK3_HUMAN DBLOH_HUMAN FBX7_HUMAN FADD_HUMAN CYFP2_HUMAN CASP7_HUMAN TRAF1_HUMAN MAD1_HUMAN TNF14_HUMAN KRR1_HUMAN UB2D1_HUMAN RAF1_HUMAN TRAF3_HUMAN RIPK2_HUMAN TRAF2_HUMAN…	BIRC3_HUMAN	ENSG00000023445	BIRC3	baculoviral IAP repeat containing 3 [Source:HGNC Symbol;Acc:591]	GO:0043167_ion binding,GO:0016874_ligase activity	hsa04120:Ubiquitin mediated proteolysis,hsa04210:Apoptosis,hsa04510:Focal adhesion,hsa04621:NOD-like receptor signaling pathway,hsa05200:Pathways in cancer,hsa05222:Small cell lung cancer,	NA
BIRC5_HUMAN	NA	NA	CASP3_HUMAN SP3_HUMAN	B7Z3D6_HUMAN HS90A_HUMAN AURKA_HUMAN AURKC_HUMAN C7G533_HUMAN PP1G_HUMAN USF2_HUMAN CASP3_HUMAN CASP7_HUMAN B4E1A3_HUMAN INCE_HUMAN DBLOH_HUMAN CDK1_HUMAN BOREA_HUMAN AURKB_HUMAN	BIRC5_HUMAN	ENSG00000089685	BIRC5	baculoviral IAP repeat containing 5 [Source:HGNC Symbol;Acc:593]	GO:0043167_ion binding,GO:0030234_enzyme regulator activity,GO:0019899_enzyme binding	hsa05200:Pathways in cancer,hsa05210:Colorectal cancer,	REACT_152:Cell Cycle, Mitotic,
BIRC6_HUMAN	NA	NA	CASP3_HUMAN SP3_HUMAN	CASP9_HUMAN C7G533_HUMAN PLK1_HUMAN HTRA2_HUMAN CASP3_HUMAN B4E1A3_HUMAN KIF23_HUMAN GOGA4_HUMAN DBLOH_HUMAN VAV2_HUMAN CASP7_HUMAN EXOC4_HUMAN CSK21_HUMAN AURKB_HUMAN	BIRC6_HUMAN	ENSG00000115760	BIRC6	baculoviral IAP repeat containing 6 [Source:HGNC Symbol;Acc:13516]	GO:0030234_enzyme regulator activity,GO:0016874_ligase activity	hsa04120:Ubiquitin mediated proteolysis,	NA
BIRC7_HUMAN	NA	NA	CASP3_HUMAN SP3_HUMAN	RPAC1_HUMAN DDX6_HUMAN B3KSH4_HUMAN CASP9_HUMAN PHF1_HUMAN BIRC2_HUMAN HTRA2_HUMAN CASP3_HUMAN B4E1A3_HUMAN UBE2K_HUMAN DBLOH_HUMAN F124B_HUMAN CASP7_HUMAN AES_HUMAN	BIRC7_HUMAN	ENSG00000101197	BIRC7	baculoviral IAP repeat containing 7 [Source:HGNC Symbol;Acc:13702]	GO:0043167_ion binding,GO:0019899_enzyme binding	NA	NA
BKRB2_HUMAN	NA	NA	GNA11_HUMAN KPCD_HUMAN	AGTR1_HUMAN ARBK2_HUMAN GRK6_HUMAN GRK4_HUMAN GNA11_HUMAN GRK5_HUMAN KPCD_HUMAN ARBK1_HUMAN	BKRB2_HUMAN	ENSG00000168398	BDKRB2	bradykinin receptor B2 [Source:HGNC Symbol;Acc:1030]	GO:0019899_enzyme binding,GO:0004871_signal transducer activity	hsa04020:Calcium signaling pathway,hsa04080:Neuroactive ligand-receptor interaction,hsa04610:Complement and coagulation cascades,hsa04810:Regulation of actin cytoskeleton,	REACT_14797:Signaling by GPCR,
BLK_HUMAN	NA	NA	STAT3_HUMAN BCL2_HUMAN EGFR_HUMAN B2CL1_HUMAN	ERBB2_HUMAN UBE3A_HUMAN PLCG2_HUMAN FCG2A_HUMAN STAT3_HUMAN EFS_HUMAN CBL_HUMAN CCD33_HUMAN BCR_HUMAN BCL2_HUMAN SPF27_HUMAN EGFR_HUMAN B2CL1_HUMAN B2R7W3_HUMAN	BLK_HUMAN	ENSG00000136573	BLK	B lymphoid tyrosine kinase [Source:HGNC Symbol;Acc:1057]	GO:0016301_kinase activity	NA	NA
BLM_HUMAN	NA	NA	CASP3_HUMAN SP3_HUMAN	XRCC2_HUMAN RFC1_HUMAN RFA1_HUMAN A8K8F5_HUMAN DBP_HUMAN P53_HUMAN SUMO3_HUMAN FANCC_HUMAN MSH6_HUMAN SYN1_HUMAN TERF2_HUMAN MX1_HUMAN TERF1_HUMAN FEN1_HUMAN FANCJ_HUMAN MLH1_HUMAN MRE11_HUMAN MSH4_HUMAN WRN_HUMAN SMC1A_HUMAN RAD51_HUMAN RIF1_HUMAN CHK1_HUMAN RA51D_HUMAN Q53GA5_HUMAN ATM_HUMAN CAF1A_HUMAN H2AX_HUMAN RAD50_HUMAN Q59F09_HUMAN CASP3_HUMAN MSH2_HUMAN BRCA1_HUMAN TP53B_HUMAN FACD2_HUM…	BLM_HUMAN	ENSG00000197299	BLM	Bloom syndrome, RecQ helicase-like [Source:HGNC Symbol;Acc:1058]	GO:0016887_ATPase activity,GO:0004386_helicase activity,GO:0003677_DNA binding	hsa03440:Homologous recombination,	NA
BLMH_HUMAN	NA	NA	PDPK1_HUMAN	KBTB7_HUMAN ECSIT_HUMAN PDPK1_HUMAN TRIO_HUMAN RNF32_HUMAN NTAQ1_HUMAN CP2C8_HUMAN Q6FI68_HUMAN A4_HUMAN MAST1_HUMAN RL29_HUMAN NUD12_HUMAN RL11_HUMAN UBC9_HUMAN	BLMH_HUMAN	ENSG00000108578	BLMH	bleomycin hydrolase [Source:HGNC Symbol;Acc:1059]	GO:0008233_peptidase activity	NA	NA
BLNK_HUMAN	NA	NA	SOS1_HUMAN GRB2_HUMAN MK01_HUMAN BCAR1_HUMAN PLCG1_HUMAN CRK_HUMAN P85A_HUMAN	Q5JY90_HUMAN KSYK_HUMAN NCK1_HUMAN ERBB2_HUMAN CBLB_HUMAN SOS1_HUMAN GRB2_HUMAN LCP2_HUMAN BTK_HUMAN MK01_HUMAN A2A284_HUMAN BCAR1_HUMAN CKLF3_HUMAN PLCG1_HUMAN M4K1_HUMAN A0N775_HUMAN Q5JPT6_HUMAN Q9UK67_HUMAN PLCG2_HUMAN CRK_HUMAN CD79A_HUMAN P85A_HUMAN SH3K1_HUMAN	BLNK_HUMAN	ENSG00000262509	BLNK	B-cell linker [Source:HGNC Symbol;Acc:14211]	GO:0030674_protein binding, bridging	hsa04662:B cell receptor signaling pathway,hsa05340:Primary immunodeficiency,	NA
BMF_HUMAN	NA	NA	MCL1_HUMAN MK08_HUMAN BCL2_HUMAN B2CL1_HUMAN	Q5TE63_HUMAN MCL1_HUMAN HTF4_HUMAN MK08_HUMAN DYL2_HUMAN NNMT_HUMAN S14L4_HUMAN B2CL2_HUMAN CXCL9_HUMAN PDCL2_HUMAN BCL2_HUMAN DYL1_HUMAN MYO5A_HUMAN B2CL1_HUMAN C9JHD5_HUMAN A1L4K2_HUMAN REL_HUMAN TFP11_HUMAN	BMF_HUMAN	ENSG00000104081	BMF	Bcl2 modifying factor [Source:HGNC Symbol;Acc:24132]	NA	NA	REACT_578:Apoptosis,
BMI1_HUMAN	NA	NA	PTEN_HUMAN	H2A2C_HUMAN PCGF3_HUMAN PHC2_HUMAN PTEN_HUMAN RING1_HUMAN MLL1_HUMAN PTN_HUMAN TRI27_HUMAN FOXS1_HUMAN RIF1_HUMAN CENPA_HUMAN PHC1_HUMAN NDEL1_HUMAN CBX4_HUMAN VPS11_HUMAN RING2_HUMAN LRIF1_HUMAN RN114_HUMAN K1377_HUMAN IMMT_HUMAN ZBT16_HUMAN CBX8_HUMAN KAT5_HUMAN UBC9_HUMAN E9PQG7_HUMAN SOCS2_HUMAN	BMI1_HUMAN	ENSG00000168283	BMI1	BMI1 polycomb ring finger oncogene [Source:HGNC Symbol;Acc:1066]	GO:0043167_ion binding,GO:0016874_ligase activity	NA	NA
BMPR2_HUMAN	NA	NA	MK08_HUMAN SRC_HUMAN	ACV1B_HUMAN GDF6_HUMAN BMR1A_HUMAN DYLT1_HUMAN MK08_HUMAN GDF5_HUMAN C8C060_HUMAN FHL2_HUMAN NOGG_HUMAN TGFR1_HUMAN BMP2_HUMAN LIMK1_HUMAN BMP6_HUMAN BMP7_HUMAN D3DPA4_HUMAN BMR1B_HUMAN ACVR1_HUMAN TSR1_HUMAN A8K571_HUMAN GDF9_HUMAN SRC_HUMAN BMP4_HUMAN	BMPR2_HUMAN	ENSG00000204217	BMPR2	bone morphogenetic protein receptor, type II (serine/threonine kinase) [Source:HGNC Symbol;Acc:1078]	GO:0043167_ion binding,GO:0016301_kinase activity,GO:0004871_signal transducer activity	hsa04060:Cytokine-cytokine receptor interaction,hsa04350:TGF-beta signaling pathway,	REACT_12034:Signaling by BMP,
BMX_HUMAN	NA	NA	PAK1_HUMAN CRK_HUMAN STAT3_HUMAN CASP3_HUMAN SP3_HUMAN EGFR_HUMAN FAK1_HUMAN	ERBB2_HUMAN RUFY2_HUMAN PAK1_HUMAN RUFY1_HUMAN CRK_HUMAN RAP1A_HUMAN GAB1_HUMAN STAT3_HUMAN PTN21_HUMAN CL045_HUMAN Q53GA5_HUMAN CASP3_HUMAN PIM1_HUMAN A8KAH9_HUMAN EGFR_HUMAN FAK1_HUMAN VGFR2_HUMAN	BMX_HUMAN	ENSG00000102010	BMX	BMX non-receptor tyrosine kinase [Source:HGNC Symbol;Acc:1079]	GO:0043167_ion binding,GO:0016301_kinase activity,GO:0004871_signal transducer activity	NA	REACT_578:Apoptosis,
BNI3L_HUMAN	NA	NA	RHEB_HUMAN BCL2_HUMAN B2CL1_HUMAN	BNIP2_HUMAN CSKP_HUMAN GBB5_HUMAN GBP2_HUMAN ROBO2_HUMAN RHEB_HUMAN BNIP3_HUMAN CLC7A_HUMAN RINT1_HUMAN LRAD1_HUMAN FATE1_HUMAN BCL2_HUMAN KCC1D_HUMAN EWS_HUMAN STEA3_HUMAN DUS3_HUMAN B2CL1_HUMAN LMNA_HUMAN DOK5_HUMAN TMM11_HUMAN KLH23_HUMAN ECM1_HUMAN CK075_HUMAN	BNI3L_HUMAN	ENSG00000104765	BNIP3L	BCL2/adenovirus E1B 19kDa interacting protein 3-like [Source:HGNC Symbol;Acc:1085]	NA	NA	NA
BNIP2_HUMAN	NA	NA	CDC42_HUMAN BCL2_HUMAN	FRK_HUMAN UPK1B_HUMAN CDC42_HUMAN RHG01_HUMAN BNIPL_HUMAN BNI3L_HUMAN Q6IBV1_HUMAN NCBP1_HUMAN KLC1_HUMAN BCL2_HUMAN MYO5B_HUMAN FGFR1_HUMAN CREB3_HUMAN PRR5_HUMAN FATE1_HUMAN	BNIP2_HUMAN	ENSG00000140299	BNIP2	BCL2/adenovirus E1B 19kDa interacting protein 2 [Source:HGNC Symbol;Acc:1083]	GO:0043167_ion binding,GO:0030234_enzyme regulator activity	NA	NA
BNIP3_HUMAN	NA	NA	RHEB_HUMAN BCL2_HUMAN B2CL1_HUMAN	Q5TE63_HUMAN RHEB_HUMAN OPA1_HUMAN CD47_HUMAN BNI3L_HUMAN THIM_HUMAN NCBP1_HUMAN TGM2_HUMAN ZEP1_HUMAN BCL2_HUMAN CLC7A_HUMAN C9JHD5_HUMAN KTN1_HUMAN B2CL1_HUMAN CREB3_HUMAN TMM11_HUMAN FATE1_HUMAN LRAD1_HUMAN	BNIP3_HUMAN	ENSG00000176171	BNIP3	BCL2/adenovirus E1B 19kDa interacting protein 3 [Source:HGNC Symbol;Acc:1084]	GO:0019899_enzyme binding	NA	NA
BNIPL_HUMAN	NA	NA	CDC42_HUMAN BCL2_HUMAN BAX_HUMAN B2CL1_HUMAN	BNIP2_HUMAN SNAPN_HUMAN CDC42_HUMAN RHG01_HUMAN RECQ5_HUMAN BCL2_HUMAN PXDN_HUMAN NDKB_HUMAN MIF_HUMAN FKBP8_HUMAN BAX_HUMAN ALR_HUMAN P5CR1_HUMAN B2CL1_HUMAN	BNIPL_HUMAN	ENSG00000163141	BNIPL	BCL2/adenovirus E1B 19kD interacting protein like [Source:HGNC Symbol;Acc:16976]	NA	NA	NA
BOK_HUMAN	NA	NA	MCL1_HUMAN	MCL1_HUMAN NOA1_HUMAN B2LA1_HUMAN	BOK_HUMAN	ENSG00000176720	BOK	BCL2-related ovarian killer [Source:HGNC Symbol;Acc:1087]	NA	NA	NA
BOP1_HUMAN	NA	NA	ARRB2_HUMAN	KLF10_HUMAN ARRB2_HUMAN B7Z1Q3_HUMAN PESC_HUMAN	BOP1_HUMAN	ENSG00000261236	BOP1	block of proliferation 1 [Source:HGNC Symbol;Acc:15519]	NA	NA	NA
BORG1_HUMAN	NA	NA	CDC42_HUMAN	CDC42_HUMAN RHG26_HUMAN NDK7_HUMAN RHOQ_HUMAN NEK2_HUMAN SEPT6_HUMAN SEPT7_HUMAN	BORG1_HUMAN	ENSG00000149798	CDC42EP2	CDC42 effector protein (Rho GTPase binding) 2 [Source:HGNC Symbol;Acc:16263]	GO:0030234_enzyme regulator activity,GO:0019899_enzyme binding	NA	NA
BORG2_HUMAN	NA	NA	CDC42_HUMAN	CDC42_HUMAN A8K5J1_HUMAN UMPS_HUMAN RHOQ_HUMAN SEPT7_HUMAN SEPT6_HUMAN	BORG2_HUMAN	ENSG00000163171	CDC42EP3	CDC42 effector protein (Rho GTPase binding) 3 [Source:HGNC Symbol;Acc:16943]	GO:0008092_cytoskeletal protein binding	NA	NA
BORG3_HUMAN	NA	NA	CDC42_HUMAN	CDC42_HUMAN SEPT7_HUMAN	BORG3_HUMAN	ENSG00000263030	CDC42EP5	CDC42 effector protein (Rho GTPase binding) 5 [Source:HGNC Symbol;Acc:17408]	GO:0019899_enzyme binding	NA	NA
BORG4_HUMAN	NA	NA	CDC42_HUMAN	CDC42_HUMAN FAM9B_HUMAN RHOQ_HUMAN TGFR1_HUMAN WDR6_HUMAN Q6PKC6_HUMAN	BORG4_HUMAN	ENSG00000179604	CDC42EP4	CDC42 effector protein (Rho GTPase binding) 4 [Source:HGNC Symbol;Acc:17147]	GO:0019899_enzyme binding	NA	NA
BORG5_HUMAN	NA	NA	CDC42_HUMAN SIN1_HUMAN	FHL3_HUMAN CDC42_HUMAN DEFI6_HUMAN PLS1_HUMAN RBPMS_HUMAN RHOQ_HUMAN SIN1_HUMAN MDFI_HUMAN Q5JYX0_HUMAN RHOJ_HUMAN KR412_HUMAN	BORG5_HUMAN	ENSG00000128283	CDC42EP1	CDC42 effector protein (Rho GTPase binding) 1 [Source:HGNC Symbol;Acc:17014]	NA	NA	NA
BRAP_HUMAN	NA	NA	RASH_HUMAN CNKR1_HUMAN	TRIM8_HUMAN TRI55_HUMAN BRCA1_HUMAN TRI41_HUMAN UBE2H_HUMAN RASH_HUMAN CC14A_HUMAN A4D1L5_HUMAN Q3KP41_HUMAN DDB1_HUMAN CNKR1_HUMAN	BRAP_HUMAN	ENSG00000089234	BRAP	BRCA1 associated protein [Source:HGNC Symbol;Acc:1099]	GO:0043167_ion binding,GO:0016874_ligase activity	NA	NA
BRCA1_HUMAN	NA	NA	TF65_HUMAN JUN_HUMAN STAT3_HUMAN CASP3_HUMAN SP3_HUMAN ELK4_HUMAN P85A_HUMAN NFKB1_HUMAN ELK1_HUMAN AKT1_HUMAN	H2A2C_HUMAN BRAP_HUMAN B0UXA9_HUMAN PP1B_HUMAN HAP1_HUMAN CSTF1_HUMAN RBL2_HUMAN EP300_HUMAN NELFB_HUMAN MDC1_HUMAN RFC1_HUMAN TOPB1_HUMAN CCND1_HUMAN NCK1_HUMAN A6NKN2_HUMAN CDK16_HUMAN ANM1_HUMAN DBP_HUMAN TIF1A_HUMAN P53_HUMAN APLP2_HUMAN SUMO1_HUMAN UBE3A_HUMAN SETB1_HUMAN MSH6_HUMAN UB2D3_HUMAN B7Z3D6_HUMAN TF65_HUMAN BRE_HUMAN B3KT19_HUMAN TRI46_HUMAN MAT1_HUMAN H32_HUMAN PTN_HUMAN IMA7_HUM…	BRCA1_HUMAN	ENSG00000012048	BRCA1	breast cancer 1, early onset [Source:HGNC Symbol;Acc:1100]	GO:0043167_ion binding,GO:0019899_enzyme binding,GO:0016874_ligase activity,GO:0008092_cytoskeletal protein binding,GO:0003723_RNA binding,GO:0003677_DNA binding,GO:0000988_protein binding transcription factor activity	hsa04120:Ubiquitin mediated proteolysis,	REACT_216:DNA Repair,
BRCA2_HUMAN	NA	NA	GRB2_HUMAN	RFA1_HUMAN P53_HUMAN SLK_HUMAN BRE_HUMAN BCCIP_HUMAN SYCP3_HUMAN BARD1_HUMAN RAD51_HUMAN SMAD3_HUMAN UBP11_HUMAN ATM_HUMAN PLK1_HUMAN BRCC3_HUMAN GRB2_HUMAN RD23A_HUMAN Q6IBB7_HUMAN WDR16_HUMAN PSMD6_HUMAN FYN_HUMAN BRCA1_HUMAN Q8N9M2_HUMAN KAT2B_HUMAN FANCG_HUMAN DSS1_HUMAN HM20B_HUMAN MTP_HUMAN BUB1B_HUMAN FACD2_HUMAN FLNA_HUMAN DMC1_HUMAN PALB2_HUMAN ABL1_HUMAN Q59FK4_HUMAN MCPH1_HUMAN EMSY_HU…	BRCA2_HUMAN	ENSG00000139618	BRCA2	breast cancer 2, early onset [Source:HGNC Symbol;Acc:1101]	GO:0019899_enzyme binding,GO:0016746_transferase activity, transferring acyl groups,GO:0008092_cytoskeletal protein binding,GO:0003677_DNA binding	hsa03440:Homologous recombination,hsa05200:Pathways in cancer,hsa05212:Pancreatic cancer,	REACT_216:DNA Repair,
BRD4_HUMAN	NA	NA	GRB2_HUMAN CRK_HUMAN P85A_HUMAN	CLD1_HUMAN RFC1_HUMAN NCK1_HUMAN H4_HUMAN SIPA1_HUMAN H32_HUMAN CG025_HUMAN RFC5_HUMAN GRB2_HUMAN RFC4_HUMAN CRK_HUMAN CH033_HUMAN RFC2_HUMAN A5JSJ9_HUMAN P85A_HUMAN CCNT1_HUMAN CHFR_HUMAN RFC3_HUMAN MESD_HUMAN PR40A_HUMAN	BRD4_HUMAN	ENSG00000141867	BRD4	bromodomain containing 4 [Source:HGNC Symbol;Acc:13575]	GO:0003677_DNA binding	NA	NA
BRD7_HUMAN	NA	NA	KAP0_HUMAN	HAP1_HUMAN RLA1_HUMAN H2A1A_HUMAN P53_HUMAN PSD11_HUMAN H4_HUMAN PHS_HUMAN BARD1_HUMAN RIF1_HUMAN PO2F1_HUMAN Q6NS36_HUMAN DVL1_HUMAN H31_HUMAN RRP1_HUMAN IRF2_HUMAN SPB9_HUMAN MAGH1_HUMAN BRD3_HUMAN BRCA1_HUMAN H2B1A_HUMAN LAMA4_HUMAN PTN13_HUMAN HNRL1_HUMAN PA1B3_HUMAN Q4JM47_HUMAN LRIF1_HUMAN K1377_HUMAN Q6LET9_HUMAN AGR2_HUMAN RFOX2_HUMAN KAP0_HUMAN BTBD2_HUMAN NFL_HUMAN BHE40_HUMAN UBC9_HUMA…	BRD7_HUMAN	ENSG00000166164	BRD7	bromodomain containing 7 [Source:HGNC Symbol;Acc:14310]	GO:0042393_histone binding,GO:0008134_transcription factor binding,GO:0003677_DNA binding,GO:0000988_protein binding transcription factor activity	NA	NA
BRD8_HUMAN	NA	NA	PPARG_HUMAN	EPC2_HUMAN WEE1_HUMAN DMAP1_HUMAN THB_HUMAN RUVB1_HUMAN EAF6_HUMAN RL1D1_HUMAN ATR_HUMAN KAT5_HUMAN PPARG_HUMAN TRRAP_HUMAN A8C4L5_HUMAN YETS4_HUMAN MRGBP_HUMAN F1D8Q5_HUMAN MO4L1_HUMAN F1D8N7_HUMAN EPC1_HUMAN PRKDC_HUMAN EP400_HUMAN ACTB_HUMAN RUVB2_HUMAN ATM_HUMAN FSD2_HUMAN MO4L2_HUMAN ING3_HUMAN RXRA_HUMAN ACL6A_HUMAN	BRD8_HUMAN	ENSG00000112983	BRD8	bromodomain containing 8 [Source:HGNC Symbol;Acc:19874]	GO:0004871_signal transducer activity,GO:0001071_nucleic acid binding transcription factor activity	NA	NA
BRI3B_HUMAN	NA	NA	TRAF6_HUMAN	TRAF6_HUMAN	BRI3B_HUMAN	ENSG00000184992	BRI3BP	BRI3 binding protein [Source:HGNC Symbol;Acc:14251]	NA	NA	NA
BRPF3_HUMAN	NA	NA	P85A_HUMAN GRB2_HUMAN	NCK1_HUMAN B3KT19_HUMAN Q59FK4_HUMAN FYN_HUMAN P85A_HUMAN ABL1_HUMAN GRB2_HUMAN	BRPF3_HUMAN	ENSG00000096070	BRPF3	bromodomain and PHD finger containing, 3 [Source:HGNC Symbol;Acc:14256]	GO:0043167_ion binding	NA	REACT_604:Hemostasis,
BRX1_HUMAN	NA	NA	CTNB1_HUMAN GSK3B_HUMAN	CTNB1_HUMAN Q86XZ8_HUMAN CD48_HUMAN SETB1_HUMAN UB2D3_HUMAN Q4JGY1_HUMAN U119A_HUMAN GSK3B_HUMAN SAE2_HUMAN UB2D1_HUMAN	BRX1_HUMAN	ENSG00000113460	BRIX1	BRX1, biogenesis of ribosomes, homolog (S. cerevisiae) [Source:HGNC Symbol;Acc:24170]	GO:0016874_ligase activity	NA	NA
BTBDA_HUMAN	NA	NA	FOS_HUMAN MK03_HUMAN	FOS_HUMAN Q5U4N9_HUMAN CDC37_HUMAN MK03_HUMAN PP1A_HUMAN DLG5_HUMAN LAMA5_HUMAN CUL3_HUMAN ACINU_HUMAN	BTBDA_HUMAN	ENSG00000148925	BTBD10	BTB (POZ) domain containing 10 [Source:HGNC Symbol;Acc:21445]	NA	NA	NA
BTC_HUMAN	NA	NA	EGFR_HUMAN	ERBB2_HUMAN EGFR_HUMAN ERBB4_HUMAN K1H1_HUMAN S10A4_HUMAN MMP9_HUMAN GMPPA_HUMAN	BTC_HUMAN	ENSG00000261530	BTC	betacellulin [Source:HGNC Symbol;Acc:1121]	NA	NA	NA
BTF3_HUMAN	NA	NA	TRAF6_HUMAN	B0UXA9_HUMAN B7ZBG9_HUMAN TRAF6_HUMAN ATM_HUMAN ESR1_HUMAN RPB2_HUMAN TXLNB_HUMAN PAK2_HUMAN 1B07_HUMAN IKKE_HUMAN Q9UBT1_HUMAN TXLNA_HUMAN CSK2B_HUMAN	BTF3_HUMAN	ENSG00000145741	BTF3	basic transcription factor 3 [Source:HGNC Symbol;Acc:1125]	NA	NA	NA
[truncated: 3,326 more rows]

## Sheet: kinase
CCK model protein interactors	CCK model status	PathExpandGlobal	Interactors from the CCK model	All interactors	CCK model protein interactors	Ensembl Ids	HGNC symbol	gene name	MF_GO_slim	Kegg	Reactome
DDR2_HUMAN	NA	PathExpandGlobal	SHC1_HUMAN SRC_HUMAN	SHC1_HUMAN COBA2_HUMAN SRC_HUMAN	DDR2_HUMAN	ENSG00000162733	DDR2	discoidin domain receptor tyrosine kinase 2 [Source:HGNC Symbol;Acc:2731]	GO:0016301_kinase activity,GO:0004871_signal transducer activity	NA	NA
[truncated: 350 more rows]

## Sheet: kinase regulator
CCK model protein interactors	CCK model status	PathExpandGlobal	Interactors from the CCK model	All interactors	CCK model protein interactors	Ensembl Ids	HGNC symbol	gene name	MF_GO_slim	Kegg	Reactome
[truncated: 49 more rows]

## Sheet: phosphatase
CCK model protein interactors	CCK model status	PathExpandGlobal	Interactors from the CCK model	All interactors	CCK model protein interactors	Ensembl Ids	HGNC symbol	gene name	MF_GO_slim	Kegg	Reactome
[truncated: 86 more rows]

[truncated: 11 more sheets: phosphatase regulator, GTPase associated, phospholipase, adaptor, caspase regulator, protein ligase, transcription, chromatin organization, receptor, structural protein, transporter]
