# Supplementary material for: The gastrin and cholecystokinin receptors mediated signaling network: a scaffold for data analysis and new hypotheses on regulatory mechanisms
Source: BMC Syst Biol. 2015 Jul 24;9:40. doi: 10.1186/s12918-015-0181-z (PMC4513977; doi:10.1186/s12918-015-0181-z)
Supplement: Additional file 5: — The file contains the PathExpand analysis of BiNoM modules and their protein interactors. [file 12918_2015_181_MOESM5_ESM.xls]

## Sheet: PathExpand_BiNoM modules
CCKR model interactor	CCKR model status	Modules targeted by interaction(s) by the CCKR model interactor	Number of interactions between the CCKR model interactor and the corresponding module	PathExpand prediction for the CCKR model interactor
F263_HUMAN	NA	Modules_SRC__Incoming	1	PathExpand
Q498B9_HUMAN	NA	Modules_SRC__Incoming	1	PathExpand
Q53SD7_HUMAN	NA	Modules_SRC__Incoming	2	PathExpand
A8K5S8_HUMAN	NA	Modules_SRC__Incoming	1	PathExpand
STP1_HUMAN	NA	Modules_SRC__Incoming	1	PathExpand
Q96T11_HUMAN	NA	Modules_SRC__Incoming	1	PathExpand
CBP_HUMAN	NA	Modules_SRC__Incoming	1	PathExpand
EP300_HUMAN	NA	Modules_SRC__Incoming	1	PathExpand
SP1_HUMAN	CCKModel	Modules_SRC__Incoming	1	PathExpand
AFAP1_HUMAN	NA	Modules_SRC__Incoming	3	PathExpand
GRP3_HUMAN	NA	Modules_SRC__Incoming	3	PathExpand
PP14A_HUMAN	NA	Modules_SRC__Incoming	2	PathExpand
CXB1_HUMAN	NA	Modules_SRC__Incoming	1	PathExpand
IP3KA_HUMAN	NA	Modules_SRC__Incoming	1	PathExpand
SEMG2_HUMAN	NA	Modules_SRC__Incoming	1	PathExpand
SH2D3_HUMAN	NA	Modules_SRC__Incoming	1	PathExpand
FYN_HUMAN	NA	Modules_SRC__Incoming	4	NA
GNA12_HUMAN	NA	Modules_SRC__Incoming	3	NA
HABP4_HUMAN	NA	Modules_SRC__Incoming	3	NA
LCK_HUMAN	NA	Modules_SRC__Incoming	3	NA
OPRD_HUMAN	NA	Modules_SRC__Incoming	3	NA
Q59FK4_HUMAN	NA	Modules_SRC__Incoming	3	NA
TIAM1_HUMAN	NA	Modules_SRC__Incoming	3	NA
1433Z_HUMAN	NA	Modules_SRC__Incoming	2	NA
ACTS_HUMAN	NA	Modules_SRC__Incoming	2	NA
ADAP1_HUMAN	NA	Modules_SRC__Incoming	2	NA
ADRB2_HUMAN	NA	Modules_SRC__Incoming	2	NA
ARBK1_HUMAN	NA	Modules_SRC__Incoming	2	NA
BKRB2_HUMAN	NA	Modules_SRC__Incoming	2	NA
BTK_HUMAN	NA	Modules_SRC__Incoming	2	NA
C1QBP_HUMAN	NA	Modules_SRC__Incoming	2	NA
GSK3A_HUMAN	NA	Modules_SRC__Incoming	2	NA
IGF1R_HUMAN	NA	Modules_SRC__Incoming	2	NA
JAK1_HUMAN	NA	Modules_SRC__Incoming	2	NA
JAK3_HUMAN	NA	Modules_SRC__Incoming	2	NA
NCF1_HUMAN	NA	Modules_SRC__Incoming	2	NA
PTN6_HUMAN	NA	Modules_SRC__Incoming	2	NA
SOCS3_HUMAN	NA	Modules_SRC__Incoming	2	NA
SYUA_HUMAN	NA	Modules_SRC__Incoming	2	NA
TRPC3_HUMAN	NA	Modules_SRC__Incoming	2	NA
VAV_HUMAN	NA	Modules_SRC__Incoming	2	NA
1433E_HUMAN	NA	Modules_SRC__Incoming	1	NA
1433G_HUMAN	NA	Modules_SRC__Incoming	1	NA
1433S_HUMAN	NA	Modules_SRC__Incoming	1	NA
1A68_HUMAN	NA	Modules_SRC__Incoming	1	NA
2A5G_HUMAN	NA	Modules_SRC__Incoming	1	NA
5HT2A_HUMAN	NA	Modules_SRC__Incoming	1	NA
5HT2B_HUMAN	NA	Modules_SRC__Incoming	1	NA
A1L4K2_HUMAN	NA	Modules_SRC__Incoming	1	NA
A7J992_HUMAN	NA	Modules_SRC__Incoming	1	NA
A8K3M3_HUMAN	NA	Modules_SRC__Incoming	1	NA
ADA1B_HUMAN	NA	Modules_SRC__Incoming	1	NA
ADDA_HUMAN	NA	Modules_SRC__Incoming	1	NA
ADDB_HUMAN	NA	Modules_SRC__Incoming	1	NA
ADDG_HUMAN	NA	Modules_SRC__Incoming	1	NA
AKAP5_HUMAN	NA	Modules_SRC__Incoming	1	NA
AKAP9_HUMAN	NA	Modules_SRC__Incoming	1	NA
AKT3_HUMAN	NA	Modules_SRC__Incoming	1	NA
ALK_HUMAN	NA	Modules_SRC__Incoming	1	NA
ANXA2_HUMAN	NA	Modules_SRC__Incoming	1	NA
ANXA6_HUMAN	NA	Modules_SRC__Incoming	1	NA
ANXA7_HUMAN	NA	Modules_SRC__Incoming	1	NA
AP3S1_HUMAN	NA	Modules_SRC__Incoming	1	NA
APLP2_HUMAN	NA	Modules_SRC__Incoming	1	NA
APOH_HUMAN	NA	Modules_SRC__Incoming	1	NA
ARHG1_HUMAN	NA	Modules_SRC__Incoming	1	NA
ASAP1_HUMAN	NA	Modules_SRC__Incoming	1	NA
ASAP2_HUMAN	NA	Modules_SRC__Incoming	1	NA
AT1A1_HUMAN	NA	Modules_SRC__Incoming	1	NA
AT2A1_HUMAN	NA	Modules_SRC__Incoming	1	NA
AT2A2_HUMAN	NA	Modules_SRC__Incoming	1	NA
AT2A3_HUMAN	NA	Modules_SRC__Incoming	1	NA
ATM_HUMAN	NA	Modules_SRC__Incoming	1	NA
B3KT19_HUMAN	NA	Modules_SRC__Incoming	1	NA
B3KUN1_HUMAN	NA	Modules_SRC__Incoming	1	NA
B4DEE8_HUMAN	NA	Modules_SRC__Incoming	1	NA
BCR_HUMAN	NA	Modules_SRC__Incoming	1	NA
C163A_HUMAN	NA	Modules_SRC__Incoming	1	NA
CAC1B_HUMAN	NA	Modules_SRC__Incoming	1	NA
CAV1_HUMAN	NA	Modules_SRC__Incoming	1	NA
CD2A1_HUMAN	NA	Modules_SRC__Incoming	1	NA
CD34_HUMAN	NA	Modules_SRC__Incoming	1	NA
CDCP1_HUMAN	NA	Modules_SRC__Incoming	1	NA
CISH_HUMAN	NA	Modules_SRC__Incoming	1	NA
CLAT_HUMAN	NA	Modules_SRC__Incoming	1	NA
COMD1_HUMAN	NA	Modules_SRC__Incoming	1	NA
COPB_HUMAN	NA	Modules_SRC__Incoming	1	NA
COR1B_HUMAN	NA	Modules_SRC__Incoming	1	NA
CYH1_HUMAN	NA	Modules_SRC__Incoming	1	NA
CYH2_HUMAN	NA	Modules_SRC__Incoming	1	NA
DCC_HUMAN	NA	Modules_SRC__Incoming	1	NA
DCE1_HUMAN	NA	Modules_SRC__Incoming	1	NA
DCE2_HUMAN	NA	Modules_SRC__Incoming	1	NA
DDR1_HUMAN	NA	Modules_SRC__Incoming	1	NA
DESP_HUMAN	NA	Modules_SRC__Incoming	1	NA
DGKD_HUMAN	NA	Modules_SRC__Incoming	1	NA
DGKZ_HUMAN	NA	Modules_SRC__Incoming	1	NA
DLG3_HUMAN	NA	Modules_SRC__Incoming	1	NA
DLG4_HUMAN	NA	Modules_SRC__Incoming	1	NA
DLX3_HUMAN	NA	Modules_SRC__Incoming	1	NA
DVL1_HUMAN	NA	Modules_SRC__Incoming	1	NA
DVL2_HUMAN	NA	Modules_SRC__Incoming	1	NA
E5KPM5_HUMAN	NA	Modules_SRC__Incoming	1	NA
E9PAV7_HUMAN	NA	Modules_SRC__Incoming	1	NA
EDF1_HUMAN	NA	Modules_SRC__Incoming	1	NA
ERBB2_HUMAN	NA	Modules_SRC__Incoming	1	NA
EWS_HUMAN	NA	Modules_SRC__Incoming	1	NA
FER_HUMAN	NA	Modules_SRC__Incoming	1	NA
FES_HUMAN	NA	Modules_SRC__Incoming	1	NA
FETUA_HUMAN	NA	Modules_SRC__Incoming	1	NA
FGFR2_HUMAN	NA	Modules_SRC__Incoming	1	NA
FGFR3_HUMAN	NA	Modules_SRC__Incoming	1	NA
FLNA_HUMAN	NA	Modules_SRC__Incoming	1	NA
FLNC_HUMAN	NA	Modules_SRC__Incoming	1	NA
FSCN1_HUMAN	NA	Modules_SRC__Incoming	1	NA
GBLP_HUMAN	NA	Modules_SRC__Incoming	1	NA
GBRB3_HUMAN	NA	Modules_SRC__Incoming	1	NA
GELS_HUMAN	NA	Modules_SRC__Incoming	1	NA
GFAP_HUMAN	NA	Modules_SRC__Incoming	1	NA
GHR_HUMAN	NA	Modules_SRC__Incoming	1	NA
GLRX3_HUMAN	NA	Modules_SRC__Incoming	1	NA
GNAZ_HUMAN	NA	Modules_SRC__Incoming	1	NA
GRB10_HUMAN	NA	Modules_SRC__Incoming	1	NA
GRB14_HUMAN	NA	Modules_SRC__Incoming	1	NA
GRIA1_HUMAN	NA	Modules_SRC__Incoming	1	NA
GRIA2_HUMAN	NA	Modules_SRC__Incoming	1	NA
GRIA4_HUMAN	NA	Modules_SRC__Incoming	1	NA
H31_HUMAN	NA	Modules_SRC__Incoming	1	NA
HAND1_HUMAN	NA	Modules_SRC__Incoming	1	NA
HAND2_HUMAN	NA	Modules_SRC__Incoming	1	NA
HDAC2_HUMAN	NA	Modules_SRC__Incoming	1	NA
HMGA1_HUMAN	NA	Modules_SRC__Incoming	1	NA
HMGA2_HUMAN	NA	Modules_SRC__Incoming	1	NA
HMGN1_HUMAN	NA	Modules_SRC__Incoming	1	NA
ICAM3_HUMAN	NA	Modules_SRC__Incoming	1	NA
IF2A_HUMAN	NA	Modules_SRC__Incoming	1	NA
IL4RA_HUMAN	NA	Modules_SRC__Incoming	1	NA
IL7RA_HUMAN	NA	Modules_SRC__Incoming	1	NA
INADL_HUMAN	NA	Modules_SRC__Incoming	1	NA
INSR_HUMAN	NA	Modules_SRC__Incoming	1	NA
IRS2_HUMAN	NA	Modules_SRC__Incoming	1	NA
ITA6_HUMAN	NA	Modules_SRC__Incoming	1	NA
ITB3_HUMAN	NA	Modules_SRC__Incoming	1	NA
ITB4_HUMAN	NA	Modules_SRC__Incoming	1	NA
ITB5_HUMAN	NA	Modules_SRC__Incoming	1	NA
KIT_HUMAN	NA	Modules_SRC__Incoming	1	NA
KLF5_HUMAN	NA	Modules_SRC__Incoming	1	NA
LMNB1_HUMAN	NA	Modules_SRC__Incoming	1	NA
M3K4_HUMAN	NA	Modules_SRC__Incoming	1	NA
M3K5_HUMAN	NA	Modules_SRC__Incoming	1	NA
M4K4_HUMAN	NA	Modules_SRC__Incoming	1	NA
MARCS_HUMAN	NA	Modules_SRC__Incoming	1	NA
MARK3_HUMAN	NA	Modules_SRC__Incoming	1	NA
MATK_HUMAN	NA	Modules_SRC__Incoming	1	NA
MBD2_HUMAN	NA	Modules_SRC__Incoming	1	NA
MGMT_HUMAN	NA	Modules_SRC__Incoming	1	NA
MUC1_HUMAN	NA	Modules_SRC__Incoming	1	NA
MYH2_HUMAN	NA	Modules_SRC__Incoming	1	NA
NCF4_HUMAN	NA	Modules_SRC__Incoming	1	NA
NCK2_HUMAN	NA	Modules_SRC__Incoming	1	NA
NEUM_HUMAN	NA	Modules_SRC__Incoming	1	NA
NMDE1_HUMAN	NA	Modules_SRC__Incoming	1	NA
NMDE2_HUMAN	NA	Modules_SRC__Incoming	1	NA
NMDE4_HUMAN	NA	Modules_SRC__Incoming	1	NA
NMDZ1_HUMAN	NA	Modules_SRC__Incoming	1	NA
NPHP1_HUMAN	NA	Modules_SRC__Incoming	1	NA
NTRK1_HUMAN	NA	Modules_SRC__Incoming	1	NA
OGG1_HUMAN	NA	Modules_SRC__Incoming	1	NA
OPSD_HUMAN	NA	Modules_SRC__Incoming	1	NA
P55G_HUMAN	NA	Modules_SRC__Incoming	1	NA
P85B_HUMAN	NA	Modules_SRC__Incoming	1	NA
PA2G4_HUMAN	NA	Modules_SRC__Incoming	1	NA
PDLI5_HUMAN	NA	Modules_SRC__Incoming	1	NA
PECA1_HUMAN	NA	Modules_SRC__Incoming	1	NA
PEPL_HUMAN	NA	Modules_SRC__Incoming	1	NA
PHIP_HUMAN	NA	Modules_SRC__Incoming	1	NA
PICK1_HUMAN	NA	Modules_SRC__Incoming	1	NA
PITM1_HUMAN	NA	Modules_SRC__Incoming	1	NA
PITM2_HUMAN	NA	Modules_SRC__Incoming	1	NA
PITM3_HUMAN	NA	Modules_SRC__Incoming	1	NA
PLCG2_HUMAN	NA	Modules_SRC__Incoming	1	NA
PLD1_HUMAN	NA	Modules_SRC__Incoming	1	NA
PLD2_HUMAN	NA	Modules_SRC__Incoming	1	NA
PLS1_HUMAN	NA	Modules_SRC__Incoming	1	NA
PLS3_HUMAN	NA	Modules_SRC__Incoming	1	NA
PP1A_HUMAN	NA	Modules_SRC__Incoming	1	NA
PP2AA_HUMAN	NA	Modules_SRC__Incoming	1	NA
PPM1A_HUMAN	NA	Modules_SRC__Incoming	1	NA
PRKDC_HUMAN	NA	Modules_SRC__Incoming	1	NA
PSB4_HUMAN	NA	Modules_SRC__Incoming	1	NA
PTN1_HUMAN	NA	Modules_SRC__Incoming	1	NA
PTN12_HUMAN	NA	Modules_SRC__Incoming	1	NA
PTN22_HUMAN	NA	Modules_SRC__Incoming	1	NA
PTPRA_HUMAN	NA	Modules_SRC__Incoming	1	NA
Q2YDC4_HUMAN	NA	Modules_SRC__Incoming	1	NA
Q59F77_HUMAN	NA	Modules_SRC__Incoming	1	NA
Q5JY90_HUMAN	NA	Modules_SRC__Incoming	1	NA
Q658W2_HUMAN	NA	Modules_SRC__Incoming	1	NA
Q6FHS4_HUMAN	NA	Modules_SRC__Incoming	1	NA
Q8TES3_HUMAN	NA	Modules_SRC__Incoming	1	NA
Q9P1M2_HUMAN	NA	Modules_SRC__Incoming	1	NA
RAD51_HUMAN	NA	Modules_SRC__Incoming	1	NA
RARA_HUMAN	NA	Modules_SRC__Incoming	1	NA
RASA1_HUMAN	NA	Modules_SRC__Incoming	1	NA
RBCC1_HUMAN	NA	Modules_SRC__Incoming	1	NA
RGS19_HUMAN	NA	Modules_SRC__Incoming	1	NA
RHG05_HUMAN	NA	Modules_SRC__Incoming	1	NA
RHG21_HUMAN	NA	Modules_SRC__Incoming	1	NA
RHOU_HUMAN	NA	Modules_SRC__Incoming	1	NA
RUNX2_HUMAN	NA	Modules_SRC__Incoming	1	NA
SAC1_HUMAN	NA	Modules_SRC__Incoming	1	NA
SDC2_HUMAN	NA	Modules_SRC__Incoming	1	NA
SDC4_HUMAN	NA	Modules_SRC__Incoming	1	NA
SEMG1_HUMAN	NA	Modules_SRC__Incoming	1	NA
SH3R1_HUMAN	NA	Modules_SRC__Incoming	1	NA
SIK2_HUMAN	NA	Modules_SRC__Incoming	1	NA
SLK_HUMAN	NA	Modules_SRC__Incoming	1	NA
SNP25_HUMAN	NA	Modules_SRC__Incoming	1	NA
SRBS2_HUMAN	NA	Modules_SRC__Incoming	1	NA
STAP1_HUMAN	NA	Modules_SRC__Incoming	1	NA
STAT1_HUMAN	NA	Modules_SRC__Incoming	1	NA
STK39_HUMAN	NA	Modules_SRC__Incoming	1	NA
STP2_HUMAN	NA	Modules_SRC__Incoming	1	NA
STXB1_HUMAN	NA	Modules_SRC__Incoming	1	NA
STXB3_HUMAN	NA	Modules_SRC__Incoming	1	NA
TA2R_HUMAN	NA	Modules_SRC__Incoming	1	NA
TAL1_HUMAN	NA	Modules_SRC__Incoming	1	NA
TEP1_HUMAN	NA	Modules_SRC__Incoming	1	NA
TERT_HUMAN	NA	Modules_SRC__Incoming	1	NA
TGFI1_HUMAN	NA	Modules_SRC__Incoming	1	NA
TNNC1_HUMAN	NA	Modules_SRC__Incoming	1	NA
TNR1A_HUMAN	NA	Modules_SRC__Incoming	1	NA
TOP2A_HUMAN	NA	Modules_SRC__Incoming	1	NA
TRAF2_HUMAN	NA	Modules_SRC__Incoming	1	NA
TRI29_HUMAN	NA	Modules_SRC__Incoming	1	NA
TRI41_HUMAN	NA	Modules_SRC__Incoming	1	NA
TRPV1_HUMAN	NA	Modules_SRC__Incoming	1	NA
TRPV6_HUMAN	NA	Modules_SRC__Incoming	1	NA
TSHR_HUMAN	NA	Modules_SRC__Incoming	1	NA
VDAC1_HUMAN	NA	Modules_SRC__Incoming	1	NA
VGFR1_HUMAN	NA	Modules_SRC__Incoming	1	NA
VGFR2_HUMAN	NA	Modules_SRC__Incoming	1	NA
VINC_HUMAN	NA	Modules_SRC__Incoming	1	NA
XK_HUMAN	NA	Modules_SRC__Incoming	1	NA
ZAP70_HUMAN	NA	Modules_SRC__Incoming	1	NA
IKKB_HUMAN	CCKModel	Modules_SRC__Incoming	4	NA
KPCZ_HUMAN	CCKModel	Modules_SRC__Incoming	4	NA
PDPK1_HUMAN	CCKModel	Modules_SRC__Incoming	4	NA
PTN11_HUMAN	CCKModel	Modules_SRC__Incoming	3	NA
SHC1_HUMAN	CCKModel	Modules_SRC__Incoming	3	NA
SRC_HUMAN	CCKModel	Modules_SRC__Incoming	3	NA
1433B_HUMAN	CCKModel	Modules_SRC__Incoming	2	NA
EGFR_HUMAN	CCKModel	Modules_SRC__Incoming	2	NA
GNA13_HUMAN	CCKModel	Modules_SRC__Incoming	2	NA
IKKA_HUMAN	CCKModel	Modules_SRC__Incoming	2	NA
IRS1_HUMAN	CCKModel	Modules_SRC__Incoming	2	NA
MK03_HUMAN	CCKModel	Modules_SRC__Incoming	2	NA
P85A_HUMAN	CCKModel	Modules_SRC__Incoming	2	NA
PLCB1_HUMAN	CCKModel	Modules_SRC__Incoming	2	NA
AKT1_HUMAN	CCKModel	Modules_SRC__Incoming	1	NA
BCL2_HUMAN	CCKModel	Modules_SRC__Incoming	1	NA
CADH1_HUMAN	CCKModel	Modules_SRC__Incoming	1	NA
CREM_HUMAN	CCKModel	Modules_SRC__Incoming	1	NA
CRK_HUMAN	CCKModel	Modules_SRC__Incoming	1	NA
ELAV1_HUMAN	CCKModel	Modules_SRC__Incoming	1	NA
FAK1_HUMAN	CCKModel	Modules_SRC__Incoming	1	NA
GRB2_HUMAN	CCKModel	Modules_SRC__Incoming	1	NA
GSK3B_HUMAN	CCKModel	Modules_SRC__Incoming	1	NA
IF4E_HUMAN	CCKModel	Modules_SRC__Incoming	1	NA
ITB1_HUMAN	CCKModel	Modules_SRC__Incoming	1	NA
JAK2_HUMAN	CCKModel	Modules_SRC__Incoming	1	NA
KGP1_HUMAN	CCKModel	Modules_SRC__Incoming	1	NA
KPCD_HUMAN	CCKModel	Modules_SRC__Incoming	1	NA
KPCD1_HUMAN	CCKModel	Modules_SRC__Incoming	1	NA
KPCT_HUMAN	CCKModel	Modules_SRC__Incoming	1	NA
LYN_HUMAN	CCKModel	Modules_SRC__Incoming	1	NA
MK01_HUMAN	CCKModel	Modules_SRC__Incoming	1	NA
MK08_HUMAN	CCKModel	Modules_SRC__Incoming	1	NA
MK09_HUMAN	CCKModel	Modules_SRC__Incoming	1	NA
MP2K4_HUMAN	CCKModel	Modules_SRC__Incoming	1	NA
PA24A_HUMAN	CCKModel	Modules_SRC__Incoming	1	NA
PAK1_HUMAN	CCKModel	Modules_SRC__Incoming	1	NA
PAXI_HUMAN	CCKModel	Modules_SRC__Incoming	1	NA
RAC1_HUMAN	CCKModel	Modules_SRC__Incoming	1	NA
RAF1_HUMAN	CCKModel	Modules_SRC__Incoming	1	NA
RGS2_HUMAN	CCKModel	Modules_SRC__Incoming	1	NA
ROCK1_HUMAN	CCKModel	Modules_SRC__Incoming	1	NA
STAT3_HUMAN	CCKModel	Modules_SRC__Incoming	1	NA
MK15_HUMAN	NA	Modules_SRC__Defining	2	PathExpand
ERRFI_HUMAN	NA	Modules_SRC__Defining	1	PathExpand
Q498B9_HUMAN	NA	Modules_SRC__Defining	1	PathExpand
Q6FHM9_HUMAN	NA	Modules_SRC__Defining	1	PathExpand
Q9NYE8_HUMAN	NA	Modules_SRC__Defining	1	PathExpand
DDR2_HUMAN	NA	Modules_SRC__Defining	2	PathExpand
A8K5S8_HUMAN	NA	Modules_SRC__Defining	1	PathExpand
Q6FH21_HUMAN	NA	Modules_SRC__Defining	1	PathExpand
ESR1_HUMAN	NA	Modules_SRC__Defining	3	PathExpand
EP300_HUMAN	NA	Modules_SRC__Defining	2	PathExpand
ANDR_HUMAN	NA	Modules_SRC__Defining	1	PathExpand
K2C8_HUMAN	NA	Modules_SRC__Defining	1	PathExpand
NCOA6_HUMAN	NA	Modules_SRC__Defining	1	PathExpand
RXRA_HUMAN	NA	Modules_SRC__Defining	1	PathExpand
VDR_HUMAN	NA	Modules_SRC__Defining	1	PathExpand
SP1_HUMAN	CCKModel	Modules_SRC__Defining	2	PathExpand
ICMT_HUMAN	NA	Modules_SRC__Defining	1	PathExpand
FCG2C_HUMAN	NA	Modules_SRC__Defining	2	PathExpand
GAB3_HUMAN	NA	Modules_SRC__Defining	2	PathExpand
GSCR1_HUMAN	NA	Modules_SRC__Defining	2	PathExpand
P3C2B_HUMAN	NA	Modules_SRC__Defining	2	PathExpand
Q9BTX6_HUMAN	NA	Modules_SRC__Defining	2	PathExpand
SIT1_HUMAN	NA	Modules_SRC__Defining	2	PathExpand
VGFR3_HUMAN	NA	Modules_SRC__Defining	2	PathExpand
A8K0R3_HUMAN	NA	Modules_SRC__Defining	1	PathExpand
ASXL1_HUMAN	NA	Modules_SRC__Defining	1	PathExpand
FA59A_HUMAN	NA	Modules_SRC__Defining	1	PathExpand
SH2D3_HUMAN	NA	Modules_SRC__Defining	1	PathExpand
ERBB2_HUMAN	NA	Modules_SRC__Defining	7	NA
ERBB3_HUMAN	NA	Modules_SRC__Defining	6	NA
CAV1_HUMAN	NA	Modules_SRC__Defining	4	NA
DAG1_HUMAN	NA	Modules_SRC__Defining	4	NA
Q59FK4_HUMAN	NA	Modules_SRC__Defining	4	NA
RASA1_HUMAN	NA	Modules_SRC__Defining	4	NA
SOS2_HUMAN	NA	Modules_SRC__Defining	4	NA
UFO_HUMAN	NA	Modules_SRC__Defining	4	NA
ABI1_HUMAN	NA	Modules_SRC__Defining	3	NA
ABL2_HUMAN	NA	Modules_SRC__Defining	3	NA
B3KP83_HUMAN	NA	Modules_SRC__Defining	3	NA
CBLC_HUMAN	NA	Modules_SRC__Defining	3	NA
CD3Z_HUMAN	NA	Modules_SRC__Defining	3	NA
CSF1R_HUMAN	NA	Modules_SRC__Defining	3	NA
DAB2_HUMAN	NA	Modules_SRC__Defining	3	NA
EPS8_HUMAN	NA	Modules_SRC__Defining	3	NA
GAB2_HUMAN	NA	Modules_SRC__Defining	3	NA
HNRPK_HUMAN	NA	Modules_SRC__Defining	3	NA
IGF1R_HUMAN	NA	Modules_SRC__Defining	3	NA
INSR_HUMAN	NA	Modules_SRC__Defining	3	NA
K1C18_HUMAN	NA	Modules_SRC__Defining	3	NA
NTRK1_HUMAN	NA	Modules_SRC__Defining	3	NA
NTRK2_HUMAN	NA	Modules_SRC__Defining	3	NA
P85B_HUMAN	NA	Modules_SRC__Defining	3	NA
PAG1_HUMAN	NA	Modules_SRC__Defining	3	NA
PLD2_HUMAN	NA	Modules_SRC__Defining	3	NA
PTN12_HUMAN	NA	Modules_SRC__Defining	3	NA
PTN6_HUMAN	NA	Modules_SRC__Defining	3	NA
RET_HUMAN	NA	Modules_SRC__Defining	3	NA
RHG32_HUMAN	NA	Modules_SRC__Defining	3	NA
RPGF1_HUMAN	NA	Modules_SRC__Defining	3	NA
RRAS_HUMAN	NA	Modules_SRC__Defining	3	NA
VGFR1_HUMAN	NA	Modules_SRC__Defining	3	NA
ZAP70_HUMAN	NA	Modules_SRC__Defining	3	NA
A4_HUMAN	NA	Modules_SRC__Defining	2	NA
A8K4C8_HUMAN	NA	Modules_SRC__Defining	2	NA
A8K9S7_HUMAN	NA	Modules_SRC__Defining	2	NA
ABI3_HUMAN	NA	Modules_SRC__Defining	2	NA
ABL1_HUMAN	NA	Modules_SRC__Defining	2	NA
ACAP1_HUMAN	NA	Modules_SRC__Defining	2	NA
ADA15_HUMAN	NA	Modules_SRC__Defining	2	NA
ADRB2_HUMAN	NA	Modules_SRC__Defining	2	NA
AFAD_HUMAN	NA	Modules_SRC__Defining	2	NA
AIRE_HUMAN	NA	Modules_SRC__Defining	2	NA
AKAP2_HUMAN	NA	Modules_SRC__Defining	2	NA
AKAP6_HUMAN	NA	Modules_SRC__Defining	2	NA
AP2A1_HUMAN	NA	Modules_SRC__Defining	2	NA
APOL5_HUMAN	NA	Modules_SRC__Defining	2	NA
ASAP1_HUMAN	NA	Modules_SRC__Defining	2	NA
ASAP2_HUMAN	NA	Modules_SRC__Defining	2	NA
ASB16_HUMAN	NA	Modules_SRC__Defining	2	NA
B2RP22_HUMAN	NA	Modules_SRC__Defining	2	NA
BLNK_HUMAN	NA	Modules_SRC__Defining	2	NA
C0SPH0_HUMAN	NA	Modules_SRC__Defining	2	NA
CBL_HUMAN	NA	Modules_SRC__Defining	2	NA
CBLB_HUMAN	NA	Modules_SRC__Defining	2	NA
CD19_HUMAN	NA	Modules_SRC__Defining	2	NA
CD2AP_HUMAN	NA	Modules_SRC__Defining	2	NA
CDN1B_HUMAN	NA	Modules_SRC__Defining	2	NA
CKAP5_HUMAN	NA	Modules_SRC__Defining	2	NA
CNRG_HUMAN	NA	Modules_SRC__Defining	2	NA
CP4F2_HUMAN	NA	Modules_SRC__Defining	2	NA
CRKL_HUMAN	NA	Modules_SRC__Defining	2	NA
CSF3R_HUMAN	NA	Modules_SRC__Defining	2	NA
DLGP1_HUMAN	NA	Modules_SRC__Defining	2	NA
DLGP2_HUMAN	NA	Modules_SRC__Defining	2	NA
DLGP3_HUMAN	NA	Modules_SRC__Defining	2	NA
DLGP4_HUMAN	NA	Modules_SRC__Defining	2	NA
DLX4_HUMAN	NA	Modules_SRC__Defining	2	NA
DOCK1_HUMAN	NA	Modules_SRC__Defining	2	NA
DOCK3_HUMAN	NA	Modules_SRC__Defining	2	NA
DOK1_HUMAN	NA	Modules_SRC__Defining	2	NA
DPOD1_HUMAN	NA	Modules_SRC__Defining	2	NA
DUS15_HUMAN	NA	Modules_SRC__Defining	2	NA
DYN2_HUMAN	NA	Modules_SRC__Defining	2	NA
EFS_HUMAN	NA	Modules_SRC__Defining	2	NA
EIF3D_HUMAN	NA	Modules_SRC__Defining	2	NA
EPHA2_HUMAN	NA	Modules_SRC__Defining	2	NA
EPHB2_HUMAN	NA	Modules_SRC__Defining	2	NA
ERBB4_HUMAN	NA	Modules_SRC__Defining	2	NA
EXTL3_HUMAN	NA	Modules_SRC__Defining	2	NA
F2Z3L0_HUMAN	NA	Modules_SRC__Defining	2	NA
F5H7U3_HUMAN	NA	Modules_SRC__Defining	2	NA
FANCA_HUMAN	NA	Modules_SRC__Defining	2	NA
FCG2B_HUMAN	NA	Modules_SRC__Defining	2	NA
FHOD1_HUMAN	NA	Modules_SRC__Defining	2	NA
FLNA_HUMAN	NA	Modules_SRC__Defining	2	NA
FYN_HUMAN	NA	Modules_SRC__Defining	2	NA
GAB1_HUMAN	NA	Modules_SRC__Defining	2	NA
GHR_HUMAN	NA	Modules_SRC__Defining	2	NA
GIT1_HUMAN	NA	Modules_SRC__Defining	2	NA
GNS_HUMAN	NA	Modules_SRC__Defining	2	NA
GRAP_HUMAN	NA	Modules_SRC__Defining	2	NA
GRB10_HUMAN	NA	Modules_SRC__Defining	2	NA
GRB7_HUMAN	NA	Modules_SRC__Defining	2	NA
HCN2_HUMAN	NA	Modules_SRC__Defining	2	NA
HXC8_HUMAN	NA	Modules_SRC__Defining	2	NA
I20L2_HUMAN	NA	Modules_SRC__Defining	2	NA
ICAL_HUMAN	NA	Modules_SRC__Defining	2	NA
ID4_HUMAN	NA	Modules_SRC__Defining	2	NA
IKZF3_HUMAN	NA	Modules_SRC__Defining	2	NA
IL2RB_HUMAN	NA	Modules_SRC__Defining	2	NA
IL6RB_HUMAN	NA	Modules_SRC__Defining	2	NA
IQGA1_HUMAN	NA	Modules_SRC__Defining	2	NA
ITK_HUMAN	NA	Modules_SRC__Defining	2	NA
ITSN1_HUMAN	NA	Modules_SRC__Defining	2	NA
KHDR1_HUMAN	NA	Modules_SRC__Defining	2	NA
KIT_HUMAN	NA	Modules_SRC__Defining	2	NA
KPCI_HUMAN	NA	Modules_SRC__Defining	2	NA
KSYK_HUMAN	NA	Modules_SRC__Defining	2	NA
LAP2_HUMAN	NA	Modules_SRC__Defining	2	NA
LNX1_HUMAN	NA	Modules_SRC__Defining	2	NA
LRP1_HUMAN	NA	Modules_SRC__Defining	2	NA
M3K1_HUMAN	NA	Modules_SRC__Defining	2	NA
M4K1_HUMAN	NA	Modules_SRC__Defining	2	NA
MAP2_HUMAN	NA	Modules_SRC__Defining	2	NA
MED28_HUMAN	NA	Modules_SRC__Defining	2	NA
MEPE_HUMAN	NA	Modules_SRC__Defining	2	NA
MET_HUMAN	NA	Modules_SRC__Defining	2	NA
MICA1_HUMAN	NA	Modules_SRC__Defining	2	NA
MUC1_HUMAN	NA	Modules_SRC__Defining	2	NA
NKX21_HUMAN	NA	Modules_SRC__Defining	2	NA
NTRK3_HUMAN	NA	Modules_SRC__Defining	2	NA
NXPH3_HUMAN	NA	Modules_SRC__Defining	2	NA
PAK2_HUMAN	NA	Modules_SRC__Defining	2	NA
PAR3_HUMAN	NA	Modules_SRC__Defining	2	NA
PAX3_HUMAN	NA	Modules_SRC__Defining	2	NA
PDIA2_HUMAN	NA	Modules_SRC__Defining	2	NA
PECA1_HUMAN	NA	Modules_SRC__Defining	2	NA
PHAR2_HUMAN	NA	Modules_SRC__Defining	2	NA
PK3CG_HUMAN	NA	Modules_SRC__Defining	2	NA
PLCG2_HUMAN	NA	Modules_SRC__Defining	2	NA
PLEC_HUMAN	NA	Modules_SRC__Defining	2	NA
PLS1_HUMAN	NA	Modules_SRC__Defining	2	NA
PRIC3_HUMAN	NA	Modules_SRC__Defining	2	NA
PTN1_HUMAN	NA	Modules_SRC__Defining	2	NA
PTN18_HUMAN	NA	Modules_SRC__Defining	2	NA
PTN2_HUMAN	NA	Modules_SRC__Defining	2	NA
PTN22_HUMAN	NA	Modules_SRC__Defining	2	NA
PTN23_HUMAN	NA	Modules_SRC__Defining	2	NA
PTPRA_HUMAN	NA	Modules_SRC__Defining	2	NA
PTPRC_HUMAN	NA	Modules_SRC__Defining	2	NA
PTPRK_HUMAN	NA	Modules_SRC__Defining	2	NA
Q2TNI1_HUMAN	NA	Modules_SRC__Defining	2	NA
Q60FE5_HUMAN	NA	Modules_SRC__Defining	2	NA
Q658W2_HUMAN	NA	Modules_SRC__Defining	2	NA
Q6IBN1_HUMAN	NA	Modules_SRC__Defining	2	NA
Q86U22_HUMAN	NA	Modules_SRC__Defining	2	NA
Q86U55_HUMAN	NA	Modules_SRC__Defining	2	NA
Q86YM9_HUMAN	NA	Modules_SRC__Defining	2	NA
Q8N1K8_HUMAN	NA	Modules_SRC__Defining	2	NA
RHG17_HUMAN	NA	Modules_SRC__Defining	2	NA
RIN3_HUMAN	NA	Modules_SRC__Defining	2	NA
RL13_HUMAN	NA	Modules_SRC__Defining	2	NA
RPP38_HUMAN	NA	Modules_SRC__Defining	2	NA
SELN_HUMAN	NA	Modules_SRC__Defining	2	NA
SH2B2_HUMAN	NA	Modules_SRC__Defining	2	NA
SHAN2_HUMAN	NA	Modules_SRC__Defining	2	NA
SHAN3_HUMAN	NA	Modules_SRC__Defining	2	NA
SHB_HUMAN	NA	Modules_SRC__Defining	2	NA
SHIP1_HUMAN	NA	Modules_SRC__Defining	2	NA
SHIP2_HUMAN	NA	Modules_SRC__Defining	2	NA
SHRM2_HUMAN	NA	Modules_SRC__Defining	2	NA
SKAP1_HUMAN	NA	Modules_SRC__Defining	2	NA
SMRC1_HUMAN	NA	Modules_SRC__Defining	2	NA
SNX17_HUMAN	NA	Modules_SRC__Defining	2	NA
SNX3_HUMAN	NA	Modules_SRC__Defining	2	NA
SPD2A_HUMAN	NA	Modules_SRC__Defining	2	NA
SPTA2_HUMAN	NA	Modules_SRC__Defining	2	NA
SUV92_HUMAN	NA	Modules_SRC__Defining	2	NA
TIAM1_HUMAN	NA	Modules_SRC__Defining	2	NA
TIE2_HUMAN	NA	Modules_SRC__Defining	2	NA
TNFL6_HUMAN	NA	Modules_SRC__Defining	2	NA
VAV_HUMAN	NA	Modules_SRC__Defining	2	NA
VGFR2_HUMAN	NA	Modules_SRC__Defining	2	NA
VPP4_HUMAN	NA	Modules_SRC__Defining	2	NA
WASP_HUMAN	NA	Modules_SRC__Defining	2	NA
YTDC1_HUMAN	NA	Modules_SRC__Defining	2	NA
3BP1_HUMAN	NA	Modules_SRC__Defining	1	NA
3BP2_HUMAN	NA	Modules_SRC__Defining	1	NA
3BP5_HUMAN	NA	Modules_SRC__Defining	1	NA
A2A284_HUMAN	NA	Modules_SRC__Defining	1	NA
A2A2U1_HUMAN	NA	Modules_SRC__Defining	1	NA
A2MG_HUMAN	NA	Modules_SRC__Defining	1	NA
A2RUF7_HUMAN	NA	Modules_SRC__Defining	1	NA
A3KFK8_HUMAN	NA	Modules_SRC__Defining	1	NA
A4D0Q6_HUMAN	NA	Modules_SRC__Defining	1	NA
A4D1N9_HUMAN	NA	Modules_SRC__Defining	1	NA
A6H8W8_HUMAN	NA	Modules_SRC__Defining	1	NA
A6NED0_HUMAN	NA	Modules_SRC__Defining	1	NA
A6NF12_HUMAN	NA	Modules_SRC__Defining	1	NA
A6XND8_HUMAN	NA	Modules_SRC__Defining	1	NA
A8K3M3_HUMAN	NA	Modules_SRC__Defining	1	NA
A8K6P0_HUMAN	NA	Modules_SRC__Defining	1	NA
AAKB1_HUMAN	NA	Modules_SRC__Defining	1	NA
ACHD_HUMAN	NA	Modules_SRC__Defining	1	NA
ACK1_HUMAN	NA	Modules_SRC__Defining	1	NA
ACTB_HUMAN	NA	Modules_SRC__Defining	1	NA
ACTH_HUMAN	NA	Modules_SRC__Defining	1	NA
ACTN1_HUMAN	NA	Modules_SRC__Defining	1	NA
ACTS_HUMAN	NA	Modules_SRC__Defining	1	NA
ADA_HUMAN	NA	Modules_SRC__Defining	1	NA
ADRB3_HUMAN	NA	Modules_SRC__Defining	1	NA
AES_HUMAN	NA	Modules_SRC__Defining	1	NA
AF1L2_HUMAN	NA	Modules_SRC__Defining	1	NA
AFF2_HUMAN	NA	Modules_SRC__Defining	1	NA
AGTR1_HUMAN	NA	Modules_SRC__Defining	1	NA
AHR_HUMAN	NA	Modules_SRC__Defining	1	NA
AL2SB_HUMAN	NA	Modules_SRC__Defining	1	NA
ALK_HUMAN	NA	Modules_SRC__Defining	1	NA
AMBP_HUMAN	NA	Modules_SRC__Defining	1	NA
ANGT_HUMAN	NA	Modules_SRC__Defining	1	NA
ANK2_HUMAN	NA	Modules_SRC__Defining	1	NA
ANXA2_HUMAN	NA	Modules_SRC__Defining	1	NA
AP2A2_HUMAN	NA	Modules_SRC__Defining	1	NA
AP2S1_HUMAN	NA	Modules_SRC__Defining	1	NA
AP4S1_HUMAN	NA	Modules_SRC__Defining	1	NA
APOH_HUMAN	NA	Modules_SRC__Defining	1	NA
ARHG1_HUMAN	NA	Modules_SRC__Defining	1	NA
ARHG5_HUMAN	NA	Modules_SRC__Defining	1	NA
ARHGB_HUMAN	NA	Modules_SRC__Defining	1	NA
ARNT_HUMAN	NA	Modules_SRC__Defining	1	NA
ASPP2_HUMAN	NA	Modules_SRC__Defining	1	NA
AT2B4_HUMAN	NA	Modules_SRC__Defining	1	NA
ATP8_HUMAN	NA	Modules_SRC__Defining	1	NA
B0LPE5_HUMAN	NA	Modules_SRC__Defining	1	NA
B0S7Y4_HUMAN	NA	Modules_SRC__Defining	1	NA
B0ZBE2_HUMAN	NA	Modules_SRC__Defining	1	NA
B1A4G6_HUMAN	NA	Modules_SRC__Defining	1	NA
B1ANK7_HUMAN	NA	Modules_SRC__Defining	1	NA
B1AVQ5_HUMAN	NA	Modules_SRC__Defining	1	NA
B2MG_HUMAN	NA	Modules_SRC__Defining	1	NA
B2RA66_HUMAN	NA	Modules_SRC__Defining	1	NA
B2RE34_HUMAN	NA	Modules_SRC__Defining	1	NA
B3KM80_HUMAN	NA	Modules_SRC__Defining	1	NA
B3KM81_HUMAN	NA	Modules_SRC__Defining	1	NA
B3KT19_HUMAN	NA	Modules_SRC__Defining	1	NA
B3KTV8_HUMAN	NA	Modules_SRC__Defining	1	NA
B3KVC0_HUMAN	NA	Modules_SRC__Defining	1	NA
B3KWD7_HUMAN	NA	Modules_SRC__Defining	1	NA
B3KX62_HUMAN	NA	Modules_SRC__Defining	1	NA
B4DKY2_HUMAN	NA	Modules_SRC__Defining	1	NA
B4DX48_HUMAN	NA	Modules_SRC__Defining	1	NA
B4E2G0_HUMAN	NA	Modules_SRC__Defining	1	NA
B5B0C1_HUMAN	NA	Modules_SRC__Defining	1	NA
B7WPI0_HUMAN	NA	Modules_SRC__Defining	1	NA
B7Z240_HUMAN	NA	Modules_SRC__Defining	1	NA
B7Z2Q9_HUMAN	NA	Modules_SRC__Defining	1	NA
BAZ2A_HUMAN	NA	Modules_SRC__Defining	1	NA
BCAP_HUMAN	NA	Modules_SRC__Defining	1	NA
BCR_HUMAN	NA	Modules_SRC__Defining	1	NA
BFAR_HUMAN	NA	Modules_SRC__Defining	1	NA
BIN1_HUMAN	NA	Modules_SRC__Defining	1	NA
BMPR2_HUMAN	NA	Modules_SRC__Defining	1	NA
BRAP_HUMAN	NA	Modules_SRC__Defining	1	NA
BRCA2_HUMAN	NA	Modules_SRC__Defining	1	NA
BRD4_HUMAN	NA	Modules_SRC__Defining	1	NA
BRPF3_HUMAN	NA	Modules_SRC__Defining	1	NA
BTK_HUMAN	NA	Modules_SRC__Defining	1	NA
C3W5P5_HUMAN	NA	Modules_SRC__Defining	1	NA
CA094_HUMAN	NA	Modules_SRC__Defining	1	NA
CACO2_HUMAN	NA	Modules_SRC__Defining	1	NA
CADH5_HUMAN	NA	Modules_SRC__Defining	1	NA
CARM1_HUMAN	NA	Modules_SRC__Defining	1	NA
CASB_HUMAN	NA	Modules_SRC__Defining	1	NA
CASC3_HUMAN	NA	Modules_SRC__Defining	1	NA
CASP2_HUMAN	NA	Modules_SRC__Defining	1	NA
CATA_HUMAN	NA	Modules_SRC__Defining	1	NA
CAV2_HUMAN	NA	Modules_SRC__Defining	1	NA
CCL18_HUMAN	NA	Modules_SRC__Defining	1	NA
CCNA2_HUMAN	NA	Modules_SRC__Defining	1	NA
CCND1_HUMAN	NA	Modules_SRC__Defining	1	NA
CCR10_HUMAN	NA	Modules_SRC__Defining	1	NA
CD28_HUMAN	NA	Modules_SRC__Defining	1	NA
CD44_HUMAN	NA	Modules_SRC__Defining	1	NA
CD5R1_HUMAN	NA	Modules_SRC__Defining	1	NA
CD81_HUMAN	NA	Modules_SRC__Defining	1	NA
CD97_HUMAN	NA	Modules_SRC__Defining	1	NA
CDC27_HUMAN	NA	Modules_SRC__Defining	1	NA
CDC37_HUMAN	NA	Modules_SRC__Defining	1	NA
CDCP1_HUMAN	NA	Modules_SRC__Defining	1	NA
CDK2_HUMAN	NA	Modules_SRC__Defining	1	NA
CDK5_HUMAN	NA	Modules_SRC__Defining	1	NA
CDKL5_HUMAN	NA	Modules_SRC__Defining	1	NA
CEAM3_HUMAN	NA	Modules_SRC__Defining	1	NA
CELF2_HUMAN	NA	Modules_SRC__Defining	1	NA
CELR2_HUMAN	NA	Modules_SRC__Defining	1	NA
CELR3_HUMAN	NA	Modules_SRC__Defining	1	NA
CFAH_HUMAN	NA	Modules_SRC__Defining	1	NA
CHIP_HUMAN	NA	Modules_SRC__Defining	1	NA
CHRD_HUMAN	NA	Modules_SRC__Defining	1	NA
CK041_HUMAN	NA	Modules_SRC__Defining	1	NA
CKS2_HUMAN	NA	Modules_SRC__Defining	1	NA
CLM7_HUMAN	NA	Modules_SRC__Defining	1	NA
CNTFR_HUMAN	NA	Modules_SRC__Defining	1	NA
CNTP1_HUMAN	NA	Modules_SRC__Defining	1	NA
CO6_HUMAN	NA	Modules_SRC__Defining	1	NA
COF1_HUMAN	NA	Modules_SRC__Defining	1	NA
COPB_HUMAN	NA	Modules_SRC__Defining	1	NA
CPSF5_HUMAN	NA	Modules_SRC__Defining	1	NA
CRBB3_HUMAN	NA	Modules_SRC__Defining	1	NA
CTGE5_HUMAN	NA	Modules_SRC__Defining	1	NA
CTND1_HUMAN	NA	Modules_SRC__Defining	1	NA
CU058_HUMAN	NA	Modules_SRC__Defining	1	NA
CUL9_HUMAN	NA	Modules_SRC__Defining	1	NA
CUTA_HUMAN	NA	Modules_SRC__Defining	1	NA
CX6A1_HUMAN	NA	Modules_SRC__Defining	1	NA
CXCR7_HUMAN	NA	Modules_SRC__Defining	1	NA
CYH2_HUMAN	NA	Modules_SRC__Defining	1	NA
D1CS56_HUMAN	NA	Modules_SRC__Defining	1	NA
D2JYH7_HUMAN	NA	Modules_SRC__Defining	1	NA
D2JYI1_HUMAN	NA	Modules_SRC__Defining	1	NA
DAB1_HUMAN	NA	Modules_SRC__Defining	1	NA
DAPK3_HUMAN	NA	Modules_SRC__Defining	1	NA
DCE1_HUMAN	NA	Modules_SRC__Defining	1	NA
DCTN1_HUMAN	NA	Modules_SRC__Defining	1	NA
DCTN2_HUMAN	NA	Modules_SRC__Defining	1	NA
DDR1_HUMAN	NA	Modules_SRC__Defining	1	NA
DDX17_HUMAN	NA	Modules_SRC__Defining	1	NA
DDX5_HUMAN	NA	Modules_SRC__Defining	1	NA
DGKA_HUMAN	NA	Modules_SRC__Defining	1	NA
DGKZ_HUMAN	NA	Modules_SRC__Defining	1	NA
DJB11_HUMAN	NA	Modules_SRC__Defining	1	NA
DKK1_HUMAN	NA	Modules_SRC__Defining	1	NA
DLG4_HUMAN	NA	Modules_SRC__Defining	1	NA
DLP1_HUMAN	NA	Modules_SRC__Defining	1	NA
DNJA3_HUMAN	NA	Modules_SRC__Defining	1	NA
DNLI3_HUMAN	NA	Modules_SRC__Defining	1	NA
DOCK4_HUMAN	NA	Modules_SRC__Defining	1	NA
DOK3_HUMAN	NA	Modules_SRC__Defining	1	NA
DOK4_HUMAN	NA	Modules_SRC__Defining	1	NA
DPPA4_HUMAN	NA	Modules_SRC__Defining	1	NA
DPYL1_HUMAN	NA	Modules_SRC__Defining	1	NA
DRD3_HUMAN	NA	Modules_SRC__Defining	1	NA
DRD4_HUMAN	NA	Modules_SRC__Defining	1	NA
DTX1_HUMAN	NA	Modules_SRC__Defining	1	NA
DUS23_HUMAN	NA	Modules_SRC__Defining	1	NA
DYRK3_HUMAN	NA	Modules_SRC__Defining	1	NA
E2DRY6_HUMAN	NA	Modules_SRC__Defining	1	NA
E41L3_HUMAN	NA	Modules_SRC__Defining	1	NA
E6Y0F1_HUMAN	NA	Modules_SRC__Defining	1	NA
E7EM60_HUMAN	NA	Modules_SRC__Defining	1	NA
E9PC62_HUMAN	NA	Modules_SRC__Defining	1	NA
E9PCL5_HUMAN	NA	Modules_SRC__Defining	1	NA
E9PFU1_HUMAN	NA	Modules_SRC__Defining	1	NA
E9PGN5_HUMAN	NA	Modules_SRC__Defining	1	NA
EAA2_HUMAN	NA	Modules_SRC__Defining	1	NA
ECHM_HUMAN	NA	Modules_SRC__Defining	1	NA
ECT2_HUMAN	NA	Modules_SRC__Defining	1	NA
EFNB1_HUMAN	NA	Modules_SRC__Defining	1	NA
EHMT2_HUMAN	NA	Modules_SRC__Defining	1	NA
ELK3_HUMAN	NA	Modules_SRC__Defining	1	NA
ENOA_HUMAN	NA	Modules_SRC__Defining	1	NA
ENPP3_HUMAN	NA	Modules_SRC__Defining	1	NA
EPHA3_HUMAN	NA	Modules_SRC__Defining	1	NA
EPHA4_HUMAN	NA	Modules_SRC__Defining	1	NA
EPHB1_HUMAN	NA	Modules_SRC__Defining	1	NA
EPHB6_HUMAN	NA	Modules_SRC__Defining	1	NA
EPIPL_HUMAN	NA	Modules_SRC__Defining	1	NA
EPOR_HUMAN	NA	Modules_SRC__Defining	1	NA
EPS15_HUMAN	NA	Modules_SRC__Defining	1	NA
ESR2_HUMAN	NA	Modules_SRC__Defining	1	NA
ESTD_HUMAN	NA	Modules_SRC__Defining	1	NA
ETS1_HUMAN	NA	Modules_SRC__Defining	1	NA
ETV6_HUMAN	NA	Modules_SRC__Defining	1	NA
EURL_HUMAN	NA	Modules_SRC__Defining	1	NA
EVL_HUMAN	NA	Modules_SRC__Defining	1	NA
EWS_HUMAN	NA	Modules_SRC__Defining	1	NA
EXTL1_HUMAN	NA	Modules_SRC__Defining	1	NA
F110A_HUMAN	NA	Modules_SRC__Defining	1	NA
F118B_HUMAN	NA	Modules_SRC__Defining	1	NA
F1D8R8_HUMAN	NA	Modules_SRC__Defining	1	NA
F1D8S4_HUMAN	NA	Modules_SRC__Defining	1	NA
F2Z382_HUMAN	NA	Modules_SRC__Defining	1	NA
F5GYX3_HUMAN	NA	Modules_SRC__Defining	1	NA
F8VTJ5_HUMAN	NA	Modules_SRC__Defining	1	NA
F8W913_HUMAN	NA	Modules_SRC__Defining	1	NA
F8WD47_HUMAN	NA	Modules_SRC__Defining	1	NA
F8WDX4_HUMAN	NA	Modules_SRC__Defining	1	NA
FA22F_HUMAN	NA	Modules_SRC__Defining	1	NA
FABPL_HUMAN	NA	Modules_SRC__Defining	1	NA
FARP2_HUMAN	NA	Modules_SRC__Defining	1	NA
FCERB_HUMAN	NA	Modules_SRC__Defining	1	NA
FCGR1_HUMAN	NA	Modules_SRC__Defining	1	NA
FETUA_HUMAN	NA	Modules_SRC__Defining	1	NA
FGFR1_HUMAN	NA	Modules_SRC__Defining	1	NA
FGFR2_HUMAN	NA	Modules_SRC__Defining	1	NA
FGR_HUMAN	NA	Modules_SRC__Defining	1	NA
FHIT_HUMAN	NA	Modules_SRC__Defining	1	NA
FHL2_HUMAN	NA	Modules_SRC__Defining	1	NA
FINC_HUMAN	NA	Modules_SRC__Defining	1	NA
FLNB_HUMAN	NA	Modules_SRC__Defining	1	NA
FLNC_HUMAN	NA	Modules_SRC__Defining	1	NA
FLT3_HUMAN	NA	Modules_SRC__Defining	1	NA
FOXH1_HUMAN	NA	Modules_SRC__Defining	1	NA
FOXJ1_HUMAN	NA	Modules_SRC__Defining	1	NA
FRIH_HUMAN	NA	Modules_SRC__Defining	1	NA
FRIL_HUMAN	NA	Modules_SRC__Defining	1	NA
FRS2_HUMAN	NA	Modules_SRC__Defining	1	NA
FRS3_HUMAN	NA	Modules_SRC__Defining	1	NA
FUBP2_HUMAN	NA	Modules_SRC__Defining	1	NA
FUBP3_HUMAN	NA	Modules_SRC__Defining	1	NA
FUMH_HUMAN	NA	Modules_SRC__Defining	1	NA
FYB_HUMAN	NA	Modules_SRC__Defining	1	NA
G3BP1_HUMAN	NA	Modules_SRC__Defining	1	NA
GABR1_HUMAN	NA	Modules_SRC__Defining	1	NA
GBLP_HUMAN	NA	Modules_SRC__Defining	1	NA
GCDH_HUMAN	NA	Modules_SRC__Defining	1	NA
GDS1_HUMAN	NA	Modules_SRC__Defining	1	NA
GELS_HUMAN	NA	Modules_SRC__Defining	1	NA
GEMI7_HUMAN	NA	Modules_SRC__Defining	1	NA
GFAP_HUMAN	NA	Modules_SRC__Defining	1	NA
GLMN_HUMAN	NA	Modules_SRC__Defining	1	NA
GNDS_HUMAN	NA	Modules_SRC__Defining	1	NA
GOGA2_HUMAN	NA	Modules_SRC__Defining	1	NA
GP2_HUMAN	NA	Modules_SRC__Defining	1	NA
GPAN1_HUMAN	NA	Modules_SRC__Defining	1	NA
GPR45_HUMAN	NA	Modules_SRC__Defining	1	NA
GRAP2_HUMAN	NA	Modules_SRC__Defining	1	NA
GRIP2_HUMAN	NA	Modules_SRC__Defining	1	NA
GRP78_HUMAN	NA	Modules_SRC__Defining	1	NA
GSTK1_HUMAN	NA	Modules_SRC__Defining	1	NA
GSX2_HUMAN	NA	Modules_SRC__Defining	1	NA
GTF2I_HUMAN	NA	Modules_SRC__Defining	1	NA
H10_HUMAN	NA	Modules_SRC__Defining	1	NA
H31_HUMAN	NA	Modules_SRC__Defining	1	NA
HCK_HUMAN	NA	Modules_SRC__Defining	1	NA
HCLS1_HUMAN	NA	Modules_SRC__Defining	1	NA
HD_HUMAN	NA	Modules_SRC__Defining	1	NA
HDAC3_HUMAN	NA	Modules_SRC__Defining	1	NA
HELZ_HUMAN	NA	Modules_SRC__Defining	1	NA
HEM0_HUMAN	NA	Modules_SRC__Defining	1	NA
HIBCH_HUMAN	NA	Modules_SRC__Defining	1	NA
HIPK3_HUMAN	NA	Modules_SRC__Defining	1	NA
HMGN2_HUMAN	NA	Modules_SRC__Defining	1	NA
HMGN3_HUMAN	NA	Modules_SRC__Defining	1	NA
HMOX2_HUMAN	NA	Modules_SRC__Defining	1	NA
HNF1A_HUMAN	NA	Modules_SRC__Defining	1	NA
HNRPC_HUMAN	NA	Modules_SRC__Defining	1	NA
HNRPQ_HUMAN	NA	Modules_SRC__Defining	1	NA
HNRPR_HUMAN	NA	Modules_SRC__Defining	1	NA
HOMEZ_HUMAN	NA	Modules_SRC__Defining	1	NA
HPT_HUMAN	NA	Modules_SRC__Defining	1	NA
HS90A_HUMAN	NA	Modules_SRC__Defining	1	NA
ID3_HUMAN	NA	Modules_SRC__Defining	1	NA
IKBA_HUMAN	NA	Modules_SRC__Defining	1	NA
IKKE_HUMAN	NA	Modules_SRC__Defining	1	NA
IL2RG_HUMAN	NA	Modules_SRC__Defining	1	NA
IL3RA_HUMAN	NA	Modules_SRC__Defining	1	NA
IL4RA_HUMAN	NA	Modules_SRC__Defining	1	NA
IL5RA_HUMAN	NA	Modules_SRC__Defining	1	NA
ILK_HUMAN	NA	Modules_SRC__Defining	1	NA
IMA2_HUMAN	NA	Modules_SRC__Defining	1	NA
INCA1_HUMAN	NA	Modules_SRC__Defining	1	NA
IRAK1_HUMAN	NA	Modules_SRC__Defining	1	NA
IRAK2_HUMAN	NA	Modules_SRC__Defining	1	NA
ITA2B_HUMAN	NA	Modules_SRC__Defining	1	NA
ITA6_HUMAN	NA	Modules_SRC__Defining	1	NA
ITB3_HUMAN	NA	Modules_SRC__Defining	1	NA
ITB4_HUMAN	NA	Modules_SRC__Defining	1	NA
ITIH4_HUMAN	NA	Modules_SRC__Defining	1	NA
ITSN2_HUMAN	NA	Modules_SRC__Defining	1	NA
JAK1_HUMAN	NA	Modules_SRC__Defining	1	NA
JIP3_HUMAN	NA	Modules_SRC__Defining	1	NA
K1C40_HUMAN	NA	Modules_SRC__Defining	1	NA
K1H1_HUMAN	NA	Modules_SRC__Defining	1	NA
K2C7_HUMAN	NA	Modules_SRC__Defining	1	NA
KCNB1_HUMAN	NA	Modules_SRC__Defining	1	NA
KCNB2_HUMAN	NA	Modules_SRC__Defining	1	NA
KCNH7_HUMAN	NA	Modules_SRC__Defining	1	NA
KCNN1_HUMAN	NA	Modules_SRC__Defining	1	NA
KCNQ1_HUMAN	NA	Modules_SRC__Defining	1	NA
KCNQ5_HUMAN	NA	Modules_SRC__Defining	1	NA
KI13A_HUMAN	NA	Modules_SRC__Defining	1	NA
KI67_HUMAN	NA	Modules_SRC__Defining	1	NA
KIF3A_HUMAN	NA	Modules_SRC__Defining	1	NA
KIFA3_HUMAN	NA	Modules_SRC__Defining	1	NA
KIRR1_HUMAN	NA	Modules_SRC__Defining	1	NA
KS6B2_HUMAN	NA	Modules_SRC__Defining	1	NA
LAIR1_HUMAN	NA	Modules_SRC__Defining	1	NA
LAP2B_HUMAN	NA	Modules_SRC__Defining	1	NA
LAT_HUMAN	NA	Modules_SRC__Defining	1	NA
LAX1_HUMAN	NA	Modules_SRC__Defining	1	NA
LCK_HUMAN	NA	Modules_SRC__Defining	1	NA
LCP2_HUMAN	NA	Modules_SRC__Defining	1	NA
LEPR_HUMAN	NA	Modules_SRC__Defining	1	NA
LIME1_HUMAN	NA	Modules_SRC__Defining	1	NA
LIRB1_HUMAN	NA	Modules_SRC__Defining	1	NA
LOX5_HUMAN	NA	Modules_SRC__Defining	1	NA
LPH_HUMAN	NA	Modules_SRC__Defining	1	NA
LY66F_HUMAN	NA	Modules_SRC__Defining	1	NA
LY6D_HUMAN	NA	Modules_SRC__Defining	1	NA
LY9_HUMAN	NA	Modules_SRC__Defining	1	NA
LZTS2_HUMAN	NA	Modules_SRC__Defining	1	NA
M4K3_HUMAN	NA	Modules_SRC__Defining	1	NA
M4K5_HUMAN	NA	Modules_SRC__Defining	1	NA
MAAI_HUMAN	NA	Modules_SRC__Defining	1	NA
MAP1A_HUMAN	NA	Modules_SRC__Defining	1	NA
MATK_HUMAN	NA	Modules_SRC__Defining	1	NA
MCP_HUMAN	NA	Modules_SRC__Defining	1	NA
MED14_HUMAN	NA	Modules_SRC__Defining	1	NA
MERTK_HUMAN	NA	Modules_SRC__Defining	1	NA
MIME_HUMAN	NA	Modules_SRC__Defining	1	NA
MINT_HUMAN	NA	Modules_SRC__Defining	1	NA
MK06_HUMAN	NA	Modules_SRC__Defining	1	NA
MLL4_HUMAN	NA	Modules_SRC__Defining	1	NA
MLXPL_HUMAN	NA	Modules_SRC__Defining	1	NA
MOK_HUMAN	NA	Modules_SRC__Defining	1	NA
MPIP1_HUMAN	NA	Modules_SRC__Defining	1	NA
MPIP2_HUMAN	NA	Modules_SRC__Defining	1	NA
MPIP3_HUMAN	NA	Modules_SRC__Defining	1	NA
MSI2H_HUMAN	NA	Modules_SRC__Defining	1	NA
MTP_HUMAN	NA	Modules_SRC__Defining	1	NA
MUC20_HUMAN	NA	Modules_SRC__Defining	1	NA
MUC24_HUMAN	NA	Modules_SRC__Defining	1	NA
MY18A_HUMAN	NA	Modules_SRC__Defining	1	NA
MYH11_HUMAN	NA	Modules_SRC__Defining	1	NA
MYH9_HUMAN	NA	Modules_SRC__Defining	1	NA
MYLK_HUMAN	NA	Modules_SRC__Defining	1	NA
MYLK3_HUMAN	NA	Modules_SRC__Defining	1	NA
MYPC2_HUMAN	NA	Modules_SRC__Defining	1	NA
MYRIP_HUMAN	NA	Modules_SRC__Defining	1	NA
NADK_HUMAN	NA	Modules_SRC__Defining	1	NA
NCK1_HUMAN	NA	Modules_SRC__Defining	1	NA
NCKP5_HUMAN	NA	Modules_SRC__Defining	1	NA
NCKX1_HUMAN	NA	Modules_SRC__Defining	1	NA
NEBU_HUMAN	NA	Modules_SRC__Defining	1	NA
NEK8_HUMAN	NA	Modules_SRC__Defining	1	NA
NELFB_HUMAN	NA	Modules_SRC__Defining	1	NA
NF1_HUMAN	NA	Modules_SRC__Defining	1	NA
NFASC_HUMAN	NA	Modules_SRC__Defining	1	NA
NFS1_HUMAN	NA	Modules_SRC__Defining	1	NA
NFYB_HUMAN	NA	Modules_SRC__Defining	1	NA
NHRF3_HUMAN	NA	Modules_SRC__Defining	1	NA
NIF3L_HUMAN	NA	Modules_SRC__Defining	1	NA
NKD2_HUMAN	NA	Modules_SRC__Defining	1	NA
NMDE1_HUMAN	NA	Modules_SRC__Defining	1	NA
NMDE2_HUMAN	NA	Modules_SRC__Defining	1	NA
NMDE4_HUMAN	NA	Modules_SRC__Defining	1	NA
NMDZ1_HUMAN	NA	Modules_SRC__Defining	1	NA
NP1L5_HUMAN	NA	Modules_SRC__Defining	1	NA
NPHN_HUMAN	NA	Modules_SRC__Defining	1	NA
NPM_HUMAN	NA	Modules_SRC__Defining	1	NA
NR1H4_HUMAN	NA	Modules_SRC__Defining	1	NA
NR1I2_HUMAN	NA	Modules_SRC__Defining	1	NA
NTAL_HUMAN	NA	Modules_SRC__Defining	1	NA
NU2M_HUMAN	NA	Modules_SRC__Defining	1	NA
NU4M_HUMAN	NA	Modules_SRC__Defining	1	NA
NUCL_HUMAN	NA	Modules_SRC__Defining	1	NA
OCRL_HUMAN	NA	Modules_SRC__Defining	1	NA
OS9_HUMAN	NA	Modules_SRC__Defining	1	NA
OSGEP_HUMAN	NA	Modules_SRC__Defining	1	NA
P2RX7_HUMAN	NA	Modules_SRC__Defining	1	NA
P2RY2_HUMAN	NA	Modules_SRC__Defining	1	NA
P73_HUMAN	NA	Modules_SRC__Defining	1	NA
PACN1_HUMAN	NA	Modules_SRC__Defining	1	NA
PANX2_HUMAN	NA	Modules_SRC__Defining	1	NA
PARD3_HUMAN	NA	Modules_SRC__Defining	1	NA
PAX7_HUMAN	NA	Modules_SRC__Defining	1	NA
PBIP1_HUMAN	NA	Modules_SRC__Defining	1	NA
PDC6I_HUMAN	NA	Modules_SRC__Defining	1	NA
PDE4D_HUMAN	NA	Modules_SRC__Defining	1	NA
PDE6D_HUMAN	NA	Modules_SRC__Defining	1	NA
PDK1_HUMAN	NA	Modules_SRC__Defining	1	NA
PELP1_HUMAN	NA	Modules_SRC__Defining	1	NA
PEX13_HUMAN	NA	Modules_SRC__Defining	1	NA
PGFRB_HUMAN	NA	Modules_SRC__Defining	1	NA
PHAR4_HUMAN	NA	Modules_SRC__Defining	1	NA
PHC2_HUMAN	NA	Modules_SRC__Defining	1	NA
PHS2_HUMAN	NA	Modules_SRC__Defining	1	NA
PITX2_HUMAN	NA	Modules_SRC__Defining	1	NA
PK3CA_HUMAN	NA	Modules_SRC__Defining	1	NA
PK3CD_HUMAN	NA	Modules_SRC__Defining	1	NA
PKD1_HUMAN	NA	Modules_SRC__Defining	1	NA
PLCE1_HUMAN	NA	Modules_SRC__Defining	1	NA
PLD1_HUMAN	NA	Modules_SRC__Defining	1	NA
PMGE_HUMAN	NA	Modules_SRC__Defining	1	NA
PNMA2_HUMAN	NA	Modules_SRC__Defining	1	NA
PNMA5_HUMAN	NA	Modules_SRC__Defining	1	NA
PNRC1_HUMAN	NA	Modules_SRC__Defining	1	NA
POMP_HUMAN	NA	Modules_SRC__Defining	1	NA
PON2_HUMAN	NA	Modules_SRC__Defining	1	NA
PP2BA_HUMAN	NA	Modules_SRC__Defining	1	NA
PP2BB_HUMAN	NA	Modules_SRC__Defining	1	NA
PRAF1_HUMAN	NA	Modules_SRC__Defining	1	NA
PRAP1_HUMAN	NA	Modules_SRC__Defining	1	NA
PRC2A_HUMAN	NA	Modules_SRC__Defining	1	NA
PRG4_HUMAN	NA	Modules_SRC__Defining	1	NA
PRGR_HUMAN	NA	Modules_SRC__Defining	1	NA
PRIO_HUMAN	NA	Modules_SRC__Defining	1	NA
PRKRA_HUMAN	NA	Modules_SRC__Defining	1	NA
PRR22_HUMAN	NA	Modules_SRC__Defining	1	NA
PTN13_HUMAN	NA	Modules_SRC__Defining	1	NA
PTN21_HUMAN	NA	Modules_SRC__Defining	1	NA
PTN4_HUMAN	NA	Modules_SRC__Defining	1	NA
PTPR2_HUMAN	NA	Modules_SRC__Defining	1	NA
PTPRB_HUMAN	NA	Modules_SRC__Defining	1	NA
PTPRG_HUMAN	NA	Modules_SRC__Defining	1	NA
PTPRJ_HUMAN	NA	Modules_SRC__Defining	1	NA
PTPRO_HUMAN	NA	Modules_SRC__Defining	1	NA
PTPRZ_HUMAN	NA	Modules_SRC__Defining	1	NA
Q05CP7_HUMAN	NA	Modules_SRC__Defining	1	NA
Q05CT3_HUMAN	NA	Modules_SRC__Defining	1	NA
Q12914_HUMAN	NA	Modules_SRC__Defining	1	NA
Q14666_HUMAN	NA	Modules_SRC__Defining	1	NA
Q15300_HUMAN	NA	Modules_SRC__Defining	1	NA
Q1KLZ0_HUMAN	NA	Modules_SRC__Defining	1	NA
Q2YDC4_HUMAN	NA	Modules_SRC__Defining	1	NA
Q308M7_HUMAN	NA	Modules_SRC__Defining	1	NA
Q3MIH3_HUMAN	NA	Modules_SRC__Defining	1	NA
Q4G0X8_HUMAN	NA	Modules_SRC__Defining	1	NA
Q4G138_HUMAN	NA	Modules_SRC__Defining	1	NA
Q4VAX0_HUMAN	NA	Modules_SRC__Defining	1	NA
Q504X9_HUMAN	NA	Modules_SRC__Defining	1	NA
Q53G26_HUMAN	NA	Modules_SRC__Defining	1	NA
Q58EY4_HUMAN	NA	Modules_SRC__Defining	1	NA
Q59H88_HUMAN	NA	Modules_SRC__Defining	1	NA
Q59H94_HUMAN	NA	Modules_SRC__Defining	1	NA
Q5HYE9_HUMAN	NA	Modules_SRC__Defining	1	NA
Q5JY90_HUMAN	NA	Modules_SRC__Defining	1	NA
Q5SXQ6_HUMAN	NA	Modules_SRC__Defining	1	NA
Q5T7S2_HUMAN	NA	Modules_SRC__Defining	1	NA
Q5TZT2_HUMAN	NA	Modules_SRC__Defining	1	NA
Q5VY90_HUMAN	NA	Modules_SRC__Defining	1	NA
Q60FE2_HUMAN	NA	Modules_SRC__Defining	1	NA
Q68DA1_HUMAN	NA	Modules_SRC__Defining	1	NA
Q6MZS5_HUMAN	NA	Modules_SRC__Defining	1	NA
Q6N084_HUMAN	NA	Modules_SRC__Defining	1	NA
Q6NSJ8_HUMAN	NA	Modules_SRC__Defining	1	NA
Q6PD56_HUMAN	NA	Modules_SRC__Defining	1	NA
Q7L7Q6_HUMAN	NA	Modules_SRC__Defining	1	NA
Q7LCB3_HUMAN	NA	Modules_SRC__Defining	1	NA
Q7Z3X3_HUMAN	NA	Modules_SRC__Defining	1	NA
Q7Z6C1_HUMAN	NA	Modules_SRC__Defining	1	NA
Q85BD0_HUMAN	NA	Modules_SRC__Defining	1	NA
Q85L09_HUMAN	NA	Modules_SRC__Defining	1	NA
Q86SX1_HUMAN	NA	Modules_SRC__Defining	1	NA
Q86T64_HUMAN	NA	Modules_SRC__Defining	1	NA
Q8IVA8_HUMAN	NA	Modules_SRC__Defining	1	NA
Q8IW08_HUMAN	NA	Modules_SRC__Defining	1	NA
Q8N1B6_HUMAN	NA	Modules_SRC__Defining	1	NA
Q8N236_HUMAN	NA	Modules_SRC__Defining	1	NA
Q92927_HUMAN	NA	Modules_SRC__Defining	1	NA
Q92942_HUMAN	NA	Modules_SRC__Defining	1	NA
Q92967_HUMAN	NA	Modules_SRC__Defining	1	NA
Q92970_HUMAN	NA	Modules_SRC__Defining	1	NA
Q96EL6_HUMAN	NA	Modules_SRC__Defining	1	NA
Q9BWF0_HUMAN	NA	Modules_SRC__Defining	1	NA
Q9BWJ1_HUMAN	NA	Modules_SRC__Defining	1	NA
Q9H9I0_HUMAN	NA	Modules_SRC__Defining	1	NA
Q9NUA2_HUMAN	NA	Modules_SRC__Defining	1	NA
Q9P084_HUMAN	NA	Modules_SRC__Defining	1	NA
RAB1C_HUMAN	NA	Modules_SRC__Defining	1	NA
RAB6B_HUMAN	NA	Modules_SRC__Defining	1	NA
RAB8B_HUMAN	NA	Modules_SRC__Defining	1	NA
RAGE_HUMAN	NA	Modules_SRC__Defining	1	NA
RAIN_HUMAN	NA	Modules_SRC__Defining	1	NA
RALA_HUMAN	NA	Modules_SRC__Defining	1	NA
RANB9_HUMAN	NA	Modules_SRC__Defining	1	NA
RAPSN_HUMAN	NA	Modules_SRC__Defining	1	NA
RARA_HUMAN	NA	Modules_SRC__Defining	1	NA
RASF1_HUMAN	NA	Modules_SRC__Defining	1	NA
RASF2_HUMAN	NA	Modules_SRC__Defining	1	NA
RASF5_HUMAN	NA	Modules_SRC__Defining	1	NA
RBBP6_HUMAN	NA	Modules_SRC__Defining	1	NA
RBM33_HUMAN	NA	Modules_SRC__Defining	1	NA
RBTN2_HUMAN	NA	Modules_SRC__Defining	1	NA
RBX2_HUMAN	NA	Modules_SRC__Defining	1	NA
RED_HUMAN	NA	Modules_SRC__Defining	1	NA
REL_HUMAN	NA	Modules_SRC__Defining	1	NA
REPS1_HUMAN	NA	Modules_SRC__Defining	1	NA
REPS2_HUMAN	NA	Modules_SRC__Defining	1	NA
RET4_HUMAN	NA	Modules_SRC__Defining	1	NA
RGDSR_HUMAN	NA	Modules_SRC__Defining	1	NA
RGL1_HUMAN	NA	Modules_SRC__Defining	1	NA
RGL2_HUMAN	NA	Modules_SRC__Defining	1	NA
RGR_HUMAN	NA	Modules_SRC__Defining	1	NA
RGRF1_HUMAN	NA	Modules_SRC__Defining	1	NA
RGS16_HUMAN	NA	Modules_SRC__Defining	1	NA
RHG01_HUMAN	NA	Modules_SRC__Defining	1	NA
RHG09_HUMAN	NA	Modules_SRC__Defining	1	NA
RHG35_HUMAN	NA	Modules_SRC__Defining	1	NA
RHOU_HUMAN	NA	Modules_SRC__Defining	1	NA
RIF1_HUMAN	NA	Modules_SRC__Defining	1	NA
RIMS1_HUMAN	NA	Modules_SRC__Defining	1	NA
RIMS2_HUMAN	NA	Modules_SRC__Defining	1	NA
RIN1_HUMAN	NA	Modules_SRC__Defining	1	NA
RIT1_HUMAN	NA	Modules_SRC__Defining	1	NA
RIT2_HUMAN	NA	Modules_SRC__Defining	1	NA
RL10_HUMAN	NA	Modules_SRC__Defining	1	NA
RL40_HUMAN	NA	Modules_SRC__Defining	1	NA
RLF_HUMAN	NA	Modules_SRC__Defining	1	NA
RLGPB_HUMAN	NA	Modules_SRC__Defining	1	NA
RM44_HUMAN	NA	Modules_SRC__Defining	1	NA
RNC_HUMAN	NA	Modules_SRC__Defining	1	NA
RNF10_HUMAN	NA	Modules_SRC__Defining	1	NA
RON_HUMAN	NA	Modules_SRC__Defining	1	NA
ROR2_HUMAN	NA	Modules_SRC__Defining	1	NA
RP1L1_HUMAN	NA	Modules_SRC__Defining	1	NA
RPA2_HUMAN	NA	Modules_SRC__Defining	1	NA
RPAC2_HUMAN	NA	Modules_SRC__Defining	1	NA
RPB1_HUMAN	NA	Modules_SRC__Defining	1	NA
RTN4_HUMAN	NA	Modules_SRC__Defining	1	NA
RUNX3_HUMAN	NA	Modules_SRC__Defining	1	NA
RUSD2_HUMAN	NA	Modules_SRC__Defining	1	NA
RUXE_HUMAN	NA	Modules_SRC__Defining	1	NA
S23A1_HUMAN	NA	Modules_SRC__Defining	1	NA
SAMP_HUMAN	NA	Modules_SRC__Defining	1	NA
SDC3_HUMAN	NA	Modules_SRC__Defining	1	NA
SEM7A_HUMAN	NA	Modules_SRC__Defining	1	NA
SEPT9_HUMAN	NA	Modules_SRC__Defining	1	NA
SF3B4_HUMAN	NA	Modules_SRC__Defining	1	NA
SGCA_HUMAN	NA	Modules_SRC__Defining	1	NA
SH24A_HUMAN	NA	Modules_SRC__Defining	1	NA
SH2B1_HUMAN	NA	Modules_SRC__Defining	1	NA
SH319_HUMAN	NA	Modules_SRC__Defining	1	NA
SH3G3_HUMAN	NA	Modules_SRC__Defining	1	NA
SH3K1_HUMAN	NA	Modules_SRC__Defining	1	NA
SHBG_HUMAN	NA	Modules_SRC__Defining	1	NA
SHCBP_HUMAN	NA	Modules_SRC__Defining	1	NA
SHKB1_HUMAN	NA	Modules_SRC__Defining	1	NA
SHOC2_HUMAN	NA	Modules_SRC__Defining	1	NA
SIGL7_HUMAN	NA	Modules_SRC__Defining	1	NA
SL9A2_HUMAN	NA	Modules_SRC__Defining	1	NA
SLX1_HUMAN	NA	Modules_SRC__Defining	1	NA
SMAD3_HUMAN	NA	Modules_SRC__Defining	1	NA
SMAP_HUMAN	NA	Modules_SRC__Defining	1	NA
SMC1A_HUMAN	NA	Modules_SRC__Defining	1	NA
SMCE1_HUMAN	NA	Modules_SRC__Defining	1	NA
SMD2_HUMAN	NA	Modules_SRC__Defining	1	NA
SMRC2_HUMAN	NA	Modules_SRC__Defining	1	NA
SMRD1_HUMAN	NA	Modules_SRC__Defining	1	NA
SMRD2_HUMAN	NA	Modules_SRC__Defining	1	NA
SMRD3_HUMAN	NA	Modules_SRC__Defining	1	NA
SMU1_HUMAN	NA	Modules_SRC__Defining	1	NA
SNAPN_HUMAN	NA	Modules_SRC__Defining	1	NA
SNF5_HUMAN	NA	Modules_SRC__Defining	1	NA
SNPC3_HUMAN	NA	Modules_SRC__Defining	1	NA
SNX12_HUMAN	NA	Modules_SRC__Defining	1	NA
SNX2_HUMAN	NA	Modules_SRC__Defining	1	NA
SNX7_HUMAN	NA	Modules_SRC__Defining	1	NA
SNX8_HUMAN	NA	Modules_SRC__Defining	1	NA
SO2A1_HUMAN	NA	Modules_SRC__Defining	1	NA
SOCS1_HUMAN	NA	Modules_SRC__Defining	1	NA
SOMA_HUMAN	NA	Modules_SRC__Defining	1	NA
SPN90_HUMAN	NA	Modules_SRC__Defining	1	NA
SPR2A_HUMAN	NA	Modules_SRC__Defining	1	NA
SPTB2_HUMAN	NA	Modules_SRC__Defining	1	NA
SPY2_HUMAN	NA	Modules_SRC__Defining	1	NA
SRBS1_HUMAN	NA	Modules_SRC__Defining	1	NA
SRC8_HUMAN	NA	Modules_SRC__Defining	1	NA
SREC2_HUMAN	NA	Modules_SRC__Defining	1	NA
SSXT_HUMAN	NA	Modules_SRC__Defining	1	NA
ST32C_HUMAN	NA	Modules_SRC__Defining	1	NA
ST5_HUMAN	NA	Modules_SRC__Defining	1	NA
STA5A_HUMAN	NA	Modules_SRC__Defining	1	NA
STA5B_HUMAN	NA	Modules_SRC__Defining	1	NA
STABP_HUMAN	NA	Modules_SRC__Defining	1	NA
STAT6_HUMAN	NA	Modules_SRC__Defining	1	NA
STF1_HUMAN	NA	Modules_SRC__Defining	1	NA
STRAB_HUMAN	NA	Modules_SRC__Defining	1	NA
SYDC_HUMAN	NA	Modules_SRC__Defining	1	NA
SYN1_HUMAN	NA	Modules_SRC__Defining	1	NA
SYNJ1_HUMAN	NA	Modules_SRC__Defining	1	NA
SYNJ2_HUMAN	NA	Modules_SRC__Defining	1	NA
TAL2_HUMAN	NA	Modules_SRC__Defining	1	NA
TARSH_HUMAN	NA	Modules_SRC__Defining	1	NA
TAU_HUMAN	NA	Modules_SRC__Defining	1	NA
TCAL8_HUMAN	NA	Modules_SRC__Defining	1	NA
TCRG1_HUMAN	NA	Modules_SRC__Defining	1	NA
TEC_HUMAN	NA	Modules_SRC__Defining	1	NA
TENS3_HUMAN	NA	Modules_SRC__Defining	1	NA
TERT_HUMAN	NA	Modules_SRC__Defining	1	NA
TFG_HUMAN	NA	Modules_SRC__Defining	1	NA
TGFI1_HUMAN	NA	Modules_SRC__Defining	1	NA
TGON2_HUMAN	NA	Modules_SRC__Defining	1	NA
THB_HUMAN	NA	Modules_SRC__Defining	1	NA
TIG3_HUMAN	NA	Modules_SRC__Defining	1	NA
TLR2_HUMAN	NA	Modules_SRC__Defining	1	NA
TLR3_HUMAN	NA	Modules_SRC__Defining	1	NA
TLR9_HUMAN	NA	Modules_SRC__Defining	1	NA
TM1L1_HUMAN	NA	Modules_SRC__Defining	1	NA
TNPO1_HUMAN	NA	Modules_SRC__Defining	1	NA
TNR14_HUMAN	NA	Modules_SRC__Defining	1	NA
TNR16_HUMAN	NA	Modules_SRC__Defining	1	NA
TPOR_HUMAN	NA	Modules_SRC__Defining	1	NA
TPX2_HUMAN	NA	Modules_SRC__Defining	1	NA
TRAIP_HUMAN	NA	Modules_SRC__Defining	1	NA
TRAT1_HUMAN	NA	Modules_SRC__Defining	1	NA
TRFE_HUMAN	NA	Modules_SRC__Defining	1	NA
TRI27_HUMAN	NA	Modules_SRC__Defining	1	NA
TRI39_HUMAN	NA	Modules_SRC__Defining	1	NA
TRIP6_HUMAN	NA	Modules_SRC__Defining	1	NA
TRPC1_HUMAN	NA	Modules_SRC__Defining	1	NA
TRY1_HUMAN	NA	Modules_SRC__Defining	1	NA
TSC2_HUMAN	NA	Modules_SRC__Defining	1	NA
TSKS_HUMAN	NA	Modules_SRC__Defining	1	NA
TULP1_HUMAN	NA	Modules_SRC__Defining	1	NA
TULP4_HUMAN	NA	Modules_SRC__Defining	1	NA
TXK_HUMAN	NA	Modules_SRC__Defining	1	NA
U520_HUMAN	NA	Modules_SRC__Defining	1	NA
UBA1_HUMAN	NA	Modules_SRC__Defining	1	NA
UBC_HUMAN	NA	Modules_SRC__Defining	1	NA
UBP53_HUMAN	NA	Modules_SRC__Defining	1	NA
UBP8_HUMAN	NA	Modules_SRC__Defining	1	NA
UGPA_HUMAN	NA	Modules_SRC__Defining	1	NA
US6NL_HUMAN	NA	Modules_SRC__Defining	1	NA
VAV2_HUMAN	NA	Modules_SRC__Defining	1	NA
VAV3_HUMAN	NA	Modules_SRC__Defining	1	NA
VIGLN_HUMAN	NA	Modules_SRC__Defining	1	NA
VILI_HUMAN	NA	Modules_SRC__Defining	1	NA
VIME_HUMAN	NA	Modules_SRC__Defining	1	NA
VP13A_HUMAN	NA	Modules_SRC__Defining	1	NA
VTDB_HUMAN	NA	Modules_SRC__Defining	1	NA
WASF1_HUMAN	NA	Modules_SRC__Defining	1	NA
WASL_HUMAN	NA	Modules_SRC__Defining	1	NA
WBP11_HUMAN	NA	Modules_SRC__Defining	1	NA
WDR1_HUMAN	NA	Modules_SRC__Defining	1	NA
WDR44_HUMAN	NA	Modules_SRC__Defining	1	NA
WIPF1_HUMAN	NA	Modules_SRC__Defining	1	NA
WIPF2_HUMAN	NA	Modules_SRC__Defining	1	NA
WT1_HUMAN	NA	Modules_SRC__Defining	1	NA
YLPM1_HUMAN	NA	Modules_SRC__Defining	1	NA
ZBT7B_HUMAN	NA	Modules_SRC__Defining	1	NA
ZHX2_HUMAN	NA	Modules_SRC__Defining	1	NA
ZKSC3_HUMAN	NA	Modules_SRC__Defining	1	NA
ZN212_HUMAN	NA	Modules_SRC__Defining	1	NA
ZN274_HUMAN	NA	Modules_SRC__Defining	1	NA
ZN311_HUMAN	NA	Modules_SRC__Defining	1	NA
ZNF32_HUMAN	NA	Modules_SRC__Defining	1	NA
ZP2_HUMAN	NA	Modules_SRC__Defining	1	NA
EGFR_HUMAN	CCKModel	Modules_SRC__Defining	7	NA
GRB2_HUMAN	CCKModel	Modules_SRC__Defining	5	NA
P85A_HUMAN	CCKModel	Modules_SRC__Defining	5	NA
SHC1_HUMAN	CCKModel	Modules_SRC__Defining	4	NA
SOS1_HUMAN	CCKModel	Modules_SRC__Defining	4	NA
SRC_HUMAN	CCKModel	Modules_SRC__Defining	4	NA
BCAR1_HUMAN	CCKModel	Modules_SRC__Defining	3	NA
CRK_HUMAN	CCKModel	Modules_SRC__Defining	3	NA
PLCG1_HUMAN	CCKModel	Modules_SRC__Defining	3	NA
PTN11_HUMAN	CCKModel	Modules_SRC__Defining	3	NA
RASH_HUMAN	CCKModel	Modules_SRC__Defining	3	NA
CSK_HUMAN	CCKModel	Modules_SRC__Defining	2	NA
DYN1_HUMAN	CCKModel	Modules_SRC__Defining	2	NA
FAK1_HUMAN	CCKModel	Modules_SRC__Defining	2	NA
IRS1_HUMAN	CCKModel	Modules_SRC__Defining	2	NA
JAK2_HUMAN	CCKModel	Modules_SRC__Defining	2	NA
KAPCA_HUMAN	CCKModel	Modules_SRC__Defining	2	NA
KPCA_HUMAN	CCKModel	Modules_SRC__Defining	2	NA
KPCD_HUMAN	CCKModel	Modules_SRC__Defining	2	NA
MK01_HUMAN	CCKModel	Modules_SRC__Defining	2	NA
PAXI_HUMAN	CCKModel	Modules_SRC__Defining	2	NA
RAF1_HUMAN	CCKModel	Modules_SRC__Defining	2	NA
AKT1_HUMAN	CCKModel	Modules_SRC__Defining	1	NA
AP2M1_HUMAN	CCKModel	Modules_SRC__Defining	1	NA
ARAF_HUMAN	CCKModel	Modules_SRC__Defining	1	NA
BAD_HUMAN	CCKModel	Modules_SRC__Defining	1	NA
BCL2_HUMAN	CCKModel	Modules_SRC__Defining	1	NA
BRAF_HUMAN	CCKModel	Modules_SRC__Defining	1	NA
CDC42_HUMAN	CCKModel	Modules_SRC__Defining	1	NA
CLUS_HUMAN	CCKModel	Modules_SRC__Defining	1	NA
FAK2_HUMAN	CCKModel	Modules_SRC__Defining	1	NA
FOXO1_HUMAN	CCKModel	Modules_SRC__Defining	1	NA
FOXO3_HUMAN	CCKModel	Modules_SRC__Defining	1	NA
GASR_HUMAN	CCKModel	Modules_SRC__Defining	1	NA
IKKA_HUMAN	CCKModel	Modules_SRC__Defining	1	NA
IKKB_HUMAN	CCKModel	Modules_SRC__Defining	1	NA
JUN_HUMAN	CCKModel	Modules_SRC__Defining	1	NA
KAP0_HUMAN	CCKModel	Modules_SRC__Defining	1	NA
KPCZ_HUMAN	CCKModel	Modules_SRC__Defining	1	NA
KS6A1_HUMAN	CCKModel	Modules_SRC__Defining	1	NA
KS6B1_HUMAN	CCKModel	Modules_SRC__Defining	1	NA
LYN_HUMAN	CCKModel	Modules_SRC__Defining	1	NA
MAPK2_HUMAN	CCKModel	Modules_SRC__Defining	1	NA
MK08_HUMAN	CCKModel	Modules_SRC__Defining	1	NA
MK09_HUMAN	CCKModel	Modules_SRC__Defining	1	NA
MP2K5_HUMAN	CCKModel	Modules_SRC__Defining	1	NA
PAK1_HUMAN	CCKModel	Modules_SRC__Defining	1	NA
PDPK1_HUMAN	CCKModel	Modules_SRC__Defining	1	NA
RYR1_HUMAN	CCKModel	Modules_SRC__Defining	1	NA
SHC2_HUMAN	CCKModel	Modules_SRC__Defining	1	NA
SHC3_HUMAN	CCKModel	Modules_SRC__Defining	1	NA
SRF_HUMAN	CCKModel	Modules_SRC__Defining	1	NA
STAT3_HUMAN	CCKModel	Modules_SRC__Defining	1	NA
YES_HUMAN	CCKModel	Modules_SRC__Defining	1	NA
ICMT_HUMAN	NA	Modules_Rho GTPase__Incoming	1	PathExpand
GSCR1_HUMAN	NA	Modules_Rho GTPase__Incoming	1	PathExpand
P3C2B_HUMAN	NA	Modules_Rho GTPase__Incoming	1	PathExpand
TSHR_HUMAN	NA	Modules_Rho GTPase__Incoming	3	NA
ABL2_HUMAN	NA	Modules_Rho GTPase__Incoming	2	NA
ARHG1_HUMAN	NA	Modules_Rho GTPase__Incoming	2	NA
INSR_HUMAN	NA	Modules_Rho GTPase__Incoming	2	NA
PK3CA_HUMAN	NA	Modules_Rho GTPase__Incoming	2	NA
PK3CD_HUMAN	NA	Modules_Rho GTPase__Incoming	2	NA
RASA1_HUMAN	NA	Modules_Rho GTPase__Incoming	2	NA
SOS2_HUMAN	NA	Modules_Rho GTPase__Incoming	2	NA
VAV_HUMAN	NA	Modules_Rho GTPase__Incoming	2	NA
1433T_HUMAN	NA	Modules_Rho GTPase__Incoming	1	NA
5HT2A_HUMAN	NA	Modules_Rho GTPase__Incoming	1	NA
5HT2B_HUMAN	NA	Modules_Rho GTPase__Incoming	1	NA
A2RUF7_HUMAN	NA	Modules_Rho GTPase__Incoming	1	NA
A4D0Q6_HUMAN	NA	Modules_Rho GTPase__Incoming	1	NA
A8K4C8_HUMAN	NA	Modules_Rho GTPase__Incoming	1	NA
A8K9S7_HUMAN	NA	Modules_Rho GTPase__Incoming	1	NA
ABCG5_HUMAN	NA	Modules_Rho GTPase__Incoming	1	NA
ABI1_HUMAN	NA	Modules_Rho GTPase__Incoming	1	NA
ABL1_HUMAN	NA	Modules_Rho GTPase__Incoming	1	NA
ACHA7_HUMAN	NA	Modules_Rho GTPase__Incoming	1	NA
ADA12_HUMAN	NA	Modules_Rho GTPase__Incoming	1	NA
ADA1B_HUMAN	NA	Modules_Rho GTPase__Incoming	1	NA
AFAD_HUMAN	NA	Modules_Rho GTPase__Incoming	1	NA
AGAP2_HUMAN	NA	Modules_Rho GTPase__Incoming	1	NA
AGTR1_HUMAN	NA	Modules_Rho GTPase__Incoming	1	NA
AGTR2_HUMAN	NA	Modules_Rho GTPase__Incoming	1	NA
AIRE_HUMAN	NA	Modules_Rho GTPase__Incoming	1	NA
AKAP2_HUMAN	NA	Modules_Rho GTPase__Incoming	1	NA
AKAP3_HUMAN	NA	Modules_Rho GTPase__Incoming	1	NA
AKAP6_HUMAN	NA	Modules_Rho GTPase__Incoming	1	NA
AL2SB_HUMAN	NA	Modules_Rho GTPase__Incoming	1	NA
APOL5_HUMAN	NA	Modules_Rho GTPase__Incoming	1	NA
ARHGB_HUMAN	NA	Modules_Rho GTPase__Incoming	1	NA
ASAP1_HUMAN	NA	Modules_Rho GTPase__Incoming	1	NA
ASAP2_HUMAN	NA	Modules_Rho GTPase__Incoming	1	NA
B0YJ88_HUMAN	NA	Modules_Rho GTPase__Incoming	1	NA
BKRB2_HUMAN	NA	Modules_Rho GTPase__Incoming	1	NA
BLNK_HUMAN	NA	Modules_Rho GTPase__Incoming	1	NA
BRAP_HUMAN	NA	Modules_Rho GTPase__Incoming	1	NA
BRCA1_HUMAN	NA	Modules_Rho GTPase__Incoming	1	NA
BRD4_HUMAN	NA	Modules_Rho GTPase__Incoming	1	NA
BRPF3_HUMAN	NA	Modules_Rho GTPase__Incoming	1	NA
CADH2_HUMAN	NA	Modules_Rho GTPase__Incoming	1	NA
CAF1A_HUMAN	NA	Modules_Rho GTPase__Incoming	1	NA
CAV1_HUMAN	NA	Modules_Rho GTPase__Incoming	1	NA
CBL_HUMAN	NA	Modules_Rho GTPase__Incoming	1	NA
CBLB_HUMAN	NA	Modules_Rho GTPase__Incoming	1	NA
CCL14_HUMAN	NA	Modules_Rho GTPase__Incoming	1	NA
CD19_HUMAN	NA	Modules_Rho GTPase__Incoming	1	NA
CD28_HUMAN	NA	Modules_Rho GTPase__Incoming	1	NA
CD2AP_HUMAN	NA	Modules_Rho GTPase__Incoming	1	NA
CD3E_HUMAN	NA	Modules_Rho GTPase__Incoming	1	NA
CD5_HUMAN	NA	Modules_Rho GTPase__Incoming	1	NA
CD7_HUMAN	NA	Modules_Rho GTPase__Incoming	1	NA
CDC27_HUMAN	NA	Modules_Rho GTPase__Incoming	1	NA
CKAP5_HUMAN	NA	Modules_Rho GTPase__Incoming	1	NA
CSDC2_HUMAN	NA	Modules_Rho GTPase__Incoming	1	NA
CSDE1_HUMAN	NA	Modules_Rho GTPase__Incoming	1	NA
CSF2R_HUMAN	NA	Modules_Rho GTPase__Incoming	1	NA
CTLA4_HUMAN	NA	Modules_Rho GTPase__Incoming	1	NA
CXCR4_HUMAN	NA	Modules_Rho GTPase__Incoming	1	NA
D9IAI1_HUMAN	NA	Modules_Rho GTPase__Incoming	1	NA
DAB2_HUMAN	NA	Modules_Rho GTPase__Incoming	1	NA
DAG1_HUMAN	NA	Modules_Rho GTPase__Incoming	1	NA
DLGP1_HUMAN	NA	Modules_Rho GTPase__Incoming	1	NA
DLGP2_HUMAN	NA	Modules_Rho GTPase__Incoming	1	NA
DLGP3_HUMAN	NA	Modules_Rho GTPase__Incoming	1	NA
DLGP4_HUMAN	NA	Modules_Rho GTPase__Incoming	1	NA
DLP1_HUMAN	NA	Modules_Rho GTPase__Incoming	1	NA
DLX2_HUMAN	NA	Modules_Rho GTPase__Incoming	1	NA
DLX4_HUMAN	NA	Modules_Rho GTPase__Incoming	1	NA
DNLI3_HUMAN	NA	Modules_Rho GTPase__Incoming	1	NA
DOCK3_HUMAN	NA	Modules_Rho GTPase__Incoming	1	NA
DOK1_HUMAN	NA	Modules_Rho GTPase__Incoming	1	NA
DTBP1_HUMAN	NA	Modules_Rho GTPase__Incoming	1	NA
DUS15_HUMAN	NA	Modules_Rho GTPase__Incoming	1	NA
DVL3_HUMAN	NA	Modules_Rho GTPase__Incoming	1	NA
ECT2_HUMAN	NA	Modules_Rho GTPase__Incoming	1	NA
EDNRB_HUMAN	NA	Modules_Rho GTPase__Incoming	1	NA
EF1D_HUMAN	NA	Modules_Rho GTPase__Incoming	1	NA
EFS_HUMAN	NA	Modules_Rho GTPase__Incoming	1	NA
ELK3_HUMAN	NA	Modules_Rho GTPase__Incoming	1	NA
EPHA2_HUMAN	NA	Modules_Rho GTPase__Incoming	1	NA
EPOR_HUMAN	NA	Modules_Rho GTPase__Incoming	1	NA
ERBB2_HUMAN	NA	Modules_Rho GTPase__Incoming	1	NA
ERBB3_HUMAN	NA	Modules_Rho GTPase__Incoming	1	NA
ERF3A_HUMAN	NA	Modules_Rho GTPase__Incoming	1	NA
EXTL3_HUMAN	NA	Modules_Rho GTPase__Incoming	1	NA
EZRI_HUMAN	NA	Modules_Rho GTPase__Incoming	1	NA
F1D8R8_HUMAN	NA	Modules_Rho GTPase__Incoming	1	NA
FANCA_HUMAN	NA	Modules_Rho GTPase__Incoming	1	NA
FCG2A_HUMAN	NA	Modules_Rho GTPase__Incoming	1	NA
FGFR1_HUMAN	NA	Modules_Rho GTPase__Incoming	1	NA
FHOD1_HUMAN	NA	Modules_Rho GTPase__Incoming	1	NA
FLNA_HUMAN	NA	Modules_Rho GTPase__Incoming	1	NA
FLNB_HUMAN	NA	Modules_Rho GTPase__Incoming	1	NA
FLNC_HUMAN	NA	Modules_Rho GTPase__Incoming	1	NA
FOXH1_HUMAN	NA	Modules_Rho GTPase__Incoming	1	NA
FYN_HUMAN	NA	Modules_Rho GTPase__Incoming	1	NA
GAB1_HUMAN	NA	Modules_Rho GTPase__Incoming	1	NA
GAB2_HUMAN	NA	Modules_Rho GTPase__Incoming	1	NA
GABR1_HUMAN	NA	Modules_Rho GTPase__Incoming	1	NA
GBRA3_HUMAN	NA	Modules_Rho GTPase__Incoming	1	NA
GDS1_HUMAN	NA	Modules_Rho GTPase__Incoming	1	NA
GHR_HUMAN	NA	Modules_Rho GTPase__Incoming	1	NA
GNDS_HUMAN	NA	Modules_Rho GTPase__Incoming	1	NA
GPR17_HUMAN	NA	Modules_Rho GTPase__Incoming	1	NA
HEM1_HUMAN	NA	Modules_Rho GTPase__Incoming	1	NA
HPS6_HUMAN	NA	Modules_Rho GTPase__Incoming	1	NA
HXA1_HUMAN	NA	Modules_Rho GTPase__Incoming	1	NA
ICAL_HUMAN	NA	Modules_Rho GTPase__Incoming	1	NA
ID4_HUMAN	NA	Modules_Rho GTPase__Incoming	1	NA
IGF1R_HUMAN	NA	Modules_Rho GTPase__Incoming	1	NA
IKBA_HUMAN	NA	Modules_Rho GTPase__Incoming	1	NA
IKZF3_HUMAN	NA	Modules_Rho GTPase__Incoming	1	NA
IL13_HUMAN	NA	Modules_Rho GTPase__Incoming	1	NA
IL7RA_HUMAN	NA	Modules_Rho GTPase__Incoming	1	NA
INP4A_HUMAN	NA	Modules_Rho GTPase__Incoming	1	NA
IRAK1_HUMAN	NA	Modules_Rho GTPase__Incoming	1	NA
IRAK2_HUMAN	NA	Modules_Rho GTPase__Incoming	1	NA
IRS2_HUMAN	NA	Modules_Rho GTPase__Incoming	1	NA
ITSN1_HUMAN	NA	Modules_Rho GTPase__Incoming	1	NA
JAK3_HUMAN	NA	Modules_Rho GTPase__Incoming	1	NA
K1C18_HUMAN	NA	Modules_Rho GTPase__Incoming	1	NA
KHDR1_HUMAN	NA	Modules_Rho GTPase__Incoming	1	NA
KI13A_HUMAN	NA	Modules_Rho GTPase__Incoming	1	NA
KI2L1_HUMAN	NA	Modules_Rho GTPase__Incoming	1	NA
KIT_HUMAN	NA	Modules_Rho GTPase__Incoming	1	NA
KPCI_HUMAN	NA	Modules_Rho GTPase__Incoming	1	NA
KSYK_HUMAN	NA	Modules_Rho GTPase__Incoming	1	NA
LAP2_HUMAN	NA	Modules_Rho GTPase__Incoming	1	NA
LAT_HUMAN	NA	Modules_Rho GTPase__Incoming	1	NA
LCK_HUMAN	NA	Modules_Rho GTPase__Incoming	1	NA
LCP2_HUMAN	NA	Modules_Rho GTPase__Incoming	1	NA
LIPA3_HUMAN	NA	Modules_Rho GTPase__Incoming	1	NA
M4K1_HUMAN	NA	Modules_Rho GTPase__Incoming	1	NA
MAP4_HUMAN	NA	Modules_Rho GTPase__Incoming	1	NA
MED28_HUMAN	NA	Modules_Rho GTPase__Incoming	1	NA
MEPE_HUMAN	NA	Modules_Rho GTPase__Incoming	1	NA
MINT_HUMAN	NA	Modules_Rho GTPase__Incoming	1	NA
MPIP1_HUMAN	NA	Modules_Rho GTPase__Incoming	1	NA
MPIP2_HUMAN	NA	Modules_Rho GTPase__Incoming	1	NA
MTR1A_HUMAN	NA	Modules_Rho GTPase__Incoming	1	NA
MYLK_HUMAN	NA	Modules_Rho GTPase__Incoming	1	NA
MYRIP_HUMAN	NA	Modules_Rho GTPase__Incoming	1	NA
NCKX1_HUMAN	NA	Modules_Rho GTPase__Incoming	1	NA
NELFB_HUMAN	NA	Modules_Rho GTPase__Incoming	1	NA
NEP_HUMAN	NA	Modules_Rho GTPase__Incoming	1	NA
NF1_HUMAN	NA	Modules_Rho GTPase__Incoming	1	NA
NMDE4_HUMAN	NA	Modules_Rho GTPase__Incoming	1	NA
NMDZ1_HUMAN	NA	Modules_Rho GTPase__Incoming	1	NA
NTRK1_HUMAN	NA	Modules_Rho GTPase__Incoming	1	NA
NTRK2_HUMAN	NA	Modules_Rho GTPase__Incoming	1	NA
P73_HUMAN	NA	Modules_Rho GTPase__Incoming	1	NA
PAR1_HUMAN	NA	Modules_Rho GTPase__Incoming	1	NA
PDE6D_HUMAN	NA	Modules_Rho GTPase__Incoming	1	NA
PDIA2_HUMAN	NA	Modules_Rho GTPase__Incoming	1	NA
PEBP1_HUMAN	NA	Modules_Rho GTPase__Incoming	1	NA
PERE_HUMAN	NA	Modules_Rho GTPase__Incoming	1	NA
PGFRA_HUMAN	NA	Modules_Rho GTPase__Incoming	1	NA
PGFRB_HUMAN	NA	Modules_Rho GTPase__Incoming	1	NA
PHAR2_HUMAN	NA	Modules_Rho GTPase__Incoming	1	NA
PK3CG_HUMAN	NA	Modules_Rho GTPase__Incoming	1	NA
PLCE1_HUMAN	NA	Modules_Rho GTPase__Incoming	1	NA
PLCG2_HUMAN	NA	Modules_Rho GTPase__Incoming	1	NA
PPM1A_HUMAN	NA	Modules_Rho GTPase__Incoming	1	NA
PPP5_HUMAN	NA	Modules_Rho GTPase__Incoming	1	NA
PRAF1_HUMAN	NA	Modules_Rho GTPase__Incoming	1	NA
PROF1_HUMAN	NA	Modules_Rho GTPase__Incoming	1	NA
PTN4_HUMAN	NA	Modules_Rho GTPase__Incoming	1	NA
PTN6_HUMAN	NA	Modules_Rho GTPase__Incoming	1	NA
Q2TNI1_HUMAN	NA	Modules_Rho GTPase__Incoming	1	NA
Q59F77_HUMAN	NA	Modules_Rho GTPase__Incoming	1	NA
Q5JPT6_HUMAN	NA	Modules_Rho GTPase__Incoming	1	NA
Q5SXQ6_HUMAN	NA	Modules_Rho GTPase__Incoming	1	NA
Q5T8P4_HUMAN	NA	Modules_Rho GTPase__Incoming	1	NA
Q5TZT2_HUMAN	NA	Modules_Rho GTPase__Incoming	1	NA
Q658W2_HUMAN	NA	Modules_Rho GTPase__Incoming	1	NA
Q9BWF0_HUMAN	NA	Modules_Rho GTPase__Incoming	1	NA
RADI_HUMAN	NA	Modules_Rho GTPase__Incoming	1	NA
RAIN_HUMAN	NA	Modules_Rho GTPase__Incoming	1	NA
RALA_HUMAN	NA	Modules_Rho GTPase__Incoming	1	NA
RASE_HUMAN	NA	Modules_Rho GTPase__Incoming	1	NA
RASF1_HUMAN	NA	Modules_Rho GTPase__Incoming	1	NA
RASF2_HUMAN	NA	Modules_Rho GTPase__Incoming	1	NA
RASF5_HUMAN	NA	Modules_Rho GTPase__Incoming	1	NA
RET_HUMAN	NA	Modules_Rho GTPase__Incoming	1	NA
RGDSR_HUMAN	NA	Modules_Rho GTPase__Incoming	1	NA
RGL1_HUMAN	NA	Modules_Rho GTPase__Incoming	1	NA
RGL2_HUMAN	NA	Modules_Rho GTPase__Incoming	1	NA
RGR_HUMAN	NA	Modules_Rho GTPase__Incoming	1	NA
RGRF1_HUMAN	NA	Modules_Rho GTPase__Incoming	1	NA
RGS16_HUMAN	NA	Modules_Rho GTPase__Incoming	1	NA
RHG01_HUMAN	NA	Modules_Rho GTPase__Incoming	1	NA
RHG17_HUMAN	NA	Modules_Rho GTPase__Incoming	1	NA
RIC8A_HUMAN	NA	Modules_Rho GTPase__Incoming	1	NA
RIN1_HUMAN	NA	Modules_Rho GTPase__Incoming	1	NA
RL13_HUMAN	NA	Modules_Rho GTPase__Incoming	1	NA
RLF_HUMAN	NA	Modules_Rho GTPase__Incoming	1	NA
RPA2_HUMAN	NA	Modules_Rho GTPase__Incoming	1	NA
RPGF1_HUMAN	NA	Modules_Rho GTPase__Incoming	1	NA
RRAS_HUMAN	NA	Modules_Rho GTPase__Incoming	1	NA
RUXE_HUMAN	NA	Modules_Rho GTPase__Incoming	1	NA
S23A1_HUMAN	NA	Modules_Rho GTPase__Incoming	1	NA
SCG2_HUMAN	NA	Modules_Rho GTPase__Incoming	1	NA
SH3K1_HUMAN	NA	Modules_Rho GTPase__Incoming	1	NA
SHAN2_HUMAN	NA	Modules_Rho GTPase__Incoming	1	NA
SHAN3_HUMAN	NA	Modules_Rho GTPase__Incoming	1	NA
SHB_HUMAN	NA	Modules_Rho GTPase__Incoming	1	NA
SHOC2_HUMAN	NA	Modules_Rho GTPase__Incoming	1	NA
SNX17_HUMAN	NA	Modules_Rho GTPase__Incoming	1	NA
SNX8_HUMAN	NA	Modules_Rho GTPase__Incoming	1	NA
SSR2_HUMAN	NA	Modules_Rho GTPase__Incoming	1	NA
STF1_HUMAN	NA	Modules_Rho GTPase__Incoming	1	NA
SUV92_HUMAN	NA	Modules_Rho GTPase__Incoming	1	NA
SYDC_HUMAN	NA	Modules_Rho GTPase__Incoming	1	NA
SYNJ2_HUMAN	NA	Modules_Rho GTPase__Incoming	1	NA
TA2R_HUMAN	NA	Modules_Rho GTPase__Incoming	1	NA
TBA1B_HUMAN	NA	Modules_Rho GTPase__Incoming	1	NA
TBG1_HUMAN	NA	Modules_Rho GTPase__Incoming	1	NA
TEC_HUMAN	NA	Modules_Rho GTPase__Incoming	1	NA
TFCP2_HUMAN	NA	Modules_Rho GTPase__Incoming	1	NA
TGDS_HUMAN	NA	Modules_Rho GTPase__Incoming	1	NA
TGFR1_HUMAN	NA	Modules_Rho GTPase__Incoming	1	NA
TGON2_HUMAN	NA	Modules_Rho GTPase__Incoming	1	NA
TIAM1_HUMAN	NA	Modules_Rho GTPase__Incoming	1	NA
TIE1_HUMAN	NA	Modules_Rho GTPase__Incoming	1	NA
TIE2_HUMAN	NA	Modules_Rho GTPase__Incoming	1	NA
TIG3_HUMAN	NA	Modules_Rho GTPase__Incoming	1	NA
TIRAP_HUMAN	NA	Modules_Rho GTPase__Incoming	1	NA
TLN1_HUMAN	NA	Modules_Rho GTPase__Incoming	1	NA
TLR2_HUMAN	NA	Modules_Rho GTPase__Incoming	1	NA
TLR9_HUMAN	NA	Modules_Rho GTPase__Incoming	1	NA
TNFL6_HUMAN	NA	Modules_Rho GTPase__Incoming	1	NA
TPX2_HUMAN	NA	Modules_Rho GTPase__Incoming	1	NA
TRPC3_HUMAN	NA	Modules_Rho GTPase__Incoming	1	NA
TRYB1_HUMAN	NA	Modules_Rho GTPase__Incoming	1	NA
TRYB2_HUMAN	NA	Modules_Rho GTPase__Incoming	1	NA
TULP4_HUMAN	NA	Modules_Rho GTPase__Incoming	1	NA
TYK2_HUMAN	NA	Modules_Rho GTPase__Incoming	1	NA
TYRO3_HUMAN	NA	Modules_Rho GTPase__Incoming	1	NA
UFO_HUMAN	NA	Modules_Rho GTPase__Incoming	1	NA
VAV3_HUMAN	NA	Modules_Rho GTPase__Incoming	1	NA
VGFR1_HUMAN	NA	Modules_Rho GTPase__Incoming	1	NA
VGFR2_HUMAN	NA	Modules_Rho GTPase__Incoming	1	NA
VP13A_HUMAN	NA	Modules_Rho GTPase__Incoming	1	NA
WASF3_HUMAN	NA	Modules_Rho GTPase__Incoming	1	NA
WASP_HUMAN	NA	Modules_Rho GTPase__Incoming	1	NA
ZC4H2_HUMAN	NA	Modules_Rho GTPase__Incoming	1	NA
ZHX2_HUMAN	NA	Modules_Rho GTPase__Incoming	1	NA
ARAF_HUMAN	CCKModel	Modules_Rho GTPase__Incoming	2	NA
GRB2_HUMAN	CCKModel	Modules_Rho GTPase__Incoming	2	NA
MK08_HUMAN	CCKModel	Modules_Rho GTPase__Incoming	2	NA
P85A_HUMAN	CCKModel	Modules_Rho GTPase__Incoming	2	NA
SOS1_HUMAN	CCKModel	Modules_Rho GTPase__Incoming	2	NA
SRC_HUMAN	CCKModel	Modules_Rho GTPase__Incoming	2	NA
BCAR1_HUMAN	CCKModel	Modules_Rho GTPase__Incoming	1	NA
BCL2_HUMAN	CCKModel	Modules_Rho GTPase__Incoming	1	NA
BRAF_HUMAN	CCKModel	Modules_Rho GTPase__Incoming	1	NA
CADH1_HUMAN	CCKModel	Modules_Rho GTPase__Incoming	1	NA
CRK_HUMAN	CCKModel	Modules_Rho GTPase__Incoming	1	NA
CTNB1_HUMAN	CCKModel	Modules_Rho GTPase__Incoming	1	NA
EGFR_HUMAN	CCKModel	Modules_Rho GTPase__Incoming	1	NA
FAK1_HUMAN	CCKModel	Modules_Rho GTPase__Incoming	1	NA
FAK2_HUMAN	CCKModel	Modules_Rho GTPase__Incoming	1	NA
IRS1_HUMAN	CCKModel	Modules_Rho GTPase__Incoming	1	NA
JAK2_HUMAN	CCKModel	Modules_Rho GTPase__Incoming	1	NA
KAPCA_HUMAN	CCKModel	Modules_Rho GTPase__Incoming	1	NA
KPCB_HUMAN	CCKModel	Modules_Rho GTPase__Incoming	1	NA
KPCD_HUMAN	CCKModel	Modules_Rho GTPase__Incoming	1	NA
KPCE_HUMAN	CCKModel	Modules_Rho GTPase__Incoming	1	NA
KPCZ_HUMAN	CCKModel	Modules_Rho GTPase__Incoming	1	NA
PAXI_HUMAN	CCKModel	Modules_Rho GTPase__Incoming	1	NA
PK3CB_HUMAN	CCKModel	Modules_Rho GTPase__Incoming	1	NA
PLCG1_HUMAN	CCKModel	Modules_Rho GTPase__Incoming	1	NA
RAF1_HUMAN	CCKModel	Modules_Rho GTPase__Incoming	1	NA
RASH_HUMAN	CCKModel	Modules_Rho GTPase__Incoming	1	NA
SHC1_HUMAN	CCKModel	Modules_Rho GTPase__Incoming	1	NA
ERRFI_HUMAN	NA	Modules_Rho GTPase__Defining	1	PathExpand
OPHN1_HUMAN	NA	Modules_Rho GTPase__Defining	3	PathExpand
PKHG2_HUMAN	NA	Modules_Rho GTPase__Defining	3	PathExpand
Q59HA3_HUMAN	NA	Modules_Rho GTPase__Defining	2	PathExpand
Q96T11_HUMAN	NA	Modules_Rho GTPase__Defining	1	PathExpand
RHG31_HUMAN	NA	Modules_Rho GTPase__Defining	2	PathExpand
TBC3F_HUMAN	NA	Modules_Rho GTPase__Defining	2	PathExpand
BID_HUMAN	NA	Modules_Rho GTPase__Defining	1	PathExpand
Q6FH21_HUMAN	NA	Modules_Rho GTPase__Defining	1	PathExpand
SMAD2_HUMAN	NA	Modules_Rho GTPase__Defining	2	PathExpand
CSK21_HUMAN	NA	Modules_Rho GTPase__Defining	1	PathExpand
CSK22_HUMAN	NA	Modules_Rho GTPase__Defining	1	PathExpand
ESR1_HUMAN	NA	Modules_Rho GTPase__Defining	1	PathExpand
P53_HUMAN	NA	Modules_Rho GTPase__Defining	1	PathExpand
ARHGP_HUMAN	NA	Modules_Rho GTPase__Defining	3	PathExpand
E9PDN8_HUMAN	NA	Modules_Rho GTPase__Defining	2	PathExpand
F5GWV9_HUMAN	NA	Modules_Rho GTPase__Defining	1	PathExpand
ICMT_HUMAN	NA	Modules_Rho GTPase__Defining	1	PathExpand
MUC12_HUMAN	NA	Modules_Rho GTPase__Defining	1	PathExpand
PAR6G_HUMAN	NA	Modules_Rho GTPase__Defining	2	PathExpand
K2026_HUMAN	NA	Modules_Rho GTPase__Defining	1	PathExpand
NCF1B_HUMAN	NA	Modules_Rho GTPase__Defining	1	PathExpand
UBC_HUMAN	NA	Modules_Rho GTPase__Defining	4	NA
ARHG2_HUMAN	NA	Modules_Rho GTPase__Defining	3	NA
ARHG7_HUMAN	NA	Modules_Rho GTPase__Defining	3	NA
BAIP2_HUMAN	NA	Modules_Rho GTPase__Defining	3	NA
BCR_HUMAN	NA	Modules_Rho GTPase__Defining	3	NA
CNTP1_HUMAN	NA	Modules_Rho GTPase__Defining	3	NA
DEFI6_HUMAN	NA	Modules_Rho GTPase__Defining	3	NA
FLNA_HUMAN	NA	Modules_Rho GTPase__Defining	3	NA
GDIR1_HUMAN	NA	Modules_Rho GTPase__Defining	3	NA
GDS1_HUMAN	NA	Modules_Rho GTPase__Defining	3	NA
KTN1_HUMAN	NA	Modules_Rho GTPase__Defining	3	NA
M3K1_HUMAN	NA	Modules_Rho GTPase__Defining	3	NA
MCF2L_HUMAN	NA	Modules_Rho GTPase__Defining	3	NA
RHG01_HUMAN	NA	Modules_Rho GTPase__Defining	3	NA
RHG32_HUMAN	NA	Modules_Rho GTPase__Defining	3	NA
VAV_HUMAN	NA	Modules_Rho GTPase__Defining	3	NA
A4D2P0_HUMAN	NA	Modules_Rho GTPase__Defining	2	NA
ACTS_HUMAN	NA	Modules_Rho GTPase__Defining	2	NA
ARHG4_HUMAN	NA	Modules_Rho GTPase__Defining	2	NA
ARHGB_HUMAN	NA	Modules_Rho GTPase__Defining	2	NA
B3KT19_HUMAN	NA	Modules_Rho GTPase__Defining	2	NA
C42S1_HUMAN	NA	Modules_Rho GTPase__Defining	2	NA
C42S2_HUMAN	NA	Modules_Rho GTPase__Defining	2	NA
CASB_HUMAN	NA	Modules_Rho GTPase__Defining	2	NA
CTRO_HUMAN	NA	Modules_Rho GTPase__Defining	2	NA
DIAP1_HUMAN	NA	Modules_Rho GTPase__Defining	2	NA
DOCK8_HUMAN	NA	Modules_Rho GTPase__Defining	2	NA
DPYL1_HUMAN	NA	Modules_Rho GTPase__Defining	2	NA
DVL1_HUMAN	NA	Modules_Rho GTPase__Defining	2	NA
DVL2_HUMAN	NA	Modules_Rho GTPase__Defining	2	NA
DYL1_HUMAN	NA	Modules_Rho GTPase__Defining	2	NA
EZRI_HUMAN	NA	Modules_Rho GTPase__Defining	2	NA
GDIR3_HUMAN	NA	Modules_Rho GTPase__Defining	2	NA
IQGA1_HUMAN	NA	Modules_Rho GTPase__Defining	2	NA
IQGA2_HUMAN	NA	Modules_Rho GTPase__Defining	2	NA
KPCG_HUMAN	NA	Modules_Rho GTPase__Defining	2	NA
KPCI_HUMAN	NA	Modules_Rho GTPase__Defining	2	NA
LIMK1_HUMAN	NA	Modules_Rho GTPase__Defining	2	NA
M3K10_HUMAN	NA	Modules_Rho GTPase__Defining	2	NA
M3K4_HUMAN	NA	Modules_Rho GTPase__Defining	2	NA
MCF2_HUMAN	NA	Modules_Rho GTPase__Defining	2	NA
MCM3A_HUMAN	NA	Modules_Rho GTPase__Defining	2	NA
MRCKG_HUMAN	NA	Modules_Rho GTPase__Defining	2	NA
MYPT1_HUMAN	NA	Modules_Rho GTPase__Defining	2	NA
NCF2_HUMAN	NA	Modules_Rho GTPase__Defining	2	NA
NGEF_HUMAN	NA	Modules_Rho GTPase__Defining	2	NA
PAK2_HUMAN	NA	Modules_Rho GTPase__Defining	2	NA
PAK3_HUMAN	NA	Modules_Rho GTPase__Defining	2	NA
PAR6A_HUMAN	NA	Modules_Rho GTPase__Defining	2	NA
PAR6B_HUMAN	NA	Modules_Rho GTPase__Defining	2	NA
PDE6D_HUMAN	NA	Modules_Rho GTPase__Defining	2	NA
PKN1_HUMAN	NA	Modules_Rho GTPase__Defining	2	NA
PLD1_HUMAN	NA	Modules_Rho GTPase__Defining	2	NA
PLXB1_HUMAN	NA	Modules_Rho GTPase__Defining	2	NA
PRAF1_HUMAN	NA	Modules_Rho GTPase__Defining	2	NA
PRKN2_HUMAN	NA	Modules_Rho GTPase__Defining	2	NA
Q7Z6F6_HUMAN	NA	Modules_Rho GTPase__Defining	2	NA
Q9P1M2_HUMAN	NA	Modules_Rho GTPase__Defining	2	NA
RAB35_HUMAN	NA	Modules_Rho GTPase__Defining	2	NA
RBP1_HUMAN	NA	Modules_Rho GTPase__Defining	2	NA
RGRF1_HUMAN	NA	Modules_Rho GTPase__Defining	2	NA
RHG10_HUMAN	NA	Modules_Rho GTPase__Defining	2	NA
RHG17_HUMAN	NA	Modules_Rho GTPase__Defining	2	NA
RHG24_HUMAN	NA	Modules_Rho GTPase__Defining	2	NA
RHG26_HUMAN	NA	Modules_Rho GTPase__Defining	2	NA
RHG27_HUMAN	NA	Modules_Rho GTPase__Defining	2	NA
RHG44_HUMAN	NA	Modules_Rho GTPase__Defining	2	NA
RHOJ_HUMAN	NA	Modules_Rho GTPase__Defining	2	NA
RTKN_HUMAN	NA	Modules_Rho GTPase__Defining	2	NA
SMUF1_HUMAN	NA	Modules_Rho GTPase__Defining	2	NA
SRGP1_HUMAN	NA	Modules_Rho GTPase__Defining	2	NA
STAU1_HUMAN	NA	Modules_Rho GTPase__Defining	2	NA
TEC_HUMAN	NA	Modules_Rho GTPase__Defining	2	NA
TGFR1_HUMAN	NA	Modules_Rho GTPase__Defining	2	NA
TGM2_HUMAN	NA	Modules_Rho GTPase__Defining	2	NA
TRIO_HUMAN	NA	Modules_Rho GTPase__Defining	2	NA
VAV2_HUMAN	NA	Modules_Rho GTPase__Defining	2	NA
VAV3_HUMAN	NA	Modules_Rho GTPase__Defining	2	NA
WASF1_HUMAN	NA	Modules_Rho GTPase__Defining	2	NA
WASP_HUMAN	NA	Modules_Rho GTPase__Defining	2	NA
1433G_HUMAN	NA	Modules_Rho GTPase__Defining	1	NA
1433Z_HUMAN	NA	Modules_Rho GTPase__Defining	1	NA
A0S183_HUMAN	NA	Modules_Rho GTPase__Defining	1	NA
A1A5D2_HUMAN	NA	Modules_Rho GTPase__Defining	1	NA
A1L494_HUMAN	NA	Modules_Rho GTPase__Defining	1	NA
A1L4K2_HUMAN	NA	Modules_Rho GTPase__Defining	1	NA
A2MG_HUMAN	NA	Modules_Rho GTPase__Defining	1	NA
A4D1A2_HUMAN	NA	Modules_Rho GTPase__Defining	1	NA
A4QPA9_HUMAN	NA	Modules_Rho GTPase__Defining	1	NA
A8CGI1_HUMAN	NA	Modules_Rho GTPase__Defining	1	NA
A8K2G2_HUMAN	NA	Modules_Rho GTPase__Defining	1	NA
A9CQZ6_HUMAN	NA	Modules_Rho GTPase__Defining	1	NA
ABCA1_HUMAN	NA	Modules_Rho GTPase__Defining	1	NA
ABI3_HUMAN	NA	Modules_Rho GTPase__Defining	1	NA
ACK1_HUMAN	NA	Modules_Rho GTPase__Defining	1	NA
ACTB_HUMAN	NA	Modules_Rho GTPase__Defining	1	NA
ADCY5_HUMAN	NA	Modules_Rho GTPase__Defining	1	NA
ADDA_HUMAN	NA	Modules_Rho GTPase__Defining	1	NA
ADIP_HUMAN	NA	Modules_Rho GTPase__Defining	1	NA
AKP13_HUMAN	NA	Modules_Rho GTPase__Defining	1	NA
APOH_HUMAN	NA	Modules_Rho GTPase__Defining	1	NA
AQP1_HUMAN	NA	Modules_Rho GTPase__Defining	1	NA
AR2BP_HUMAN	NA	Modules_Rho GTPase__Defining	1	NA
ARC1B_HUMAN	NA	Modules_Rho GTPase__Defining	1	NA
ARFG1_HUMAN	NA	Modules_Rho GTPase__Defining	1	NA
ARFP2_HUMAN	NA	Modules_Rho GTPase__Defining	1	NA
ARHG1_HUMAN	NA	Modules_Rho GTPase__Defining	1	NA
ARHG3_HUMAN	NA	Modules_Rho GTPase__Defining	1	NA
ARHG5_HUMAN	NA	Modules_Rho GTPase__Defining	1	NA
ARHG6_HUMAN	NA	Modules_Rho GTPase__Defining	1	NA
ARHG8_HUMAN	NA	Modules_Rho GTPase__Defining	1	NA
ARHGI_HUMAN	NA	Modules_Rho GTPase__Defining	1	NA
ARHGJ_HUMAN	NA	Modules_Rho GTPase__Defining	1	NA
ARSE_HUMAN	NA	Modules_Rho GTPase__Defining	1	NA
ATM_HUMAN	NA	Modules_Rho GTPase__Defining	1	NA
B0LPE5_HUMAN	NA	Modules_Rho GTPase__Defining	1	NA
B1AP59_HUMAN	NA	Modules_Rho GTPase__Defining	1	NA
B1GX77_HUMAN	NA	Modules_Rho GTPase__Defining	1	NA
B2R4P9_HUMAN	NA	Modules_Rho GTPase__Defining	1	NA
B2R6C9_HUMAN	NA	Modules_Rho GTPase__Defining	1	NA
B2R6D8_HUMAN	NA	Modules_Rho GTPase__Defining	1	NA
B4DGU9_HUMAN	NA	Modules_Rho GTPase__Defining	1	NA
B7Z1Q3_HUMAN	NA	Modules_Rho GTPase__Defining	1	NA
B7ZLV7_HUMAN	NA	Modules_Rho GTPase__Defining	1	NA
BBS10_HUMAN	NA	Modules_Rho GTPase__Defining	1	NA
BMX_HUMAN	NA	Modules_Rho GTPase__Defining	1	NA
BNIP2_HUMAN	NA	Modules_Rho GTPase__Defining	1	NA
BNIPL_HUMAN	NA	Modules_Rho GTPase__Defining	1	NA
BORG1_HUMAN	NA	Modules_Rho GTPase__Defining	1	NA
BORG2_HUMAN	NA	Modules_Rho GTPase__Defining	1	NA
BORG3_HUMAN	NA	Modules_Rho GTPase__Defining	1	NA
BORG4_HUMAN	NA	Modules_Rho GTPase__Defining	1	NA
BORG5_HUMAN	NA	Modules_Rho GTPase__Defining	1	NA
CASP1_HUMAN	NA	Modules_Rho GTPase__Defining	1	NA
CASP7_HUMAN	NA	Modules_Rho GTPase__Defining	1	NA
CASP8_HUMAN	NA	Modules_Rho GTPase__Defining	1	NA
CASPA_HUMAN	NA	Modules_Rho GTPase__Defining	1	NA
CATB_HUMAN	NA	Modules_Rho GTPase__Defining	1	NA
CATH_HUMAN	NA	Modules_Rho GTPase__Defining	1	NA
CAV1_HUMAN	NA	Modules_Rho GTPase__Defining	1	NA
CBPN_HUMAN	NA	Modules_Rho GTPase__Defining	1	NA
CC104_HUMAN	NA	Modules_Rho GTPase__Defining	1	NA
CCNH_HUMAN	NA	Modules_Rho GTPase__Defining	1	NA
CD11A_HUMAN	NA	Modules_Rho GTPase__Defining	1	NA
CD11B_HUMAN	NA	Modules_Rho GTPase__Defining	1	NA
CD44_HUMAN	NA	Modules_Rho GTPase__Defining	1	NA
CD5R1_HUMAN	NA	Modules_Rho GTPase__Defining	1	NA
CDC23_HUMAN	NA	Modules_Rho GTPase__Defining	1	NA
CDK2_HUMAN	NA	Modules_Rho GTPase__Defining	1	NA
CDK5_HUMAN	NA	Modules_Rho GTPase__Defining	1	NA
CF165_HUMAN	NA	Modules_Rho GTPase__Defining	1	NA
CHD3_HUMAN	NA	Modules_Rho GTPase__Defining	1	NA
CHIO_HUMAN	NA	Modules_Rho GTPase__Defining	1	NA
CHP1_HUMAN	NA	Modules_Rho GTPase__Defining	1	NA
CIB1_HUMAN	NA	Modules_Rho GTPase__Defining	1	NA
CIP4_HUMAN	NA	Modules_Rho GTPase__Defining	1	NA
CLCA_HUMAN	NA	Modules_Rho GTPase__Defining	1	NA
COG5_HUMAN	NA	Modules_Rho GTPase__Defining	1	NA
COMT_HUMAN	NA	Modules_Rho GTPase__Defining	1	NA
COPB_HUMAN	NA	Modules_Rho GTPase__Defining	1	NA
COPB2_HUMAN	NA	Modules_Rho GTPase__Defining	1	NA
COX1_HUMAN	NA	Modules_Rho GTPase__Defining	1	NA
COX3_HUMAN	NA	Modules_Rho GTPase__Defining	1	NA
CREL2_HUMAN	NA	Modules_Rho GTPase__Defining	1	NA
CRPAK_HUMAN	NA	Modules_Rho GTPase__Defining	1	NA
CTBP1_HUMAN	NA	Modules_Rho GTPase__Defining	1	NA
CUL3_HUMAN	NA	Modules_Rho GTPase__Defining	1	NA
CY24A_HUMAN	NA	Modules_Rho GTPase__Defining	1	NA
CY24B_HUMAN	NA	Modules_Rho GTPase__Defining	1	NA
CYFP1_HUMAN	NA	Modules_Rho GTPase__Defining	1	NA
CYFP2_HUMAN	NA	Modules_Rho GTPase__Defining	1	NA
DAAM1_HUMAN	NA	Modules_Rho GTPase__Defining	1	NA
DAPK3_HUMAN	NA	Modules_Rho GTPase__Defining	1	NA
DBC1_HUMAN	NA	Modules_Rho GTPase__Defining	1	NA
DDR1_HUMAN	NA	Modules_Rho GTPase__Defining	1	NA
DESM_HUMAN	NA	Modules_Rho GTPase__Defining	1	NA
DGKQ_HUMAN	NA	Modules_Rho GTPase__Defining	1	NA
DIAP2_HUMAN	NA	Modules_Rho GTPase__Defining	1	NA
DMPK_HUMAN	NA	Modules_Rho GTPase__Defining	1	NA
DNJA3_HUMAN	NA	Modules_Rho GTPase__Defining	1	NA
DNLI1_HUMAN	NA	Modules_Rho GTPase__Defining	1	NA
DOCK1_HUMAN	NA	Modules_Rho GTPase__Defining	1	NA
DOCK2_HUMAN	NA	Modules_Rho GTPase__Defining	1	NA
DOCK9_HUMAN	NA	Modules_Rho GTPase__Defining	1	NA
DPYL2_HUMAN	NA	Modules_Rho GTPase__Defining	1	NA
DSCAM_HUMAN	NA	Modules_Rho GTPase__Defining	1	NA
DUS21_HUMAN	NA	Modules_Rho GTPase__Defining	1	NA
DYL2_HUMAN	NA	Modules_Rho GTPase__Defining	1	NA
DYR1B_HUMAN	NA	Modules_Rho GTPase__Defining	1	NA
E7EQI5_HUMAN	NA	Modules_Rho GTPase__Defining	1	NA
E9PH94_HUMAN	NA	Modules_Rho GTPase__Defining	1	NA
EF1A1_HUMAN	NA	Modules_Rho GTPase__Defining	1	NA
EF1G_HUMAN	NA	Modules_Rho GTPase__Defining	1	NA
EIF3E_HUMAN	NA	Modules_Rho GTPase__Defining	1	NA
EIF3L_HUMAN	NA	Modules_Rho GTPase__Defining	1	NA
ELF3_HUMAN	NA	Modules_Rho GTPase__Defining	1	NA
EPS15_HUMAN	NA	Modules_Rho GTPase__Defining	1	NA
ERBB2_HUMAN	NA	Modules_Rho GTPase__Defining	1	NA
ERG28_HUMAN	NA	Modules_Rho GTPase__Defining	1	NA
ETFA_HUMAN	NA	Modules_Rho GTPase__Defining	1	NA
F10A1_HUMAN	NA	Modules_Rho GTPase__Defining	1	NA
F124A_HUMAN	NA	Modules_Rho GTPase__Defining	1	NA
FA65B_HUMAN	NA	Modules_Rho GTPase__Defining	1	NA
FADD_HUMAN	NA	Modules_Rho GTPase__Defining	1	NA
FETUA_HUMAN	NA	Modules_Rho GTPase__Defining	1	NA
FGD1_HUMAN	NA	Modules_Rho GTPase__Defining	1	NA
FHOD1_HUMAN	NA	Modules_Rho GTPase__Defining	1	NA
FHR4_HUMAN	NA	Modules_Rho GTPase__Defining	1	NA
FMNL_HUMAN	NA	Modules_Rho GTPase__Defining	1	NA
FMNL2_HUMAN	NA	Modules_Rho GTPase__Defining	1	NA
FMR1_HUMAN	NA	Modules_Rho GTPase__Defining	1	NA
FNBP1_HUMAN	NA	Modules_Rho GTPase__Defining	1	NA
FOXL2_HUMAN	NA	Modules_Rho GTPase__Defining	1	NA
FRK_HUMAN	NA	Modules_Rho GTPase__Defining	1	NA
FZD5_HUMAN	NA	Modules_Rho GTPase__Defining	1	NA
GAB1_HUMAN	NA	Modules_Rho GTPase__Defining	1	NA
GBLP_HUMAN	NA	Modules_Rho GTPase__Defining	1	NA
GDE1_HUMAN	NA	Modules_Rho GTPase__Defining	1	NA
GDIA_HUMAN	NA	Modules_Rho GTPase__Defining	1	NA
GDIR2_HUMAN	NA	Modules_Rho GTPase__Defining	1	NA
GFAP_HUMAN	NA	Modules_Rho GTPase__Defining	1	NA
GIT1_HUMAN	NA	Modules_Rho GTPase__Defining	1	NA
GIT2_HUMAN	NA	Modules_Rho GTPase__Defining	1	NA
GLU2B_HUMAN	NA	Modules_Rho GTPase__Defining	1	NA
GMIP_HUMAN	NA	Modules_Rho GTPase__Defining	1	NA
GNA12_HUMAN	NA	Modules_Rho GTPase__Defining	1	NA
GNA15_HUMAN	NA	Modules_Rho GTPase__Defining	1	NA
GNAI3_HUMAN	NA	Modules_Rho GTPase__Defining	1	NA
GNAQ_HUMAN	NA	Modules_Rho GTPase__Defining	1	NA
GNAS3_HUMAN	NA	Modules_Rho GTPase__Defining	1	NA
GOPC_HUMAN	NA	Modules_Rho GTPase__Defining	1	NA
GRN_HUMAN	NA	Modules_Rho GTPase__Defining	1	NA
H33_HUMAN	NA	Modules_Rho GTPase__Defining	1	NA
HAUS5_HUMAN	NA	Modules_Rho GTPase__Defining	1	NA
HERC2_HUMAN	NA	Modules_Rho GTPase__Defining	1	NA
HGS_HUMAN	NA	Modules_Rho GTPase__Defining	1	NA
HPS4_HUMAN	NA	Modules_Rho GTPase__Defining	1	NA
HS90A_HUMAN	NA	Modules_Rho GTPase__Defining	1	NA
HSH2D_HUMAN	NA	Modules_Rho GTPase__Defining	1	NA
HSP7C_HUMAN	NA	Modules_Rho GTPase__Defining	1	NA
IGF1R_HUMAN	NA	Modules_Rho GTPase__Defining	1	NA
IKZF3_HUMAN	NA	Modules_Rho GTPase__Defining	1	NA
ILK_HUMAN	NA	Modules_Rho GTPase__Defining	1	NA
IMA4_HUMAN	NA	Modules_Rho GTPase__Defining	1	NA
IMA7_HUMAN	NA	Modules_Rho GTPase__Defining	1	NA
INGR1_HUMAN	NA	Modules_Rho GTPase__Defining	1	NA
IR3IP_HUMAN	NA	Modules_Rho GTPase__Defining	1	NA
ITFG2_HUMAN	NA	Modules_Rho GTPase__Defining	1	NA
ITSN1_HUMAN	NA	Modules_Rho GTPase__Defining	1	NA
K1377_HUMAN	NA	Modules_Rho GTPase__Defining	1	NA
K1C40_HUMAN	NA	Modules_Rho GTPase__Defining	1	NA
KALRN_HUMAN	NA	Modules_Rho GTPase__Defining	1	NA
KAT5_HUMAN	NA	Modules_Rho GTPase__Defining	1	NA
KCNA2_HUMAN	NA	Modules_Rho GTPase__Defining	1	NA
KIF5A_HUMAN	NA	Modules_Rho GTPase__Defining	1	NA
KLK8_HUMAN	NA	Modules_Rho GTPase__Defining	1	NA
LATS1_HUMAN	NA	Modules_Rho GTPase__Defining	1	NA
LCK_HUMAN	NA	Modules_Rho GTPase__Defining	1	NA
LEG1_HUMAN	NA	Modules_Rho GTPase__Defining	1	NA
LIMK2_HUMAN	NA	Modules_Rho GTPase__Defining	1	NA
LMO4_HUMAN	NA	Modules_Rho GTPase__Defining	1	NA
LPAR1_HUMAN	NA	Modules_Rho GTPase__Defining	1	NA
LPAR2_HUMAN	NA	Modules_Rho GTPase__Defining	1	NA
LRFN1_HUMAN	NA	Modules_Rho GTPase__Defining	1	NA
LRIF1_HUMAN	NA	Modules_Rho GTPase__Defining	1	NA
LTBP3_HUMAN	NA	Modules_Rho GTPase__Defining	1	NA
LTBP4_HUMAN	NA	Modules_Rho GTPase__Defining	1	NA
LZTS2_HUMAN	NA	Modules_Rho GTPase__Defining	1	NA
MAGB4_HUMAN	NA	Modules_Rho GTPase__Defining	1	NA
MAGI1_HUMAN	NA	Modules_Rho GTPase__Defining	1	NA
MARK4_HUMAN	NA	Modules_Rho GTPase__Defining	1	NA
MERL_HUMAN	NA	Modules_Rho GTPase__Defining	1	NA
MET18_HUMAN	NA	Modules_Rho GTPase__Defining	1	NA
MINT_HUMAN	NA	Modules_Rho GTPase__Defining	1	NA
MOES_HUMAN	NA	Modules_Rho GTPase__Defining	1	NA
MOGT3_HUMAN	NA	Modules_Rho GTPase__Defining	1	NA
MON1A_HUMAN	NA	Modules_Rho GTPase__Defining	1	NA
MP2K3_HUMAN	NA	Modules_Rho GTPase__Defining	1	NA
MPIP1_HUMAN	NA	Modules_Rho GTPase__Defining	1	NA
MPRIP_HUMAN	NA	Modules_Rho GTPase__Defining	1	NA
MRCKA_HUMAN	NA	Modules_Rho GTPase__Defining	1	NA
MRCKB_HUMAN	NA	Modules_Rho GTPase__Defining	1	NA
MTUS2_HUMAN	NA	Modules_Rho GTPase__Defining	1	NA
MYD88_HUMAN	NA	Modules_Rho GTPase__Defining	1	NA
MYH9_HUMAN	NA	Modules_Rho GTPase__Defining	1	NA
MYLK_HUMAN	NA	Modules_Rho GTPase__Defining	1	NA
MYNN_HUMAN	NA	Modules_Rho GTPase__Defining	1	NA
MYO6_HUMAN	NA	Modules_Rho GTPase__Defining	1	NA
MYO9A_HUMAN	NA	Modules_Rho GTPase__Defining	1	NA
NCF1_HUMAN	NA	Modules_Rho GTPase__Defining	1	NA
NCF4_HUMAN	NA	Modules_Rho GTPase__Defining	1	NA
NCK1_HUMAN	NA	Modules_Rho GTPase__Defining	1	NA
NCK2_HUMAN	NA	Modules_Rho GTPase__Defining	1	NA
NCKP1_HUMAN	NA	Modules_Rho GTPase__Defining	1	NA
NDKA_HUMAN	NA	Modules_Rho GTPase__Defining	1	NA
NINL_HUMAN	NA	Modules_Rho GTPase__Defining	1	NA
NIPS1_HUMAN	NA	Modules_Rho GTPase__Defining	1	NA
NOS2_HUMAN	NA	Modules_Rho GTPase__Defining	1	NA
NUCL_HUMAN	NA	Modules_Rho GTPase__Defining	1	NA
OCRL_HUMAN	NA	Modules_Rho GTPase__Defining	1	NA
OTUB1_HUMAN	NA	Modules_Rho GTPase__Defining	1	NA
OXSR1_HUMAN	NA	Modules_Rho GTPase__Defining	1	NA
PAK4_HUMAN	NA	Modules_Rho GTPase__Defining	1	NA
PAK6_HUMAN	NA	Modules_Rho GTPase__Defining	1	NA
PAK7_HUMAN	NA	Modules_Rho GTPase__Defining	1	NA
PGM1_HUMAN	NA	Modules_Rho GTPase__Defining	1	NA
PI42A_HUMAN	NA	Modules_Rho GTPase__Defining	1	NA
PITM1_HUMAN	NA	Modules_Rho GTPase__Defining	1	NA
PK1IP_HUMAN	NA	Modules_Rho GTPase__Defining	1	NA
PKN2_HUMAN	NA	Modules_Rho GTPase__Defining	1	NA
PLCB2_HUMAN	NA	Modules_Rho GTPase__Defining	1	NA
PLXB2_HUMAN	NA	Modules_Rho GTPase__Defining	1	NA
PPM1E_HUMAN	NA	Modules_Rho GTPase__Defining	1	NA
PPM1F_HUMAN	NA	Modules_Rho GTPase__Defining	1	NA
PROF2_HUMAN	NA	Modules_Rho GTPase__Defining	1	NA
PRR5_HUMAN	NA	Modules_Rho GTPase__Defining	1	NA
PTN2_HUMAN	NA	Modules_Rho GTPase__Defining	1	NA
Q2TU77_HUMAN	NA	Modules_Rho GTPase__Defining	1	NA
Q53G26_HUMAN	NA	Modules_Rho GTPase__Defining	1	NA
Q59GM6_HUMAN	NA	Modules_Rho GTPase__Defining	1	NA
Q59GS5_HUMAN	NA	Modules_Rho GTPase__Defining	1	NA
Q5SQI5_HUMAN	NA	Modules_Rho GTPase__Defining	1	NA
Q5VVX3_HUMAN	NA	Modules_Rho GTPase__Defining	1	NA
Q5VXV3_HUMAN	NA	Modules_Rho GTPase__Defining	1	NA
Q5XG91_HUMAN	NA	Modules_Rho GTPase__Defining	1	NA
Q60FE2_HUMAN	NA	Modules_Rho GTPase__Defining	1	NA
Q60FE5_HUMAN	NA	Modules_Rho GTPase__Defining	1	NA
Q6FGS6_HUMAN	NA	Modules_Rho GTPase__Defining	1	NA
Q6FII3_HUMAN	NA	Modules_Rho GTPase__Defining	1	NA
Q6U7G8_HUMAN	NA	Modules_Rho GTPase__Defining	1	NA
Q7GXY8_HUMAN	NA	Modules_Rho GTPase__Defining	1	NA
Q7Z727_HUMAN	NA	Modules_Rho GTPase__Defining	1	NA
Q86SX1_HUMAN	NA	Modules_Rho GTPase__Defining	1	NA
Q86T64_HUMAN	NA	Modules_Rho GTPase__Defining	1	NA
Q86UC6_HUMAN	NA	Modules_Rho GTPase__Defining	1	NA
Q86VG2_HUMAN	NA	Modules_Rho GTPase__Defining	1	NA
Q86XZ8_HUMAN	NA	Modules_Rho GTPase__Defining	1	NA
Q8WWN6_HUMAN	NA	Modules_Rho GTPase__Defining	1	NA
Q96K00_HUMAN	NA	Modules_Rho GTPase__Defining	1	NA
Q9BVT0_HUMAN	NA	Modules_Rho GTPase__Defining	1	NA
RAB2A_HUMAN	NA	Modules_Rho GTPase__Defining	1	NA
RAC2_HUMAN	NA	Modules_Rho GTPase__Defining	1	NA
RAC3_HUMAN	NA	Modules_Rho GTPase__Defining	1	NA
RAP1B_HUMAN	NA	Modules_Rho GTPase__Defining	1	NA
RBTN2_HUMAN	NA	Modules_Rho GTPase__Defining	1	NA
REEP5_HUMAN	NA	Modules_Rho GTPase__Defining	1	NA
RGF1C_HUMAN	NA	Modules_Rho GTPase__Defining	1	NA
RGL2_HUMAN	NA	Modules_Rho GTPase__Defining	1	NA
RHG05_HUMAN	NA	Modules_Rho GTPase__Defining	1	NA
RHG15_HUMAN	NA	Modules_Rho GTPase__Defining	1	NA
RHG29_HUMAN	NA	Modules_Rho GTPase__Defining	1	NA
RHG33_HUMAN	NA	Modules_Rho GTPase__Defining	1	NA
RHG35_HUMAN	NA	Modules_Rho GTPase__Defining	1	NA
RHOC_HUMAN	NA	Modules_Rho GTPase__Defining	1	NA
RHOH_HUMAN	NA	Modules_Rho GTPase__Defining	1	NA
RHOQ_HUMAN	NA	Modules_Rho GTPase__Defining	1	NA
RHOU_HUMAN	NA	Modules_Rho GTPase__Defining	1	NA
RHPN1_HUMAN	NA	Modules_Rho GTPase__Defining	1	NA
RHPN2_HUMAN	NA	Modules_Rho GTPase__Defining	1	NA
RIF1_HUMAN	NA	Modules_Rho GTPase__Defining	1	NA
RIN3_HUMAN	NA	Modules_Rho GTPase__Defining	1	NA
RIOK3_HUMAN	NA	Modules_Rho GTPase__Defining	1	NA
RIPK4_HUMAN	NA	Modules_Rho GTPase__Defining	1	NA
RIPL2_HUMAN	NA	Modules_Rho GTPase__Defining	1	NA
RL18A_HUMAN	NA	Modules_Rho GTPase__Defining	1	NA
RL22_HUMAN	NA	Modules_Rho GTPase__Defining	1	NA
RL23_HUMAN	NA	Modules_Rho GTPase__Defining	1	NA
RM20_HUMAN	NA	Modules_Rho GTPase__Defining	1	NA
RND3_HUMAN	NA	Modules_Rho GTPase__Defining	1	NA
RPC3_HUMAN	NA	Modules_Rho GTPase__Defining	1	NA
RPN2_HUMAN	NA	Modules_Rho GTPase__Defining	1	NA
S10A9_HUMAN	NA	Modules_Rho GTPase__Defining	1	NA
SCAM1_HUMAN	NA	Modules_Rho GTPase__Defining	1	NA
SCN5A_HUMAN	NA	Modules_Rho GTPase__Defining	1	NA
SET_HUMAN	NA	Modules_Rho GTPase__Defining	1	NA
SEZ6_HUMAN	NA	Modules_Rho GTPase__Defining	1	NA
SFPQ_HUMAN	NA	Modules_Rho GTPase__Defining	1	NA
SH319_HUMAN	NA	Modules_Rho GTPase__Defining	1	NA
SH3R1_HUMAN	NA	Modules_Rho GTPase__Defining	1	NA
SH3R3_HUMAN	NA	Modules_Rho GTPase__Defining	1	NA
SMRC2_HUMAN	NA	Modules_Rho GTPase__Defining	1	NA
SMUF2_HUMAN	NA	Modules_Rho GTPase__Defining	1	NA
SNP25_HUMAN	NA	Modules_Rho GTPase__Defining	1	NA
SNX5_HUMAN	NA	Modules_Rho GTPase__Defining	1	NA
SPRE2_HUMAN	NA	Modules_Rho GTPase__Defining	1	NA
SRC8_HUMAN	NA	Modules_Rho GTPase__Defining	1	NA
SRSF5_HUMAN	NA	Modules_Rho GTPase__Defining	1	NA
STAT1_HUMAN	NA	Modules_Rho GTPase__Defining	1	NA
STMN1_HUMAN	NA	Modules_Rho GTPase__Defining	1	NA
STON2_HUMAN	NA	Modules_Rho GTPase__Defining	1	NA
SYNE1_HUMAN	NA	Modules_Rho GTPase__Defining	1	NA
SYNJ2_HUMAN	NA	Modules_Rho GTPase__Defining	1	NA
TBA4A_HUMAN	NA	Modules_Rho GTPase__Defining	1	NA
TBB2B_HUMAN	NA	Modules_Rho GTPase__Defining	1	NA
TGFR2_HUMAN	NA	Modules_Rho GTPase__Defining	1	NA
TIAM1_HUMAN	NA	Modules_Rho GTPase__Defining	1	NA
TLR2_HUMAN	NA	Modules_Rho GTPase__Defining	1	NA
TNFL6_HUMAN	NA	Modules_Rho GTPase__Defining	1	NA
TNR12_HUMAN	NA	Modules_Rho GTPase__Defining	1	NA
TNR1A_HUMAN	NA	Modules_Rho GTPase__Defining	1	NA
TNR6_HUMAN	NA	Modules_Rho GTPase__Defining	1	NA
TR10B_HUMAN	NA	Modules_Rho GTPase__Defining	1	NA
TRIP6_HUMAN	NA	Modules_Rho GTPase__Defining	1	NA
TRPC1_HUMAN	NA	Modules_Rho GTPase__Defining	1	NA
TRPM7_HUMAN	NA	Modules_Rho GTPase__Defining	1	NA
TS101_HUMAN	NA	Modules_Rho GTPase__Defining	1	NA
TSN15_HUMAN	NA	Modules_Rho GTPase__Defining	1	NA
U119A_HUMAN	NA	Modules_Rho GTPase__Defining	1	NA
UBB_HUMAN	NA	Modules_Rho GTPase__Defining	1	NA
UBR1_HUMAN	NA	Modules_Rho GTPase__Defining	1	NA
UNKL_HUMAN	NA	Modules_Rho GTPase__Defining	1	NA
USH1C_HUMAN	NA	Modules_Rho GTPase__Defining	1	NA
VIME_HUMAN	NA	Modules_Rho GTPase__Defining	1	NA
VPS29_HUMAN	NA	Modules_Rho GTPase__Defining	1	NA
VRK2_HUMAN	NA	Modules_Rho GTPase__Defining	1	NA
VTI1B_HUMAN	NA	Modules_Rho GTPase__Defining	1	NA
VWF_HUMAN	NA	Modules_Rho GTPase__Defining	1	NA
WASL_HUMAN	NA	Modules_Rho GTPase__Defining	1	NA
WDR74_HUMAN	NA	Modules_Rho GTPase__Defining	1	NA
XRCC6_HUMAN	NA	Modules_Rho GTPase__Defining	1	NA
Z3H7A_HUMAN	NA	Modules_Rho GTPase__Defining	1	NA
ZBT48_HUMAN	NA	Modules_Rho GTPase__Defining	1	NA
ZN175_HUMAN	NA	Modules_Rho GTPase__Defining	1	NA
ZN234_HUMAN	NA	Modules_Rho GTPase__Defining	1	NA
ZN238_HUMAN	NA	Modules_Rho GTPase__Defining	1	NA
ZN418_HUMAN	NA	Modules_Rho GTPase__Defining	1	NA
ZN579_HUMAN	NA	Modules_Rho GTPase__Defining	1	NA
ZN823_HUMAN	NA	Modules_Rho GTPase__Defining	1	NA
ZNF83_HUMAN	NA	Modules_Rho GTPase__Defining	1	NA
ZYX_HUMAN	NA	Modules_Rho GTPase__Defining	1	NA
AKT1_HUMAN	CCKModel	Modules_Rho GTPase__Defining	3	NA
CASP3_HUMAN	CCKModel	Modules_Rho GTPase__Defining	2	NA
CDC42_HUMAN	CCKModel	Modules_Rho GTPase__Defining	2	NA
GRB2_HUMAN	CCKModel	Modules_Rho GTPase__Defining	2	NA
KGP1_HUMAN	CCKModel	Modules_Rho GTPase__Defining	2	NA
KPCA_HUMAN	CCKModel	Modules_Rho GTPase__Defining	2	NA
KPCZ_HUMAN	CCKModel	Modules_Rho GTPase__Defining	2	NA
KS6B1_HUMAN	CCKModel	Modules_Rho GTPase__Defining	2	NA
MK08_HUMAN	CCKModel	Modules_Rho GTPase__Defining	2	NA
PAK1_HUMAN	CCKModel	Modules_Rho GTPase__Defining	2	NA
PLCG1_HUMAN	CCKModel	Modules_Rho GTPase__Defining	2	NA
RAC1_HUMAN	CCKModel	Modules_Rho GTPase__Defining	2	NA
RHOA_HUMAN	CCKModel	Modules_Rho GTPase__Defining	2	NA
ARHGC_HUMAN	CCKModel	Modules_Rho GTPase__Defining	1	NA
ARRB1_HUMAN	CCKModel	Modules_Rho GTPase__Defining	1	NA
ARRB2_HUMAN	CCKModel	Modules_Rho GTPase__Defining	1	NA
BAD_HUMAN	CCKModel	Modules_Rho GTPase__Defining	1	NA
CNKR1_HUMAN	CCKModel	Modules_Rho GTPase__Defining	1	NA
CTNB1_HUMAN	CCKModel	Modules_Rho GTPase__Defining	1	NA
EGFR_HUMAN	CCKModel	Modules_Rho GTPase__Defining	1	NA
FAK1_HUMAN	CCKModel	Modules_Rho GTPase__Defining	1	NA
FOXO1_HUMAN	CCKModel	Modules_Rho GTPase__Defining	1	NA
IRS1_HUMAN	CCKModel	Modules_Rho GTPase__Defining	1	NA
ITPR1_HUMAN	CCKModel	Modules_Rho GTPase__Defining	1	NA
KAPCA_HUMAN	CCKModel	Modules_Rho GTPase__Defining	1	NA
KPCB_HUMAN	CCKModel	Modules_Rho GTPase__Defining	1	NA
KPCD_HUMAN	CCKModel	Modules_Rho GTPase__Defining	1	NA
M3K11_HUMAN	CCKModel	Modules_Rho GTPase__Defining	1	NA
MK01_HUMAN	CCKModel	Modules_Rho GTPase__Defining	1	NA
MK09_HUMAN	CCKModel	Modules_Rho GTPase__Defining	1	NA
MP2K1_HUMAN	CCKModel	Modules_Rho GTPase__Defining	1	NA
PAXI_HUMAN	CCKModel	Modules_Rho GTPase__Defining	1	NA
PDPK1_HUMAN	CCKModel	Modules_Rho GTPase__Defining	1	NA
RAF1_HUMAN	CCKModel	Modules_Rho GTPase__Defining	1	NA
ROCK1_HUMAN	CCKModel	Modules_Rho GTPase__Defining	1	NA
SNAI1_HUMAN	CCKModel	Modules_Rho GTPase__Defining	1	NA
STAT3_HUMAN	CCKModel	Modules_Rho GTPase__Defining	1	NA
F263_HUMAN	NA	Modules_RAF1__Incoming	1	PathExpand
STK4_HUMAN	NA	Modules_RAF1__Incoming	1	PathExpand
ANDR_HUMAN	NA	Modules_RAF1__Incoming	1	PathExpand
ESR1_HUMAN	NA	Modules_RAF1__Incoming	1	PathExpand
TNF11_HUMAN	NA	Modules_RAF1__Incoming	1	PathExpand
ICMT_HUMAN	NA	Modules_RAF1__Incoming	1	PathExpand
P4K2B_HUMAN	NA	Modules_RAF1__Incoming	1	PathExpand
ASXL1_HUMAN	NA	Modules_RAF1__Incoming	1	PathExpand
GRDN_HUMAN	NA	Modules_RAF1__Incoming	1	PathExpand
GRP3_HUMAN	NA	Modules_RAF1__Incoming	1	PathExpand
NCF1B_HUMAN	NA	Modules_RAF1__Incoming	1	PathExpand
PDE3B_HUMAN	NA	Modules_RAF1__Incoming	1	PathExpand
ITSN1_HUMAN	NA	Modules_RAF1__Incoming	2	NA
VAV_HUMAN	NA	Modules_RAF1__Incoming	2	NA
1433Z_HUMAN	NA	Modules_RAF1__Incoming	1	NA
A4D0Q6_HUMAN	NA	Modules_RAF1__Incoming	1	NA
ABL2_HUMAN	NA	Modules_RAF1__Incoming	1	NA
ACAP1_HUMAN	NA	Modules_RAF1__Incoming	1	NA
AFAD_HUMAN	NA	Modules_RAF1__Incoming	1	NA
AGTR1_HUMAN	NA	Modules_RAF1__Incoming	1	NA
AKT2_HUMAN	NA	Modules_RAF1__Incoming	1	NA
AKTIP_HUMAN	NA	Modules_RAF1__Incoming	1	NA
APLP2_HUMAN	NA	Modules_RAF1__Incoming	1	NA
APOH_HUMAN	NA	Modules_RAF1__Incoming	1	NA
ARFP2_HUMAN	NA	Modules_RAF1__Incoming	1	NA
ARHG1_HUMAN	NA	Modules_RAF1__Incoming	1	NA
ATX1_HUMAN	NA	Modules_RAF1__Incoming	1	NA
B2L11_HUMAN	NA	Modules_RAF1__Incoming	1	NA
[truncated: 9,410 more rows]
